# Supplementary material for: Exploring the native pulp and paper sludge microbiome to inspire new biotechnologies for waste minimization
Source: Microbiol Spectr. 2026 Jun 9;14(7):e01359-26. doi: 10.1128/spectrum.01359-26 (PMC13339970; doi:10.1128/spectrum.01359-26)
Supplement: Table S15 — 20 selected bacterial genera in precipitation sludge microcosms. [file spectrum.01359-26-s0002.xlsx]

## Sheet: Information
Supplementary Table S15: 20 Selected Bacterial genera in precipitation sludge microcosms

## Sheet: Christensenellaceae_R-7_group
	PS-Original				PS-Cellulose				PS-Starch				PS-Xylan				PS-Lignin
Species	0 week	2 weeks	6 weeks	10 weeks	0 week	2 weeks	6 weeks	10 weeks	0 week	2 weeks	6 weeks	10 weeks	0 week	2 weeks	6 weeks	10 weeks	0 week	2 weeks	6 weeks	10 weeks
g__Christensenellaceae_R-7_group_FR691504.1.1482	0.26918	1.69755	8.56492	4.34103	0.359353	1.17038	9.66822	3.8141	0.50538	1.81422	6.97154	1.59874	0.231891	1.21612	3.80328	2.15925	0.765288	3.49131	10.3925	2.23014
g__Christensenellaceae_R-7_group_FN667249.1.1454	0.408303	1.10239	4.38217	1.92326	0.53211	1.56746	5.02976	2.03179	0.524804	1.24592	0.77782	0.0888149	0.214706	1.21251	8.22794	9.28081	0.600475	0.967044	0.781549	0.0819932
g__Christensenellaceae_R-7_group_AM950243.1.1440	0.171745	1.22493	4.09915	1.32845	0.16513	0.668278	3.97702	1.34278	0.312453	1.71416	2.43531	0.62578	0.151979	1.05063	2.00599	1.01273	0.400923	2.95878	3.65733	1.00631
g__Christensenellaceae_R-7_group_AB447694.1.1445	0.0970896	0.332345	1.46977	1.35697	0.119104	0.299852	1.43735	1.2659	0.133172	0.648443	1.17344	0.254555	0.0613307	0.515426	0.582285	0.269115	0.179574	0.39069	1.0375	0.212408
g__Christensenellaceae_R-7_group_KC835936.1.1480	0.0245792	0.265389	2.62399	0.585706	0.0315629	0.158555	2.35139	0.379702	0.0569073	0.219652	0.635209	0.0849467	0.0218669	0.171231	0.440197	0.140264	0.0740371	0.181232	0.735078	0.133265
g__Christensenellaceae_R-7_group_CU921543.1.1340	0.012236	0.0553293	0.87942	1.35863	0.0153984	0.0505145	0.896243	1.23604	0.0184672	0.0873889	0.486527	0.159995	0	0.0448886	0.0956732	0.171918	0.0399108	0.106867	1.52907	0.589989
g__Christensenellaceae_R-7_group_EF063632.1.1486	0.00773243	0.0702163	0.579872	1.07232	0.01952	0.0680892	0.599215	0.902477	0.0262472	0.177162	0.738115	0.560954	0.00933921	0.122102	0.196968	0.174078	0.0328593	0.12319	1.07766	0.612949
g__Christensenellaceae_R-7_group_KT072425.1.1430	0.0471925	0.219044	0.818199	0.365788	0.0447051	0.150937	0.762843	0.39724	0.0764426	0.297128	0.473285	0.114793	0.0468416	0.221255	0.342296	0.128081	0.0967327	0.527613	0.838408	0.238865
g__Christensenellaceae_R-7_group_KR003417.1.1511	0	0	0.169285	0.74254	0	0	0.112947	0.340539	0	0.00671087	0.365602	1.09555	0	0.00924106	0.108817	0.295725	0	0.00820109	0.457427	2.31761
g__Christensenellaceae_R-7_group_GQ479998.1.1483	0.0563666	0.188162	0.681466	0.48008	0.0725295	0.154201	0.764287	0.467543	0.0847788	0.343262	0.467591	0.164969	0.0412962	0.244967	0.241632	0.319961	0.0815839	0.207074	0.609997	0.155127
g__Christensenellaceae_R-7_group_JX224516.1.1497	0.031966	0.192563	0.696549	0.260475	0.0464097	0.13189	0.642224	0.232031	0.0520124	0.309272	0.383189	0.0823998	0.027372	0.20659	0.296699	0.17593	0.0917108	0.467567	0.60018	0.109564
g__Christensenellaceae_R-7_group_FN667268.1.1449	0.0172638	0.158757	0.649583	0.320696	0.0184206	0.0867829	0.636901	0.302628	0.036712	0.196988	0.430281	0.107177	0.0150864	0.140661	0.274203	0.102399	0.0651128	0.437386	0.741518	0.242012
g__Christensenellaceae_R-7_group_CU927590.1.1340	0.0521131	0.244455	0.663485	0.303587	0.0623558	0.18301	0.563734	0.365253	0.100302	0.263532	0.341102	0.0193673	0.0472775	0.19756	0.229166	0.180197	0.120999	0.422	0.515857	0.0525646
g__Christensenellaceae_R-7_group_AB742089.1.1445	0.0172996	0.0966228	0.416704	0.256087	0.0269434	0.0972812	0.437456	0.276486	0.0250309	0.0900966	0.077425	0.0191518	0.00542439	0.119735	0.908006	1.18127	0.0291412	0.0713609	0.104144	0.0280387
g__Christensenellaceae_R-7_group_JX223753.1.1482	0.0266881	0.19121	0.420816	0.19488	0.0243042	0.127536	0.323358	0.189196	0.0404648	0.274658	0.297526	0.022491	0.0239011	0.173368	0.19137	0.13679	0.0518184	0.403311	0.431646	0.0571755
g__Christensenellaceae_R-7_group_AB742063.1.1426	0.0088642	0.0817103	0.698033	0.299374	0.0100089	0.0920321	0.696495	0.312255	0.0123115	0.0994037	0.161245	0	0	0.0723451	0.230902	0.281313	0.0329422	0.10701	0.297893	0.00737749
g__Christensenellaceae_R-7_group_FPLM01008189.15.1529	0	0	0.0912038	0.377147	0	0	0.0673306	0.163112	0	0	0.190748	0.435156	0	0	0.0885717	0.182381	0	0	0.254075	1.43058
g__Christensenellaceae_R-7_group_AB744099.1.1485	0	0.0113938	0.103649	0.767315	0	0.00576192	0.0772068	0.304684	0	0.0312586	0.395676	0.633902	0	0	0.133983	0.313491	0	0.0195647	0.16214	0.221724
g__Christensenellaceae_R-7_group_HQ592600.1.1480	0.0103416	0.0575517	0.291646	0.351099	0.0115488	0.0296113	0.414776	0.320074	0.0360964	0.092216	0.268615	0.0658667	0.00542439	0.0468745	0.113271	0.0786613	0.0366419	0.082248	0.528663	0.233334
g__Christensenellaceae_R-7_group_CU925838.1.1345	0.00812552	0.0684136	0.360667	0.242787	0.0165514	0.0796131	0.412928	0.242047	0.014581	0.0636651	0.0532918	0.0214593	0.00574721	0.0623019	0.351111	0.711807	0.0278742	0.0584873	0.0845366	0.00876209

## Sheet: Paludibacter
	PS-Original				PS-Cellulose				PS-Starch				PS-Xylan				PS-Lignin
Species	0 week	2 weeks	6 weeks	10 weeks	0 week	2 weeks	6 weeks	10 weeks	0 week	2 weeks	6 weeks	10 weeks	0 week	2 weeks	6 weeks	10 weeks	0 week	2 weeks	6 weeks	10 weeks
g__Paludibacter_AJ488070.1.1521	0.862868	8.09463	4.86218	1.5624	0.979751	9.52659	6.62164	2.63674	1.33699	4.7886	0.750668	0.007497	0.511045	8.72964	0.510821	0.049335	1.17647	7.6237	1.56185	0
g__Paludibacter_JX462547.1.1490	8.18514	4.38594	0.29086	0.0122407	7.16379	4.10271	0.350402	0.0361721	8.66472	3.77006	0.0296006	0	8.30731	5.51177	0.60936	0.544967	5.88211	3.36957	0.0481718	0
g__Paludibacter_CU926334.1.1359	0.0833523	1.20019	1.66279	0.640972	0.0879278	1.54247	2.25941	1.20159	0.121372	0.742895	0.33323	0	0.0482705	1.12239	0.128361	0.0206223	0.1229	1.30256	0.603522	0
g__Paludibacter_JX521355.1.1500	0.0928479	1.307	0.212126	0.0307387	0.147426	1.24697	0.231351	0.0362792	0.215659	0.711295	0.0438779	0	0.0263308	0.926089	0.0177143	0	0.200821	0.817871	0.0402537	0
g__Paludibacter_AY913837.1.1453	0.0247936	0.714327	0.244762	0.0130567	0.0319497	0.879985	0.403576	0.0376295	0.0512633	0.420673	0.244569	0	0.00678049	0.716352	0.296769	0.0773306	0.066518	0.757729	0.123106	0
g__Paludibacter_GQ062228.1.1358	0	0.446733	0.0857207	0.00897651	0	0.368732	0.136899	0	0	1.24395	0.175328	0	0	0.468681	0.154298	0.0127869	0	0.706433	0.0371572	0
g__Paludibacter_AY780553.1.1490	0	0.015463	0.30596	0.23603	0	0.0183112	0.49925	0.153656	0	0.0366921	0.735011	0.0506048	0	0.0224728	0.144245	0.180998	0	0.0236334	1.01325	0
g__Paludibacter_HE604026.1.1521	0.0214218	0.183123	0.462574	0.134693	0.0321144	0.145464	0.483077	0.127297	0.043424	0.172117	0.193509	0	0.00813659	0.226429	0.105586	0.13883	0.0532144	0.118166	0.0910206	0
g__Paludibacter_KC835976.1.1484	0.0740592	0.487989	0.0746318	0.0106086	0.0894639	0.490367	0.093988	0.0202386	0.121854	0.351921	0.0256538	0	0.027251	0.358592	0.0177143	0	0.120999	0.300528	0.0204365	0
g__Paludibacter_JX535196.1.1487	0.279712	0.271018	0	0.00897651	0.27973	0.313622	0.0128139	0.0152614	0.346569	0.0797064	0	0	0.240182	0.145913	0.00759186	0	0.16091	0.138557	0.0157845	0
g__Paludibacter_JX520972.1.1498	0.0341106	0.394992	0.0808716	0	0.0240858	0.355112	0.0876349	0.0105593	0.0486676	0.206366	0.012498	0	0.01189	0.263585	0.0177143	0	0.0525809	0.261732	0.0117665	0
g__Paludibacter_EU644239.1.1459	0.00664815	0.115642	0.266212	0.0554263	0.0213356	0.0912673	0.294031	0.0567803	0.024445	0.130727	0.147431	0	0	0.144403	0.0528628	0.0876819	0.0354763	0.0921652	0.0493182	0
g__Paludibacter_LK392885.1.1377	0.0147737	0.168961	0.151335	0.0579393	0.0291995	0.238681	0.183481	0.0894999	0.0256613	0.102241	0.0223649	0	0.00881464	0.214173	0.0226588	0	0.0247067	0.182931	0.0464465	0
g__Paludibacter_JN626598.1.1358	0.0110803	0.105419	0.240619	0.0691665	0.0123187	0.0678655	0.227949	0.0539053	0.0293399	0.117717	0.116515	0	0	0.138103	0.0402331	0.0529745	0.0335758	0.0766374	0.0396344	0
g__Paludibacter_AB186895.1.1490	0	0.0179045	0.279821	0.0826298	0	0.00864288	0.24399	0.216959	0	0.0183137	0.0961992	0	0	0.0180435	0.0708574	0.0313323	0	0.024698	0.131754	0
g__Paludibacter_JN626532.1.1358	0.00664815	0.0762139	0.174254	0.0558358	0.00538942	0.0659448	0.218143	0.0756959	0.0170878	0.0959187	0.0839491	0	0	0.0942834	0.0478249	0.0608902	0.0139371	0.0558013	0.0462217	0
g__Paludibacter_JF747985.1.1490	0.00960288	0.149898	0.0200378	0	0.0161683	0.113709	0.0160174	0	0.0261731	0.142483	0.0118402	0	0	0.142856	0	0	0.0297747	0.145377	0	0
g__Paludibacter_JF741947.1.1488	0	0.00895226	0.0318159	0.055497	0	0	0.01842	0.0526893	0	0	0.185335	0.0512295	0	0	0.0354287	0.0376099	0	0	0.28051	0.0129106
g__Paludibacter_HM445934.1.1488	0	0	0	0.0798739	0	0	0.0056061	0.212444	0	0	0.0972665	0	0	0	0.0632655	0.0274239	0	0	0.225915	0.00876209

## Sheet: Propionicimonas
	PS-Original				PS-Cellulose				PS-Starch				PS-Xylan				PS-Lignin
Species	0 week	2 weeks	6 weeks	10 weeks	0 week	2 weeks	6 weeks	10 weeks	0 week	2 weeks	6 weeks	10 weeks	0 week	2 weeks	6 weeks	10 weeks	0 week	2 weeks	6 weeks	10 weeks
Propionicimonas_paludicola	19.7212	9.28265	1.81927	0.299131	16.3524	7.56381	1.19456	0.318635	15.2056	7.43274	1.27239	0.204764	15.6534	7.1722	3.59771	0.628448	9.95302	6.58719	0.59007	0.16933
g__Propionicimonas_FPLP01010927.11.1508	0.332945	0.221273	0.0455938	0.00816047	0.292413	0.158461	0.0148969	0.00791947	0.29274	0.161167	0.0293202	0	0.289808	0.164069	0.0878712	0.0133958	0.178231	0.119486	0.0056916	0
g__Propionicimonas_EF515420.1.1387	0.0640275	0.0210223	0.00552318	0	0.0537757	0.0175747	0	0	0.0353029	0.00872413	0	0	0.0317552	0.0147401	0	0	0.0189222	0.011475	0	0
g__Propionicimonas_FPLP01000196.10.1506	0	0	0	0.0406359	0	0	0	0.0311675	0	0	0.028533	0.0502001	0	0	0.0177143	0.0454453	0	0	0.00782595	0.0392862
g__Propionicimonas_GQ067058.1.1338	0.0143806	0.0288854	0.0151888	0.00571233	0.00934632	0.021416	0	0	0.00615574	0	0.0260851	0.0279964	0.00646561	0.0147021	0.00759186	0	0.00561861	0.0180228	0.0133995	0.00876209
g__Propionicimonas_FPLP01005370.10.1506	0.00562359	0	0	0	0	0	0	0	0.0054067	0	0	0.0087465	0.00718401	0	0	0.00705185	0	0	0	0.0202881
g__Propionicimonas_FPLP01007982.11.1504	0	0	0	0	0	0	0	0	0	0	0	0.014058	0	0	0	0.0109696	0	0	0	0.0064553
g__Propionicimonas_AJ009505.1.1510	0	0	0	0	0	0	0	0	0	0	0.00954332	0	0	0	0	0	0	0	0	0
g__Propionicimonas_JF185827.1.1342	0.00632653	0	0	0	0	0	0	0	0	0	0	0	0	0	0	0	0	0	0	0

## Sheet: Cloacibacterium
	PS-Original				PS-Cellulose				PS-Starch				PS-Xylan				PS-Lignin
Species	0 week	2 weeks	6 weeks	10 weeks	0 week	2 weeks	6 weeks	10 weeks	0 week	2 weeks	6 weeks	10 weeks	0 week	2 weeks	6 weeks	10 weeks	0 week	2 weeks	6 weeks	10 weeks
Flavobacteriaceae_bacterium	7.35583	1.94268	0.0172725	0	8.40484	1.97899	0.016926	0	8.18929	0.405049	0	0	8.10015	0.836259	0.0952763	0.00548012	4.43913	1.03379	0.0105279	0
g__Cloacibacterium_GQ047565.1.1345	5.41752	1.43198	0.0151988	0	6.40867	1.40495	0.0056061	0	5.9192	0.301507	0	0	5.84407	0.63549	0.0576672	0	3.11048	0.639067	0	0
g__Cloacibacterium_GQ098213.1.1345	2.64629	0.611152	0	0	2.90859	0.624718	0	0	3.06061	0.0824555	0	0	2.9432	0.228225	0.0150436	0	1.48658	0.314273	0	0
Cloacibacterium_haliotis	1.71905	1.09749	0.0207232	0	1.96472	1.02209	0.00961046	0.0215218	1.96516	0.265963	0.00827088	0	1.79684	0.397489	0.0476382	0	1.25806	0.53236	0.139642	0
g__Cloacibacterium_KF066181.1.1345	0.443451	0.0404797	0	0	0.502578	0.0403334	0	0	0.503363	0	0	0	0.612308	0.0261199	0	0	0.294149	0.0248889	0	0
g__Cloacibacterium_HQ674890.1.1493	0.42938	0.146913	0	0	0.42526	0.14732	0	0	0.384832	0.0371689	0	0	0.343067	0.0679348	0	0	0.185787	0.090687	0.00990859	0
g__Cloacibacterium_KC836012.1.1485	0.103583	0.0199518	0	0	0.110742	0.0332288	0	0	0.120987	0	0.00763466	0	0.104524	0.00801935	0	0	0.05661	0.0113477	0.192843	0.010144
g__Cloacibacterium_JN679139.1.1483	0.154386	0.0286662	0	0	0.140761	0.0406876	0	0	0.147842	0	0	0	0.106203	0.0100242	0	0	0.0673611	0.0106802	0	0
Cloacibacterium_caeni	0.110922	0.0289856	0	0	0.127232	0.0163254	0	0	0.170848	0.0100663	0	0	0.100536	0.00735107	0	0	0.0698399	0.00683424	0	0
g__Cloacibacterium_GQ007398.1.1345	0.106776	0.026206	0	0	0.107168	0.0385431	0	0	0.113392	0	0	0	0.093877	0.00668279	0	0	0.0552785	0.0193579	0	0
g__Cloacibacterium_KF066191.1.1344	0.0656718	0.0193759	0	0	0.087813	0.0255462	0	0	0.0905045	0	0.00572599	0	0.0969445	0.00668279	0	0	0.0407908	0.0174826	0	0
Cloacibacterium_normanense	0.0366723	0.0307323	0	0	0.0625168	0.0146938	0	0	0.0485638	0	0.00827088	0	0.0480363	0.00935591	0	0	0.0295351	0.0155278	0.137811	0.00829967
g__Cloacibacterium_GQ115919.1.1345	0.0604056	0.0104236	0	0	0.0692277	0.0272431	0	0	0.0692115	0	0	0	0.0554948	0	0	0	0.0276438	0.0133502	0	0
Cloacibacterium_sp.	0.0573794	0.0104236	0	0	0.0618043	0.00768256	0	0	0.072994	0	0	0	0.0768775	0.00534624	0	0	0.0301963	0	0	0
Flavobacteriaceae_genomosp.	0.0604056	0.0169344	0	0	0.064114	0.0146938	0	0	0.0703537	0	0	0	0.0485529	0	0	0	0.0290491	0.00600761	0	0
g__Cloacibacterium_HQ860669.1.1449	0.040723	0.016953	0	0	0.0432764	0.0153651	0	0	0.0505588	0	0	0	0.0587964	0.0100242	0	0	0.0221727	0.0166878	0.00640305	0
g__Cloacibacterium_HM322040.1.1345	0.0462037	0	0	0	0.0419012	0.00576192	0	0	0.0573301	0	0	0	0.0572062	0	0	0	0.0252296	0	0	0
g__Cloacibacterium_FR691514.1.1488	0.0323474	0.0239021	0	0	0.0353014	0.0355318	0	0	0.0339086	0.0102606	0	0	0.0282842	0.00668279	0	0	0.00633505	0.0113477	0	0
g__Cloacibacterium_KF065015.1.1350	0.0258422	0.0313269	0	0	0.0179801	0.0336764	0	0	0.0351694	0.00805304	0	0	0.0180328	0.00735107	0	0	0.00561861	0.00867766	0	0
g__Cloacibacterium_KF065988.1.1348	0.0337175	0	0	0	0.0459118	0.00797152	0	0	0.0417628	0	0	0	0.0405698	0	0	0	0.00823556	0	0	0

## Sheet: Saccharimonadales
	PS-Original				PS-Cellulose				PS-Starch				PS-Xylan				PS-Lignin
Species	0 week	2 weeks	6 weeks	10 weeks	0 week	2 weeks	6 weeks	10 weeks	0 week	2 weeks	6 weeks	10 weeks	0 week	2 weeks	6 weeks	10 weeks	0 week	2 weeks	6 weeks	10 weeks
g__Saccharimonadales_KU868091.1.1472	2.92092	0.211181	0.00966557	0	2.3318	0.246018	0.0128139	0	2.85959	0.135578	0.00986686	0	1.76844	0.0767183	0	0	1.15607	0.0815328	0	0
g__Saccharimonadales_KF068057.1.1309	1.42312	0.0971359	0	0	1.70305	0.116907	0	0	1.73533	0.119754	0	0	1.35247	0.102036	0	0	0.988751	0.0704388	0	0
g__Saccharimonadales_KF650396.1.1435	0.820528	0.130046	0.0138192	0	2.35062	0.356641	0.0263784	0	1.11057	0.103389	0	0	0.0994384	0.0647652	0.0100291	0	0.908308	0.0483155	0	0
g__Saccharimonadales_LN568804.1.1326	0	0.547	0.228737	0	0	0.942953	0.149703	0.0292334	0	1.06973	0.0197337	0	0.00862081	0.248007	0.148116	0.0164404	0	1.51227	0.0587255	0
g__Saccharimonadales_LN571545.1.1324	0.0548417	0.560751	0.5527	0.180149	0.0084691	0.396618	0.21918	0.121245	0.00800246	0.744155	0.142266	0.0327048	0.0650517	0.322599	0.0629853	0.159532	0.130596	0.925319	0.10501	0.00700967
g__Saccharimonadales_EF515301.1.1376	0.563846	0.116393	0.0207244	0	0.773038	0.144952	0.0177269	0	0.641654	0.0975019	0	0	0.415455	0.109749	0.0125364	0	0.498651	0.0758744	0	0
g__Saccharimonadales_DQ378246.1.1434	0.138814	0.408433	0.0718239	0	0.156819	0.402828	0.0538738	0	0.1405	0.220953	0	0	0.12493	0.482859	0.0278368	0	0.133619	0.395668	0.0249008	0.00829967
g__Saccharimonadales_LN571542.1.1325	0.327465	0.0865119	0.032465	0	0.277462	0.131992	0.0368401	0	0.303657	0.168743	0.0243383	0	0.378358	0.0883648	0.0226355	0	0.174732	0.0784498	0	0
g__Saccharimonadales_LN561147.1.1330	0.299275	0.053282	0.0145084	0	0.244363	0.0547751	0.00720784	0	0.235602	0.086223	0.0144714	0	0.29813	0.0356476	0	0	0.141983	0.0770193	0	0
g__Saccharimonadales_CERQ01119481.987.2442	0.139314	0.115215	0.0214023	0	0.143684	0.107117	0.00640697	0	0.0966158	0.108216	0.0190759	0	0.153359	0.17314	0.0354287	0	0.0968963	0.12613	0	0
g__Saccharimonadales_KM456144.1.1399	0.0297143	0.105925	0.0366099	0	0.0271081	0.0786897	0.00720784	0.00703953	0.0230952	0.19368	0.0428534	0.0159562	0.0288088	0.0913037	0.0253062	0.00783539	0.0275609	0.422989	0.0453631	0
g__Saccharimonadales_LN568811.1.1328	0.0171924	0.125276	0.0635566	0.0203363	0	0.100618	0.0104113	0	0	0.230525	0.0174799	0	0.0538801	0.104611	0.0101225	0	0.0330874	0.220457	0.00681216	0.00876209
g__Saccharimonadales_JF123948.1.1313	0.0294641	0.13707	0.0877268	0.00734442	0.0213356	0.0711005	0.0255405	0	0.00984918	0.105661	0	0	0.0626544	0.0403635	0.0125364	0.0109602	0.107498	0.047251	0	0
g__Saccharimonadales_KC110953.1.1439	0.00632653	0.0839701	0.0151888	0.00816047	0	0.0692451	0	0.0105593	0.00554017	0.0959421	0.0239932	0	0.0139645	0.0693084	0.0151137	0.0280095	0.0118615	0.189815	0.0138345	0
Candidatus_Saccharibacteria	0.0386382	0.0732899	0.026948	0	0.021665	0.0834913	0.00640697	0	0.0291917	0.0782347	0	0	0.0304394	0.0555621	0	0	0.0188393	0.149192	0	0
g__Saccharimonadales_KP054153.1.1395	0.131486	0	0	0	0.136866	0	0	0	0.114171	0	0	0	0.109819	0	0	0	0.0606782	0	0	0
g__Saccharimonadales_FJ592923.1.1350	0.0729514	0	0	0	0.103261	0.00797152	0	0	0.100599	0	0	0	0.0994384	0.00868763	0	0	0.122299	0	0	0
g__Saccharimonadales_KC189751.1.1438	0.0429631	0.0721567	0.0296984	0	0.0334321	0.0272431	0	0	0.0248233	0.0615871	0	0	0.0503205	0.0172414	0.00752181	0	0.0432603	0.03576	0	0
g__Saccharimonadales_GU120573.1.1398	0.0689839	0.0162768	0	0	0.0825883	0.0388321	0	0	0.0612387	0.0248302	0	0	0.0580053	0.00868763	0	0	0.0321244	0.0284333	0	0
g__Saccharimonadales_FPLS01014453.16.1470	0.0304887	0.0529626	0.0186407	0	0.0100089	0.072415	0.0216235	0	0.0102127	0.0352204	0	0	0.0735031	0.0377284	0	0	0.0251098	0.0270028	0	0

## Sheet: Xanthobacter
	PS-Original				PS-Cellulose				PS-Starch				PS-Xylan				PS-Lignin
Species	0 week	2 weeks	6 weeks	10 weeks	0 week	2 weeks	6 weeks	10 weeks	0 week	2 weeks	6 weeks	10 weeks	0 week	2 weeks	6 weeks	10 weeks	0 week	2 weeks	6 weeks	10 weeks
g__Xanthobacter_FJ542975.1.1448	0.421624	0.949748	1.8482	0.821608	0.724124	1.24618	1.00583	0.587805	0.324765	1.66878	0.933091	0.499621	0.417787	1.93499	1.66686	0.861563	0.496992	0.957401	0.445081	0.211848
Xanthobacter_agilis	0.152813	0.410704	1.00705	0.695279	0.20003	0.454685	0.605767	0.496425	0.0999533	0.505271	0.567553	0.411393	0.145973	0.607896	0.519846	0.50806	0.130122	0.50876	0.377202	0.261559
g__Xanthobacter_FJ823934.1.1448	0.108515	0.421629	0.821258	0.619002	0.148618	0.576776	0.962083	0.630682	0.0766578	0.428967	0.288942	0.207988	0.0915439	0.561464	0.903178	0.864405	0.0798561	0.420996	0.286908	0.100621
Xanthobacter_autotrophicus	0.0911326	0.154837	0.167238	0.180807	0.0763217	0.163328	0.166874	0.22579	0.0841929	0.692105	0.903996	0.578787	0.126697	0.595938	0.292688	0.167631	0.195728	0.241374	0.126988	0.119343
g__Xanthobacter_JX535207.1.1446	0	0.0284845	0.123693	0.242799	0.00538942	0.0265717	0.0628618	0.12115	0	0.247709	0.654403	0.864636	0.0122128	0.254511	0.288421	0.264482	0.0118615	0.0804054	0.0500926	0.116479
Xanthobacter_sp.	0.0284753	0.0601869	0.0552781	0.0561098	0.0203435	0.0651148	0.0514006	0.048968	0.0141582	0.13337	0.104146	0.0614958	0.0390682	0.123533	0.0504957	0.0388137	0.0325737	0.0563423	0.0230316	0.0235171
Xanthobacter_flavus	0.0209215	0.0315835	0.0387086	0.0418614	0.0156704	0.051829	0.0216068	0.0346537	0.0164277	0.0684923	0.0914435	0.0522442	0.0419014	0.0992272	0.06821	0.0176675	0.0432879	0.0458364	0.0298697	0.00829967
g__Xanthobacter_AB255069.1.1446	0.027391	0.0519109	0.0759851	0.053862	0.0392046	0.0699164	0.049496	0.0366824	0.0206774	0.0438797	0.022656	0	0.0197924	0.0783406	0.0426937	0.043841	0.0189038	0.0410683	0.0224124	0
Xanthobacteraceae_bacterium	0.0551991	0.0388894	0.0414589	0.009386	0.0492098	0.0496846	0.0196315	0	0.0400051	0.0964188	0.0381194	0.0112455	0.066642	0.0459955	0.0126531	0.00730683	0.0645322	0.0507476	0.00924885	0
g__Xanthobacter_FPLP01010122.10.1473	0	0.0097661	0.0228057	0.024857	0	0	0	0.010049	0	0.0237471	0.0101795	0.0172297	0	0.0344439	0	0.00705185	0	0.00615082	0.00557358	0
g__Xanthobacter_JN860301.1.1445	0.00843538	0.0147307	0	0	0.010281	0.015943	0	0	0.00901117	0.0134217	0	0	0.0258624	0.0168019	0	0	0.019353	0.0168628	0	0
Xanthobacter_tagetidis	0	0	0	0.0174787	0	0.00797152	0.00608733	0.010049	0	0	0.0244352	0.00540729	0	0.0100812	0.0101225	0.00608902	0	0.00683424	0	0.017984
g__Xanthobacter_HM066489.1.1459	0.00562359	0.00651073	0.00968309	0.009386	0	0.0106287	0.00720784	0.00703953	0	0	0.00636221	0	0.00718401	0.0206208	0	0	0	0.00667512	0.00557358	0
g__Xanthobacter_HE589860.1.1404	0	0	0.00552318	0	0	0	0	0	0	0.033943	0.00699843	0	0	0.0179477	0	0	0	0	0	0
g__Xanthobacter_JQ919513.1.1324	0	0	0	0.00625733	0	0	0	0	0	0.017101	0.0180515	0	0	0.0134415	0	0	0	0	0	0
g__Xanthobacter_HE589870.1.1405	0	0	0	0	0	0.00797152	0	0	0	0	0.00827088	0	0	0.0117613	0.0126531	0	0	0	0	0
g__Xanthobacter_JQ624969.1.1315	0	0	0	0	0.00560779	0	0	0	0	0.00684041	0.0089071	0	0	0.00924106	0	0	0	0	0	0
g__Xanthobacter_JN038223.1.1451	0	0	0	0	0	0	0	0	0	0.00684041	0	0	0	0	0	0	0	0	0	0

## Sheet: Leptolinea
	PS-Original				PS-Cellulose				PS-Starch				PS-Xylan				PS-Lignin
Species	0 week	2 weeks	6 weeks	10 weeks	0 week	2 weeks	6 weeks	10 weeks	0 week	2 weeks	6 weeks	10 weeks	0 week	2 weeks	6 weeks	10 weeks	0 week	2 weeks	6 weeks	10 weeks
g__Leptolinea_JN873190.1.1463	0	0.392406	3.70155	4.20667	0.0167161	0.512024	4.67437	4.74147	0.0206478	0.365802	1.90702	2.91275	0	0.397808	0.580837	1.173	0.0314909	0.56501	3.60538	1.6523
Leptolinea_tardivitalis	0	0	0.0628825	0.198969	0	0	0.0914813	0.18131	0	0.0239414	1.38711	1.50258	0	0.026043	0.0708574	0.537508	0.00561861	0.00820109	0.484488	0.757517
g__Leptolinea_JN995347.1.1478	0	0	0.0462929	0.0857276	0	0	0.0655673	0.0981985	0	0.0217339	0.767445	0.419038	0	0.0159618	0.0455512	0.0807046	0.00760206	0	0.335763	0.141281
g__Leptolinea_JN397971.1.1424	0	0.00569689	0.0504403	0.0877972	0	0	0.0350264	0.070221	0	0.024483	0.400055	0.370759	0	0.0218425	0.156898	0.259352	0	0.0135253	0.231331	0.342967
g__Leptolinea_GQ182786.1.1357	0	0	0.0255672	0.0361123	0	0	0.0136148	0.0364472	0	0	0.183448	0.312994	0	0.0100812	0.0961636	0.161409	0	0	0.169262	0.237007
g__Leptolinea_LC276047.1.1423	0	0	0.0705032	0.0691327	0	0	0.194222	0.129393	0	0	0.00954332	0.00562275	0	0	0.0125364	0.111429	0	0	0.0351667	0.0192766
g__Leptolinea_FM178831.1.1354	0	0	0.0158967	0.0213557	0	0	0.0211794	0.0200979	0	0.00684041	0.177226	0.0584917	0	0	0.00759186	0.0156708	0	0	0.0831362	0.0457415
g__Leptolinea_AF050563.1.1422	0	0	0.0442243	0.0366573	0	0	0.0758577	0.0623624	0	0	0.00572599	0	0	0	0	0.0517567	0	0	0.0247715	0
g__Leptolinea_CU921298.1.1323	0	0	0.00553319	0.0213895	0	0	0	0.0205411	0	0	0.0732195	0.01711	0	0.00588067	0.0101225	0.0556313	0	0	0.0315286	0.039654
g__Leptolinea_CU921917.1.1324	0	0	0	0.0148612	0	0	0.0130462	0.0170885	0	0	0.0384537	0	0	0	0	0.0250733	0	0	0.0320962	0.0156772
g__Leptolinea_EF688185.1.1449	0	0	0	0.00625733	0	0	0.00640697	0	0	0	0.0568178	0.0150202	0	0	0	0	0	0	0.0192092	0.00922186
g__Leptolinea_JN398082.1.1419	0	0	0	0	0	0	0	0.00791947	0	0	0.0295682	0.0251599	0	0	0	0.010186	0	0	0.0128061	0.0119884
g__Leptolinea_JX223355.1.1464	0	0	0	0.00734442	0	0	0.0056061	0.0105593	0	0	0.0120882	0.0343396	0	0	0	0	0	0	0.0172074	0.00829967
g__Leptolinea_JQ086814.1.1423	0	0	0.00968309	0	0	0	0.0263784	0.00730834	0	0	0	0	0	0	0	0.0158315	0	0	0	0
g__Leptolinea_AB630828.1.1423	0	0	0	0	0	0	0	0	0	0	0.00699843	0.0174235	0	0	0	0.0117531	0	0	0	0
g__Leptolinea_GQ406184.1.1472	0	0	0	0	0	0	0	0	0	0	0	0.00660891	0	0	0	0.0109696	0	0	0	0
g__Leptolinea_CU926656.1.1322	0	0	0	0	0	0	0	0	0	0	0	0	0	0	0	0	0	0	0	0.00553312

## Sheet: Saccharofermentans
	PS-Original				PS-Cellulose				PS-Starch				PS-Xylan				PS-Lignin
Species	0 week	2 weeks	6 weeks	10 weeks	0 week	2 weeks	6 weeks	10 weeks	0 week	2 weeks	6 weeks	10 weeks	0 week	2 weeks	6 weeks	10 weeks	0 week	2 weeks	6 weeks	10 weeks
g__Saccharofermentans_KJ783119.1.1485	0.144199	1.54913	3.16124	1.26358	0.23848	1.95987	2.78288	1.66108	0.258987	1.03766	1.9682	1.7718	0.0517897	1.10754	3.24212	0.816663	0.357635	1.13682	0.611816	0.127372
g__Saccharofermentans_EF688237.1.1483	0.0144878	0.164253	0.292859	0.120984	0.032938	0.210925	0.29388	0.161239	0.0323733	0.12036	0.111501	0.00937125	0	0.14028	0.210868	0.032975	0.0462459	0.121806	0.0600304	0
g__Saccharofermentans_JN245861.1.1489	0.0260923	0.086556	0.224613	0.0840277	0.0486658	0.11012	0.370661	0.243989	0.0404054	0.0645305	0.0813393	0.0062475	0	0.0831334	0.140524	0.0158315	0.0765619	0.0624764	0.107347	0.0175242
g__Saccharofermentans_HQ904242.1.1487	0	0.0558237	0.118113	0.0395458	0.0084691	0.0858877	0.104171	0.0557996	0.0104648	0.0412602	0.0389282	0	0	0.0376714	0.0527227	0.012178	0.0120366	0.0410524	0.0172996	0
g__Saccharofermentans_KY190755.1.1447	0	0	0.0172725	0.0070395	0.00538942	0.00672224	0.0744007	0.174487	0	0	0	0	0	0	0.0300873	0.0414053	0	0.00600761	0.0627582	0.00700967
g__Saccharofermentans_KY190784.1.1448	0	0	0.0145096	0	0	0.00576192	0.018262	0.031974	0	0	0	0	0	0	0.00752181	0.0109602	0	0	0.00743144	0
Saccharofermentans_acetigenes	0	0	0.0158792	0.00897651	0	0	0.0182249	0.0063948	0	0	0	0	0	0.00668279	0	0	0	0.00600761	0	0
g__Saccharofermentans_EU773035.1.1389	0	0	0.00690398	0	0	0	0	0.00548125	0	0	0	0	0	0	0.0150436	0	0	0	0	0
g__Saccharofermentans_KR068240.1.1486	0	0	0	0	0	0	0	0.00548125	0	0	0	0	0	0	0	0	0	0	0	0

## Sheet: Cellulomonas
	PS-Original				PS-Cellulose				PS-Starch				PS-Xylan				PS-Lignin
Species	0 week	2 weeks	6 weeks	10 weeks	0 week	2 weeks	6 weeks	10 weeks	0 week	2 weeks	6 weeks	10 weeks	0 week	2 weeks	6 weeks	10 weeks	0 week	2 weeks	6 weeks	10 weeks
Isoptericola_sp.	0.134036	1.02494	0.50993	0.4945	0.105345	0.822644	0.481928	0.52971	0.104478	0.817285	0.598049	0.506747	0.0740277	0.673556	0.546319	0.240968	0.153889	1.04013	0.346784	0.306095
g__Cellulomonas_EU236241.1.1379	0	0.237205	0.536763	0.564579	0.00560779	0.38199	0.535474	0.779342	0	0.375156	1.27072	1.26024	0	0.228549	0.861844	0.36835	0.0062429	0.351882	0.378258	0.249193
Cellulomonas_sp.	0.0987936	0.312287	0.0670186	0.116946	0.0831361	0.153249	0.0236359	0.076139	0.0655774	0.105814	0.16655	0.256568	0.0643657	0.243267	0.174449	0.100548	0.0975827	0.306315	0.0594336	0.0662188
g__Cellulomonas_EU016441.1.1488	0	0.0572322	0.0656316	0.0932414	0	0.0690865	0.071991	0.150356	0	0.0593147	0.121961	0.0463775	0	0.0477716	0.151604	0.0583126	0	0.0577251	0.0440065	0.0221325
g__Cellulomonas_EU236239.1.1371	0.00843538	0.0695401	0.0587376	0.0653235	0.0140769	0.0806103	0.0600318	0.0777309	0	0.0639476	0.0869577	0.0259522	0.013561	0.0552375	0.0707406	0.0396066	0	0.0650677	0.0320299	0.0156772
Cellulomonas_parahominis	0	0.0318842	0.00966557	0.0287001	0	0.00797152	0	0.0337738	0	0.0196558	0.053928	0.0390241	0	0.0219763	0.0809799	0.0383934	0	0.0232364	0.0274442	0.0212103
g__Cellulomonas_JN873193.1.1490	0	0	0.0124384	0.0397182	0	0	0.00961046	0.0312347	0	0	0.0418073	0.0608471	0	0	0.0151837	0.0235062	0	0	0.0147303	0.042791
Cellulomonas_soli	0	0.026206	0	0.0109503	0	0	0	0.0151606	0	0.00684041	0.0291261	0.0431101	0	0.0201623	0.030274	0.0141037	0.00749148	0.029069	0.0174839	0.017984
Oerskovia_sp.	0.0278438	0.0411559	0	0	0.00747705	0	0	0	0.0127936	0.00671087	0.00920907	0.007497	0.0225853	0.02969	0.0227055	0	0.019353	0.0359192	0.0056916	0
Cellulomonas_flavigena	0	0.0141547	0.00622484	0	0	0.015943	0	0	0	0.0134217	0	0	0	0.0135754	0	0	0	0.0196602	0	0
g__Cellulomonas_EU644102.1.1439	0	0.00732458	0.00552318	0	0	0.0106287	0	0.0063948	0	0.00738196	0	0	0	0.00672077	0.00759186	0	0	0	0	0
Cellulomonas_pakistanensis	0	0	0	0	0	0	0	0	0	0	0.00657791	0	0	0	0.0303674	0.00626832	0	0.00751767	0	0
Cellulomonas_hominis	0	0	0	0	0	0.00797152	0	0	0	0	0.00657791	0	0	0.00672077	0.0177143	0	0	0.00546739	0	0
Cellulomonas_cellasea	0	0.00972871	0	0	0	0	0	0	0	0	0	0	0	0.0145873	0	0	0.0062429	0.00546739	0	0
Cellulomonas_denverensis	0	0.00625417	0	0	0	0	0	0.00879941	0	0	0	0.0087465	0	0	0	0.010186	0	0	0	0
g__Cellulomonas_AB695760.1.1444	0	0	0	0	0	0.0106287	0	0	0	0	0	0	0	0	0	0	0	0.00820109	0	0
mine_drainage	0	0.00694908	0	0	0	0	0	0	0	0	0	0	0	0.00588067	0	0	0	0	0	0
g__Cellulomonas_FJ716005.1.1481	0	0	0	0	0	0.00797152	0	0	0	0	0	0	0	0	0	0	0	0	0	0
Cellulomonas_iranensis	0	0.00651073	0	0	0	0	0	0	0	0	0	0	0	0	0	0	0	0	0	0
Cellulomonas_composti	0	0.00625417	0	0	0	0	0	0	0	0	0	0	0	0	0	0	0	0	0	0

[truncated: 11 more sheets: Demequina, Rhodobacter, Bacteroides, Pleomorphomonas, Sphingobium, Ruminococcus, Dysgonomonas, Ruminiclostridium, Desulfovibrio, Pseudomonas, Comamonas]
