# Supplementary material for: Exploring the native pulp and paper sludge microbiome to inspire new biotechnologies for waste minimization
Source: Microbiol Spectr. 2026 Jun 9;14(7):e01359-26. doi: 10.1128/spectrum.01359-26 (PMC13339970; doi:10.1128/spectrum.01359-26)
Supplement: Table S16 — 20 selected bacterial genera in enrichment cultures. [file spectrum.01359-26-s0003.xlsx]

## Sheet: Information
Supplementary Table S16: 20 Selected Bacterial genera in enrichment cultures

## Sheet: Christensenellaceae_R-7_group
	Enr-Original		Enr-Cellulose				Enr-Starch				Enr-Xylan				Enr-Lignin
Species	1st subculturing	2nd subculturing	1st subculturing	2nd subculturing	3th subculturing	4th subculturing	1st subculturing	2nd subculturing	3th subculturing	4th subculturing	1st subculturing	2nd subculturing	3th subculturing	4th subculturing	1st subculturing	2nd subculturing	3th subculturing	4th subculturing
g__Christensenellaceae_R-7_group_FN667249.1.1454	2.26611	0.443071	1.42494	0.0456126	0	0	1.352	0.00938333	0	0	1.64174	0.230701	0.0189332	0	1.85313	0.00843991	0	0
g__Christensenellaceae_R-7_group_FR691504.1.1482	0.763094	0.621877	0.159718	0.0215193	0	0	0.466028	0.0308205	0	0	1.14185	0.108788	0.0123477	0	0.949452	0.0276312	0	0
g__Christensenellaceae_R-7_group_AM950243.1.1440	0.540603	0.455752	0.177128	0.0075561	0	0	0.179438	0	0	0	0.812131	0.0206058	0	0	0.546522	0	0	0
g__Christensenellaceae_R-7_group_AB744099.1.1485	0.0999662	0.0688694	0.130565	0.976196	0.0972548	0	0.156557	0	0	0	0.0779514	0.0689165	0.0378663	0.0219355	0.27314	0	0	0
g__Christensenellaceae_R-7_group_AB742089.1.1445	0.186014	0.032072	0.168002	0	0	0	0.174351	0	0	0	0.319681	0.0213029	0	0	0.269544	0	0	0
g__Christensenellaceae_R-7_group_CU925838.1.1345	0.242792	0.0432436	0.157304	0.0138263	0	0	0.116657	0	0	0	0.109828	0.0426432	0.00920919	0.0371264	0.291703	0	0	0
g__Christensenellaceae_R-7_group_AB742107.1.1442	0.241086	0.0288291	0.171537	0.00613318	0	0	0.163947	0.00938333	0	0	0.240532	0.0832382	0.00576227	0.0092816	0.262895	0	0	0
g__Christensenellaceae_R-7_group_AB447694.1.1445	0.14145	0.0288291	0.095562	0	0	0	0.140689	0	0	0	0.107575	0	0	0	0.310817	0	0	0
g__Christensenellaceae_R-7_group_EF063632.1.1486	0.147722	0.0601797	0.0990052	0	0	0	0.119019	0	0	0	0.0556245	0	0	0	0.233779	0	0	0
g__Christensenellaceae_R-7_group_GQ479998.1.1483	0.105688	0.0272274	0.0767654	0.00566708	0	0	0.13975	0	0	0	0.0736687	0.00587665	0	0	0.23038	0	0	0
g__Christensenellaceae_R-7_group_CU927590.1.1340	0.101782	0.100902	0.0216704	0	0	0	0.0704587	0	0	0	0.221077	0.0110187	0	0	0.176238	0	0	0
g__Christensenellaceae_R-7_group_JX223753.1.1482	0.113941	0.0880888	0.045049	0	0	0	0.0923704	0	0	0	0.195371	0	0	0	0.164082	0	0	0
g__Christensenellaceae_R-7_group_KT072425.1.1430	0.136224	0.083284	0.0303386	0	0	0	0.06063	0	0	0	0.117835	0.00587665	0	0	0.154533	0	0	0
g__Christensenellaceae_R-7_group_JX224516.1.1497	0.118563	0.0800807	0.0471881	0	0	0	0.0463514	0	0	0	0.175987	0	0	0	0.113565	0	0	0
g__Christensenellaceae_R-7_group_AB742062.1.1425	0.0856069	0.0136137	0.072036	0	0	0	0.0477747	0	0	0	0.0654483	0.0102841	0	0	0.112818	0	0	0
g__Christensenellaceae_R-7_group_KR003417.1.1511	0.0584833	0.0296299	0	0	0	0	0.104346	0	0	0	0.0469778	0	0	0	0.170448	0	0	0
g__Christensenellaceae_R-7_group_FN667268.1.1449	0.084507	0.0720726	0.0314863	0	0	0	0.0400518	0	0	0	0.135535	0	0	0	0.0934366	0	0	0
g__Christensenellaceae_R-7_group_JQ088372.1.1486	0.0462147	0.025692	0.0616329	0	0	0	0.0867354	0	0	0	0.0431214	0	0	0	0.0941245	0	0	0
g__Christensenellaceae_R-7_group_JQ072823.1.1370	0.0840119	0.00643294	0.0350031	0	0	0	0.0577832	0	0	0	0.0244378	0.00808039	0	0	0.178123	0	0	0
g__Christensenellaceae_R-7_group_FPLM01008189.15.1529	0.0718525	0.0160161	0	0	0	0	0.0796636	0	0	0	0.0297049	0	0	0	0.132069	0	0	0

## Sheet: Paludibacter
	Enr-Original		Enr-Cellulose				Enr-Starch				Enr-Xylan				Enr-Lignin
Species	1st subculturing	2nd subculturing	1st subculturing	2nd subculturing	3th subculturing	4th subculturing	1st subculturing	2nd subculturing	3th subculturing	4th subculturing	1st subculturing	2nd subculturing	3th subculturing	4th subculturing	1st subculturing	2nd subculturing	3th subculturing	4th subculturing
Bacteroides_graminisolvens	4.21273	0.0945217	3.95462	0.904089	0.155479	0	2.24736	2.35648	0.060374	0	11.822	37.2933	25.8524	32.9823	3.51476	4.55065	5.09226	9.7967
g__Bacteroides_LK392709.1.1389	0.0697621	0	0.0866728	0.00919977	0	0	0.0853434	0.0496864	0.00798644	0	1.04289	0.942424	1.05261	0.904004	0.0622823	0.151219	0.213622	0.457995
g__Bacteroides_AB742057.1.1470	0.203179	0	0.17149	0.0362226	0.00885515	0	0.138888	0.101448	0	0	0.385921	0.663852	0.529459	0.758306	0.176	0.147434	0.205892	0.327933
g__Bacteroides_MG230253.1.1489	0.113996	0	0.249778	0.0345789	0	0	0.208709	0.381918	0	0	0.169543	0.63753	0.563458	0.370511	0.196274	0.124048	0.0377411	0.0188164
g__Bacteroides_FN563281.1.1451	0.0990864	0	0.0927977	0.0240932	0.0101202	0	0.0582232	0.0332565	0	0	0.632075	0.292529	0.102007	0.0622877	0.136944	0.0760053	0.125667	0.144262
g__Bacteroides_FJ534962.1.1488	0.0834614	0	0.120693	0.023163	0	0	0.0668083	0.0342761	0	0	0.156268	0.30765	0.265753	0.340221	0.0622712	0.0479781	0.0939785	0.157473
g__Bacteroides_CU918219.1.1355	0.0519364	0	0.094872	0.0167007	0	0	0.0224865	0.00750666	0	0	0.0602522	0.288267	0.158454	0.165969	0.0345492	0.127736	0.143019	0.203902
Bacteroides_reticulotermitis	0	0	0	0	0	0	0	0	0	0.0196195	0	0.00563	0.0208991	0.0770235	0	0	0.0953598	0.638828
g__Bacteroides_HE576075.1.1458	0.0266834	0	0.0410543	0	0	0	0.0281799	0.0568321	0	0	0.0449482	0.122814	0.106631	0.135044	0.0222147	0.0352791	0.0573531	0.140982
g__Bacteroides_FJ535052.1.1478	0.0146346	0	0.0107984	0	0	0	0.0196397	0.0228177	0	0	0.0275332	0.0187667	0.0528042	0.0235998	0.0229808	0.0364348	0.0544381	0.0669749
g__Bacteroides_EU828414.1.1456	0.0890187	0	0.0416326	0	0	0	0.0085402	0.181341	0	0	0	0	0	0	0	0	0	0
g__Bacteroides_JX462546.1.1487	0.065086	0	0.0242963	0	0	0	0.0199271	0.145314	0	0	0.00548025	0	0.0059202	0	0.00621746	0	0	0
g__Bacteroides_JN245811.1.1417	0	0	0.00809877	0	0	0	0.00569346	0.00563	0	0	0.0217687	0.0161983	0.0144716	0.0208836	0	0	0.00719696	0.0179513
g__Bacteroides_EU560780.1.1492	0	0	0	0	0	0	0	0	0	0	0	0	0	0.0069612	0	0	0.00719696	0.0295222
g__Bacteroides_KM650757.1.1449	0	0	0	0	0	0	0.00617837	0	0	0	0.00913375	0	0	0	0.00536218	0	0	0
g__Bacteroides_AJ318124.1.1465	0	0	0	0	0	0	0	0	0	0	0	0	0	0	0	0	0	0.0155812
g__Bacteroides_FJ393126.1.1488	0.00577687	0	0	0	0	0	0	0	0	0	0	0	0	0	0.00536218	0	0	0
g__Bacteroides_CU917861.1.1353	0	0	0	0	0	0	0	0	0	0	0.00639363	0	0	0	0	0	0	0
g__Bacteroides_DQ801233.1.1334	0	0	0.00572073	0	0	0	0	0	0	0	0	0	0	0	0	0	0	0

## Sheet: Propionicimonas
	Enr-Original		Enr-Cellulose				Enr-Starch				Enr-Xylan				Enr-Lignin
Species	1st subculturing	2nd subculturing	1st subculturing	2nd subculturing	3th subculturing	4th subculturing	1st subculturing	2nd subculturing	3th subculturing	4th subculturing	1st subculturing	2nd subculturing	3th subculturing	4th subculturing	1st subculturing	2nd subculturing	3th subculturing	4th subculturing
Bacteroides_graminisolvens	4.21273	0.0945217	3.95462	0.904089	0.155479	0	2.24736	2.35648	0.060374	0	11.822	37.2933	25.8524	32.9823	3.51476	4.55065	5.09226	9.7967
g__Bacteroides_LK392709.1.1389	0.0697621	0	0.0866728	0.00919977	0	0	0.0853434	0.0496864	0.00798644	0	1.04289	0.942424	1.05261	0.904004	0.0622823	0.151219	0.213622	0.457995
g__Bacteroides_AB742057.1.1470	0.203179	0	0.17149	0.0362226	0.00885515	0	0.138888	0.101448	0	0	0.385921	0.663852	0.529459	0.758306	0.176	0.147434	0.205892	0.327933
g__Bacteroides_MG230253.1.1489	0.113996	0	0.249778	0.0345789	0	0	0.208709	0.381918	0	0	0.169543	0.63753	0.563458	0.370511	0.196274	0.124048	0.0377411	0.0188164
g__Bacteroides_FN563281.1.1451	0.0990864	0	0.0927977	0.0240932	0.0101202	0	0.0582232	0.0332565	0	0	0.632075	0.292529	0.102007	0.0622877	0.136944	0.0760053	0.125667	0.144262
g__Bacteroides_FJ534962.1.1488	0.0834614	0	0.120693	0.023163	0	0	0.0668083	0.0342761	0	0	0.156268	0.30765	0.265753	0.340221	0.0622712	0.0479781	0.0939785	0.157473
g__Bacteroides_CU918219.1.1355	0.0519364	0	0.094872	0.0167007	0	0	0.0224865	0.00750666	0	0	0.0602522	0.288267	0.158454	0.165969	0.0345492	0.127736	0.143019	0.203902
Bacteroides_reticulotermitis	0	0	0	0	0	0	0	0	0	0.0196195	0	0.00563	0.0208991	0.0770235	0	0	0.0953598	0.638828
g__Bacteroides_HE576075.1.1458	0.0266834	0	0.0410543	0	0	0	0.0281799	0.0568321	0	0	0.0449482	0.122814	0.106631	0.135044	0.0222147	0.0352791	0.0573531	0.140982
g__Bacteroides_FJ535052.1.1478	0.0146346	0	0.0107984	0	0	0	0.0196397	0.0228177	0	0	0.0275332	0.0187667	0.0528042	0.0235998	0.0229808	0.0364348	0.0544381	0.0669749
g__Bacteroides_EU828414.1.1456	0.0890187	0	0.0416326	0	0	0	0.0085402	0.181341	0	0	0	0	0	0	0	0	0	0
g__Bacteroides_JX462546.1.1487	0.065086	0	0.0242963	0	0	0	0.0199271	0.145314	0	0	0.00548025	0	0.0059202	0	0.00621746	0	0	0
g__Bacteroides_JN245811.1.1417	0	0	0.00809877	0	0	0	0.00569346	0.00563	0	0	0.0217687	0.0161983	0.0144716	0.0208836	0	0	0.00719696	0.0179513
g__Bacteroides_EU560780.1.1492	0	0	0	0	0	0	0	0	0	0	0	0	0	0.0069612	0	0	0.00719696	0.0295222
g__Bacteroides_KM650757.1.1449	0	0	0	0	0	0	0.00617837	0	0	0	0.00913375	0	0	0	0.00536218	0	0	0
g__Bacteroides_AJ318124.1.1465	0	0	0	0	0	0	0	0	0	0	0	0	0	0	0	0	0	0.0155812
g__Bacteroides_FJ393126.1.1488	0.00577687	0	0	0	0	0	0	0	0	0	0	0	0	0	0.00536218	0	0	0
g__Bacteroides_CU917861.1.1353	0	0	0	0	0	0	0	0	0	0	0.00639363	0	0	0	0	0	0	0
g__Bacteroides_DQ801233.1.1334	0	0	0.00572073	0	0	0	0	0	0	0	0	0	0	0	0	0	0	0

## Sheet: Cloacibacterium
	Enr-Original		Enr-Cellulose				Enr-Starch				Enr-Xylan				Enr-Lignin
Species	1st subculturing	2nd subculturing	1st subculturing	2nd subculturing	3th subculturing	4th subculturing	1st subculturing	2nd subculturing	3th subculturing	4th subculturing	1st subculturing	2nd subculturing	3th subculturing	4th subculturing	1st subculturing	2nd subculturing	3th subculturing	4th subculturing
g__Cloacibacterium_KC836012.1.1485	0.149482	0	0.00629904	0.0075561	0	0	0	0.00750666	0	0	0	0	0	0	0.0707236	0	0	0
Cloacibacterium_normanense	0.141119	0	0	0	0	0	0	0	0	0	0	0	0	0	0.0396363	0	0	0
g__Cloacibacterium_LK392988.1.1389	0	0	0	0	0	0	0	0	0	0	0	0	0	0	0.123572	0	0	0
Cloacibacterium_haliotis	0.0172755	0	0.00817247	0	0	0	0.0085402	0	0	0	0.00548025	0	0	0	0.0061282	0	0	0
Flavobacteriaceae_bacterium	0.0235474	0	0.0152888	0	0	0	0.0198822	0	0	0	0	0	0	0	0	0	0	0
g__Cloacibacterium_GQ047565.1.1345	0.0229972	0.0192988	0	0	0	0	0.00711683	0	0	0	0.00822038	0	0	0	0	0	0	0
g__Cloacibacterium_HQ860669.1.1449	0	0	0	0	0	0	0	0	0	0	0	0	0	0	0.0155436	0	0	0
g__Cloacibacterium_KF065961.1.1348	0	0	0	0	0	0	0	0	0	0	0	0	0	0	0.00621746	0.00779069	0	0
g__Cloacibacterium_KF066191.1.1344	0	0	0	0	0	0	0	0	0	0	0	0	0	0	0.0132121	0	0	0
g__Cloacibacterium_FR691514.1.1488	0	0	0	0	0	0	0	0	0	0	0	0	0	0	0.008549	0	0	0
g__Cloacibacterium_HQ674890.1.1493	0.00731728	0	0	0	0	0	0	0	0	0	0	0	0	0	0	0	0	0
g__Cloacibacterium_GQ098213.1.1345	0.00627195	0	0	0	0	0	0	0	0	0	0	0	0	0	0	0	0	0
g__Cloacibacterium_KF065988.1.1348	0	0	0	0	0	0	0	0	0	0	0	0	0	0	0	0.00570028	0	0

## Sheet: Saccharimonadales
	Enr-Original		Enr-Cellulose				Enr-Starch				Enr-Xylan				Enr-Lignin
Species	1st subculturing	2nd subculturing	1st subculturing	2nd subculturing	3th subculturing	4th subculturing	1st subculturing	2nd subculturing	3th subculturing	4th subculturing	1st subculturing	2nd subculturing	3th subculturing	4th subculturing	1st subculturing	2nd subculturing	3th subculturing	4th subculturing
g__Saccharimonadales_LN561142.1.1324	0	0	0	0.0441344	2.77682	11.8416	0	0	0	0	0	0	0	0	0	0	0	0
g__Saccharimonadales_JQ186446.1.1313	0.00808762	0	0	0.309992	3.1866	1.56978	0	0	0	0	0	0	0	0	0	0	0	0
g__Saccharimonadales_LN568804.1.1326	0.99383	0.237039	0.382418	0.760648	0.0316256	0	0.0950332	0.00563	0	0	0.0308314	0.0229329	0	0	0.106957	0	0	0
g__Saccharimonadales_LN571545.1.1324	0.166758	0.0296299	0.0196139	0	0	0	0.0383859	0	0	0	0.0412236	0	0	0	0.105373	0	0	0
g__Saccharimonadales_KM456144.1.1399	0.0940253	0.0192591	0.00980697	0	0.00781111	0	0.0268778	0	0	0	0	0	0	0	0.110787	0	0	0
g__Saccharimonadales_LN560467.1.1322	0.0177705	0	0	0.023298	0.0669523	0.214419	0.00569346	0	0	0	0	0	0	0	0	0	0	0
g__Saccharimonadales_LN568811.1.1328	0.0969406	0.0328728	0.00572073	0	0	0	0.00996356	0	0	0	0.0326582	0	0	0	0.12799	0	0	0
g__Saccharimonadales_KC110953.1.1439	0.0456093	0.0160161	0	0	0	0.0131507	0.00711683	0	0	0	0.103587	0.0161608	0	0	0.0432991	0	0	0
g__Saccharimonadales_LN561147.1.1330	0.0240425	0.00640646	0	0.0132232	0.0373817	0.1183	0	0	0	0	0	0	0	0	0.00536218	0	0	0
g__Saccharimonadales_LN564446.1.1330	0	0	0	0	0.0920622	0.108103	0	0	0	0	0	0	0	0	0	0	0	0
g__Saccharimonadales_KR809573.1.1439	0.0322953	0.00720726	0	0.0100748	0.00725317	0.0273114	0	0	0	0	0	0	0	0	0.0114904	0	0	0
Candidatus_Saccharibacteria	0.044289	0.00720726	0.0136543	0.0201496	0	0.00682501	0	0	0	0	0	0	0	0	0.0208054	0	0	0
g__Saccharimonadales_EF219028.1.1431	0	0	0	0	0.0245492	0.0728001	0	0	0	0	0	0	0	0	0	0	0	0
g__Saccharimonadales_EF515301.1.1376	0.0355414	0	0	0	0	0	0.00569346	0	0	0	0.024651	0	0	0	0.00842628	0	0	0
g__Saccharimonadales_LN560472.1.1324	0	0	0	0.00996642	0.0403233	0.0323545	0	0	0	0	0	0	0	0	0	0	0	0
g__Saccharimonadales_DQ378246.1.1434	0.0357614	0.00560565	0.00653798	0	0	0	0	0	0	0	0	0	0	0	0.0199167	0	0	0
g__Saccharimonadales_GU214151.1.1428	0	0	0	0.00919977	0.0351527	0.0198306	0	0	0	0	0	0	0	0	0	0	0	0
g__Saccharimonadales_LN560474.1.1317	0	0	0	0	0.0156222	0.0392438	0	0	0	0	0	0	0	0	0	0	0	0
g__Saccharimonadales_LN571542.1.1325	0.0225021	0	0	0.00881545	0	0	0	0	0	0	0	0	0	0	0	0	0	0
g__Saccharimonadales_JN873198.1.1439	0	0	0	0.00536653	0.0292005	0.0110673	0	0	0	0	0	0	0	0	0	0	0	0

## Sheet: Xanthobacter
	Enr-Original		Enr-Cellulose				Enr-Starch				Enr-Xylan				Enr-Lignin
Species	1st subculturing	2nd subculturing	1st subculturing	2nd subculturing	3th subculturing	4th subculturing	1st subculturing	2nd subculturing	3th subculturing	4th subculturing	1st subculturing	2nd subculturing	3th subculturing	4th subculturing	1st subculturing	2nd subculturing	3th subculturing	4th subculturing
g__Xanthobacter_FJ542975.1.1448	0.697404	0.0939195	0.713327	0	0	0	1.38295	0	0	0	0.323608	0	0	0	0.663371	0	0	0
g__Xanthobacter_FJ823934.1.1448	0.354203	0.0457519	0.361902	0	0	0	0.28404	0	0	0	0.130409	0	0	0	0.445143	0	0	0
Xanthobacter_agilis	0.31195	0.0497957	0.248783	0	0	0	0.282405	0	0	0	0.127954	0	0	0	0.380443	0	0	0
Xanthobacter_sp.	0.0850024	0.0257317	0.102973	0.00689983	0.017296	0.0864501	0.0967439	0	0	0	0.0407974	0	0	0	0.200807	0.127404	0.105696	0.0266236
Xanthobacter_autotrophicus	0.17006	0.0184715	0.082542	0	0	0	0.134434	0	0	0	0.00639363	0	0	0	0.14135	0	0	0
Xanthobacteraceae_bacterium	0.0903388	0.00643294	0.0687492	0	0	0.0108063	0.0509538	0	0	0	0.0192417	0	0	0	0.0856982	0.0154386	0.024002	0.00759388
g__Xanthobacter_AB255069.1.1446	0.0340009	0	0.0531211	0	0	0	0.0848585	0	0	0	0.0274621	0	0	0	0.0545886	0	0	0
Xanthobacter_flavus	0.0491857	0.00643294	0.0318726	0	0	0.0125125	0.0532707	0	0	0	0.0253512	0	0	0	0.0524133	0	0	0
Xanthobacter_tagetidis	0	0	0.00898972	0	0	0	0.00569346	0	0	0	0	0	0	0	0.0379369	0.0114006	0.0161932	0.00569541
g__Xanthobacter_HE589860.1.1404	0.00808762	0	0.0138932	0	0	0	0.0189887	0	0	0	0	0	0	0	0.0161646	0.00584302	0.00768649	0
g__Xanthobacter_JX535207.1.1446	0.009243	0	0.00898972	0	0	0	0.0256969	0	0	0	0	0	0	0	0.0131005	0	0	0
g__Xanthobacter_JN860301.1.1445	0.00693225	0.0128659	0.00817247	0	0	0	0.0085402	0	0	0	0	0	0	0	0.00536218	0	0	0
g__Xanthobacter_JN038223.1.1451	0	0	0.00735522	0	0	0	0.00711683	0	0	0	0	0	0	0	0	0	0	0
g__Xanthobacter_FPLP01010122.10.1473	0	0	0.00735522	0	0	0	0.00569346	0	0	0	0	0	0	0	0	0	0	0
g__Xanthobacter_HM066489.1.1459	0	0	0	0	0	0	0	0	0	0	0	0	0	0	0.00766025	0	0	0
g__Xanthobacter_HE589870.1.1405	0	0	0	0	0	0	0.00711683	0	0	0	0	0	0	0	0	0	0	0
g__Xanthobacter_JQ624969.1.1315	0	0	0	0	0	0	0	0	0	0	0	0	0	0	0.0061282	0	0	0
g__Xanthobacter_JQ919513.1.1324	0.00577687	0	0	0	0	0	0	0	0	0	0	0	0	0	0	0	0	0

## Sheet: Leptolinea
	Enr-Original		Enr-Cellulose				Enr-Starch				Enr-Xylan				Enr-Lignin
Species	1st subculturing	2nd subculturing	1st subculturing	2nd subculturing	3th subculturing	4th subculturing	1st subculturing	2nd subculturing	3th subculturing	4th subculturing	1st subculturing	2nd subculturing	3th subculturing	4th subculturing	1st subculturing	2nd subculturing	3th subculturing	4th subculturing
g__Leptolinea_JN873190.1.1463	0.484977	0.560565	0.135947	0.0623379	0	0	0.821115	0.0228177	0	0	0.215516	0.0199945	0	0	0.342239	0.00584302	0	0
g__Leptolinea_JN397971.1.1424	0.021897	0.0280283	0	0	0	0	0	0	0	0	0	0	0	0	0	0	0	0
g__Leptolinea_GQ182786.1.1357	0	0.016817	0	0	0	0	0	0	0	0	0	0	0	0	0	0	0	0
Leptolinea_tardivitalis	0	0	0	0	0	0	0.00711683	0	0	0	0	0	0	0	0	0	0	0

## Sheet: Saccharofermentans
	Enr-Original		Enr-Cellulose				Enr-Starch				Enr-Xylan				Enr-Lignin
Species	1st subculturing	2nd subculturing	1st subculturing	2nd subculturing	3th subculturing	4th subculturing	1st subculturing	2nd subculturing	3th subculturing	4th subculturing	1st subculturing	2nd subculturing	3th subculturing	4th subculturing	1st subculturing	2nd subculturing	3th subculturing	4th subculturing
g__Saccharofermentans_KJ783119.1.1485	0.645191	0.214669	0.632013	1.51878	0.0113852	0	0.281314	0	0	0	0.531939	0	0	0	0.20882	0	0	0
g__Saccharofermentans_EF688237.1.1483	0.0918792	0.0328331	0.0766358	0.229831	0	0	0.0468049	0	0	0	0.0824472	0	0	0	0.0369142	0	0	0
g__Saccharofermentans_JN245861.1.1489	0.0173306	0.00560565	0.0125981	0	0	0	0.00996356	0	0	0	0.0245799	0	0	0	0.029109	0	0	0
g__Saccharofermentans_HQ904242.1.1487	0.0287192	0.0128129	0.0163539	0.0321134	0	0	0.0128103	0	0	0	0.0252091	0	0	0	0	0	0	0
g__Saccharofermentans_EU773035.1.1389	0	0	0	0.0239277	0	0	0	0	0	0	0	0	0	0	0	0	0	0
g__Saccharofermentans_DQ673519.1.1480	0	0	0.0106242	0	0	0	0	0	0	0	0	0	0	0	0	0	0	0
Saccharofermentans_acetigenes	0.00577687	0	0	0	0	0	0	0	0	0	0	0	0	0	0	0	0	0

## Sheet: Cellulomonas
	Enr-Original		Enr-Cellulose				Enr-Starch				Enr-Xylan				Enr-Lignin
Species	1st subculturing	2nd subculturing	1st subculturing	2nd subculturing	3th subculturing	4th subculturing	1st subculturing	2nd subculturing	3th subculturing	4th subculturing	1st subculturing	2nd subculturing	3th subculturing	4th subculturing	1st subculturing	2nd subculturing	3th subculturing	4th subculturing
Cellulomonas_sp.	0.145742	0.117103	0.176092	1.50852	4.12843	4.63238	0.0626281	0	0	0	0.0518999	0.0161608	0	0	0.0730067	0	0	0
Isoptericola_sp.	0.571302	0.593676	0.419951	0.414169	0.072319	0.41232	0.405632	0	0	0	0.249016	0.171522	0.00855139	0	0.653405	0.0160879	0	0
g__Cellulomonas_EU236241.1.1379	0.169509	0.130677	0.189528	0.0242568	0.0133905	1.91029	0.192473	0	0	0	0.122747	0.00661123	0	0	0.139197	0	0	0
g__Cellulomonas_KP243124.1.1489	0	0	0	0.0185079	0.1406	0.735888	0	0	0	0	0	0	0	0	0	0	0	0
Cellulomonas_uda	0.0083626	0.00880888	0.0147104	0.140019	0.401242	0.264294	0	0	0	0	0	0	0	0	0.00536218	0	0	0
Cellulomonas_parahominis	0.009243	0	0	0	0.00892698	0.492538	0.0113869	0	0	0	0.00822038	0.00881497	0	0	0	0	0	0
g__Cellulomonas_EU236239.1.1371	0.0520465	0.0392396	0.0392279	0.0107045	0	0.165971	0.0773017	0	0	0	0.0304762	0.00587665	0	0	0.0608172	0	0	0
Cellulomonas_hominis	0	0.00560565	0	0.0119638	0.0122746	0.149581	0	0	0	0	0	0	0	0	0	0	0	0
g__Cellulomonas_EU016441.1.1488	0.0338357	0.0216218	0.0381717	0	0	0.029575	0.0199271	0	0	0	0.0167147	0	0	0	0.0184627	0	0	0
Cellulomonas_denverensis	0	0	0	0	0	0.0506188	0	0	0	0	0	0	0	0	0	0	0	0
Cellulomonas_carbonis	0	0	0	0.00629675	0.0156222	0.0261625	0	0	0	0	0	0	0	0	0	0	0	0
Cellulomonas_soli	0	0.00560565	0.00629904	0	0	0	0.0126441	0	0	0	0.0216977	0	0	0	0	0	0	0
Cellulomonas_pakistanensis	0	0	0	0	0	0	0	0	0	0	0	0	0	0	0	0	0	0
Oerskovia_sp.	0	0	0.0170974	0.0075561	0	0	0.00569346	0	0	0	0.00926565	0	0	0	0	0	0	0
Cellulomonas_bogoriensis	0	0	0	0.0152226	0.00892698	0.0110673	0	0	0	0	0	0	0	0	0	0	0	0
g__Cellulomonas_KY190744.1.1449	0	0	0	0	0.0128325	0.020475	0	0	0	0	0	0	0	0	0	0	0	0
Cellulomonas_iranensis	0	0	0	0	0	0.0199063	0	0	0	0	0	0	0	0	0	0	0	0
mine_drainage	0	0	0	0	0.00669523	0.011375	0	0	0	0	0	0	0	0	0	0	0	0
g__Cellulomonas_JN873193.1.1490	0	0	0	0	0	0	0.00569346	0	0	0	0.00639363	0	0	0	0.00536218	0	0	0
Cellulomonas_flavigena	0	0	0	0	0	0.00796251	0	0	0	0	0	0	0	0	0.00536218	0	0	0

[truncated: 11 more sheets: Demequina, Rhodobacter, Bacteroides, Pleomorphomonas, Sphingobium, Ruminococcus, Dysgonomonas, Ruminiclostridium, Desulfovibrio, Pseudomonas, Comamonas]
