# Supplementary material for: Exploring the native pulp and paper sludge microbiome to inspire new biotechnologies for waste minimization
Source: Microbiol Spectr. 2026 Jun 9;14(7):e01359-26. doi: 10.1128/spectrum.01359-26 (PMC13339970; doi:10.1128/spectrum.01359-26)
Supplement: Table S17 — Experimental data used to generate numbers, tables, and figures in the main manuscript that relate to sludge composition and the enzymatic hydrolysis tests. [file spectrum.01359-26-s0004.xlsx]

## Sheet: 1.Information
Table S17 Rawdata_sample_composition_analysis
Sheet name	Description
1.Information	Provides detailed descriptions of each datasheet included in this file.
2.Water content	Contains raw data on wet weight and dry weight of precipitation sludge samples.
3.Total reducing sugars released by enzyme cocktail	Provides absorbance values (575 nm) for total reducing sugars measured using the DNSA (3,5-dinitrosalicylic acid) assay after enzymatic hydrolysis tests.
4.Residual sugar analysis	Presents chromatogram peak areas of glucose and xylose analysed by HPAEC-PAD from residual solids left after enzymatic hydrolysis tests, subjected to acid hydrolysis for analysis.
5.Starch analysis	Provides absorbance values (510 nm) for total glucose content in incubated precipitation sludge across all conditions.
6.Glucose and xylose	Presents peak areas of glucose and xylose analysed by HPAEC from incubated precipitation sludge across all conditions, subjected to acid hydrolysis for analysis.
7.Lignin analysis	Shows weight of lignin in precipitation sludge microcosm samples determined by gravimetric analysis before and after acid hydrolysis.

## Sheet: 2.Water content
Sample	Aluminium foil (g)	Wet weight (g)	Dry weight (g)
			Day 1	Day 2	Day 3
PS_1	1.1755	6.9479	3.5281	3.521	3.5196
PS_2	1.1231	7.0217	3.433	3.4255	3.4238
PS_3	0.7283	6.9747	3.0522	3.0464	3.044

## Sheet: 3.Total reducing sugars 
Values shown in tables are absorbance at 575nm
10 mg/g, 0% azide
Time		Control		Dilution		Sample		Dilution
1	0.008	0	0	1x	0.1653	0.1627	0.1427	10X
3	0	0.007	0	1x	0.326067	0.281767	0.236067	10X
12	0	0	0	1x	0.0671	0.094	0.0528	10X
24	0.0098	0.0073	0.0033	1x	0.00445957	0.0048461	0.0108948	10X
48	0	0.0086	0.0061	1x	0.00188768	0.000863753	0.0020193	10X
72	0.0063	0	0.0031	1x	0.00688333	0.007475	0.00717917	10X
10 mg/g, 0.02% azide
Time (hrs)		Control		Dilution		Sample		Dilution
1	0.007	0	0	1x	0.164258	0.166211	0.251837	10X
3	0.006	0	0	1x	0.268355	0.323206	0.555575	10X
12	0	0	0	1x	0.1651	0.166933	0.238878	10X
24	0.0098	0.0073	0.0033	1x	0.0465596	0.0706794	0.0621726	10X
48	0	0.0086	0.0061	1x	0.00664127	0.0107217	0.0135623	10X
72	0.0063	0	0.0031	1x	0.00311667	0.003125	0.00312083	10X
50 mg/g, 0% azide
Time (hrs)		Control		Dilution		Sample		Dilution
1	0.018	0.0196	0.02	1x	0.294776	0.367035	0.518879	20x
3	0.0181	0.0194	0.033	1x	0.389184	0.453312	0.624583	20x
12	0.0125	0.0079	0.0137	1x	0.489376	0.631168	0.985569	20x
24	0.0136	0.0174	0.0133	1x	0.0349507	0.0589676	0.0367013	30x
48	0.0159	0.0097	0.0087	1x	0.0157446	0.0103594	0.0100015	30x
72	0.0125	0.011	0.0168	1x	0.0151167	0.014275	0.0146958	10x
50 mg/g, 0.02% azide
Time (hrs)		Control		Dilution		Sample		Dilution
1	0.007	0	0	1x	0.164258	0.166211	0.251837	20x
3	0.006	0	0	1x	0.268355	0.323206	0.555575	20x
12	0	0	0	1x	0.1651	0.166933	0.238878	20x
24	0.0098	0.0073	0.0033	1x	0.0465596	0.0706794	0.0621726	30x
48	0	0.0086	0.0061	1x	0.00664127	0.0107217	0.0135623	30x
72	0.0063	0	0.0031	1x	0.00311667	0.003125	0.00312083	10x
Glucose standard
[glucose] (mg/ml)
0		0	0	0
0.2		0.0469	0.0446	0.0434
0.4		0.1336	0.1283	0.1347
0.6		0.2484	0.2261	0.2427
0.8		0.3774	0.3855	0.3757
1		0.488	0.4935	0.5071

## Sheet: 4.Residual solid sugar analysis
Sugar standard for TFA (g/L)	Area (nC*min)
	Glucose	Xylose
0	0	0
0.05	4.2548	2.0301
0.1	8.0031	4.3074
0.25	18.7115	13.953
0.5	35.0412	28.6132
1	67.8873	56.7843
Sugar standard for H2SO4 (g/L)	Area (nC*min)
	Glucose	Xylose
0	0	0
0.05	3.1946	2.5747
0.1	6.1736	4.759
0.25	15.8123	13.3402
0.5	32.5592	27.3002
1	64.1196	55.8695
Sample name	Weight (g/L)	TFA hydrolysis		Sulphuric acid hydrolysis		Total Glucose from starch kit
		Area (nC*min)		Area (nC*min)
		Glucose	Xylose	Glucose	Xylose
Control_R1	5.96	4.3423	5.7207	23.7123	5.9184	0
Control_R2	5.9	4.3423	11.2431	29.3479	5.4634	0
Control_R3	6.3	4.7635	10.5929	30.5935	5.3028	0
1X_0%_R1	5.08	2.7616	5.989	21.2489	2.579	0
1X_0%_R2	5.37	2.7767	5.4099	20.9896	2.0609	0
1X_0%_R3	6.56	4.0356	7.6166	30.4382	3.1421	0
1X_0.02%_R1	6.21	4.403	8.0471	32.5626	3.3731	0
1X_0.02%_R2	6.4	4.6069	8.3663	33.1508	3.1524	0
1X_0.02%_R3	5.59	3.4122	6.7269	27.3822	3.0759	0
5X_0%_R1	4.76	1.5001	2.6706	11.9943	0.905	0
5X_0%_R2	5.93	2.5269	4.3671	18.036	1.4959	0
5X_0%_R3	4.29	1.215	2.5052	10.5265	1.1897	0
5X_0.02%_R1	5.02	1.6382	2.786	11.7903	1.6069	0
5X_0.02%_R2	4.88	1.5264	2.6161	11.6754	1.4813	0
5X_0.02%_R3	5.96	2.0272	3.6921	15.4575	1.7043	0

## Sheet: 5.Starch analysis
Glucose standard	Concentration (g/L)	Absorbance (510 nm)
		1	2	3
1	0	0	0	0
2	0.05	0.0436	0.0421	0.0431
3	0.1	0.1162	0.1054	0.11
4	0.2	0.23	0.231	0.2302
5	0.4	0.4561	0.4635	0.458
6	0.6	0.7056	0.6951	0.7
7	0.8	0.984	0.986	0.9851
Samples	Code	Weight (g/L)						Absorbance (510 nm) of total glucose
		T0	T1	T2	T3	T4	T5	T0	T1	T2	T3	T4	T5
Presipitation sludge-Original-1	PSO-1	20.33	19.97	19.89	19.48	19.77	19.75	0.1981	0.0781	0.0929	0.0787	0.0782	0.0732
		20.21	20.2	19.76	19.82	19.62	20.54	0.1951	0.0795	0.0885	0.0791	0.0734	0.0712
		19.23	20.11	20.51	19.58	20.22	19.34	0.1965	0.0793	0.0921	0.0824	0.072	0.072
Presipitation sludge-Original-2	PSO-2	20.07	19.92	20.3	20.21	20.91	20.23	0.2012	0.0853	0.0874	0.0811	0.0721	0.0702
		20.22	19.56	19.73	19.38	19.63	20.21	0.1997	0.0847	0.0894	0.0812	0.0774	0.0689
		19.48	19.78	20.45	20.15	20	19.64	0.202	0.0867	0.0912	0.0821	0.0702	0.0732
Presipitation sludge-Cellulose-1	PSC-1	19.55	19.61	20.6	20.5	19.69	19.32	0.192	0.1047	0.0908	0.0815	0.0579	0.0509
		19.85	20.41	19.56	20.36	20.74	19.68	0.1908	0.1056	0.0932	0.0859	0.0555	0.05
		19.32	20.22	19.54	20.05	19.38	20.11	0.1921	0.0988	0.0961	0.0832	0.0585	0.0521
Presipitation sludge-Cellulose-2	PSC-2	21.14	19.32	19.69	20.72	20.74	19.94	0.201	0.118	0.089	0.0826	0.0598	0.0519
		19.62	19.37	20.24	19.68	20.23	20.54	0.2015	0.1111	0.0906	0.0861	0.0584	0.0542
		19.58	19.98	20.08	19.63	19.64	19.35	0.1994	0.1163	0.087	0.0866	0.0607	0.0527
Presipitation sludge-Starch-1	PSS-1	19.29	21.33	19.86	20.27	21.79	21.65	0.214	0.1885	0.1164	0.0908	0.0803	0.0624
		19.02	21.56	20.02	19.56	20.2	20.35	0.212	0.1912	0.1155	0.0925	0.0795	0.06
		18.96	20.02	19.99	19.85	20.51	20.84	0.2214	0.1891	0.1088	0.0881	0.0781	0.0602
Presipitation sludge-Starch-2	PSS-2	20.36	19.17	20.33	20.25	19.97	19.46	0.2085	0.1792	0.1268	0.0949	0.0827	0.0524
		20.12	20.21	20.22	20.11	20.24	19.62	0.2114	0.1842	0.1222	0.0953	0.0803	0.0538
		19.85	19.74	19.68	19.35	20.03	19.44	0.2099	0.1836	0.1281	0.0938	0.0839	0.0517
Presipitation sludge-Xylan-1	PSX-1	19.7	19.59	19.43	19.32	20.3	21.07	0.1963	0.1193	0.1066	0.0939	0.0665	0.0533
		19.56	19.21	19.86	19.6	19.68	20.21	0.1912	0.1082	0.1029	0.0943	0.068	0.0549
		19.71	20	19.73	19.12	19.74	20.86	0.1962	0.1178	0.101	0.0952	0.0654	0.0533
Presipitation sludge-Xylan-2	PSX-2	19.26	20.83	19.93	20.53	20.95	20.29	0.1952	0.0882	0.0941	0.0884	0.0544	0.0444
		19.87	19.95	19.75	20.83	20.74	19.25	0.1903	0.0931	0.0927	0.0858	0.0593	0.0459
		20.04	19.62	19.65	20.55	19.98	19.32	0.1936	0.0992	0.0932	0.0896	0.0573	0.0437
Presipitation sludge-Lignin-1	PSL-1	20.25	23.61	19.55	19.4	19.37	22.48	0.2138	0.1296	0.1156	0.0835	0.0604	0.0519
		20.2	20.25	20.36	19.63	19.32	20.21	0.2121	0.1256	0.1133	0.0838	0.0616	0.0504
		19.87	20.87	20.84	19.33	19.86	20.88	0.2053	0.1271	0.1204	0.0854	0.0595	0.0521
Presipitation sludge-Lignin-2	PSL-2	21.06	20.86	19.01	19.12	21.1	19.16	0.1998	0.1252	0.1184	0.0962	0.0626	0.0533
		20.25	20.56	19.24	19.75	20.21	20.33	0.2011	0.1314	0.1229	0.0983	0.0633	0.0521
		20.53	19.89	19.32	19.26	20.38	20.59	0.2025	0.1295	0.1211	0.0929	0.0613	0.0549
Samples	Code	Weight (mg)						Absorbance (510 nm) of glucose in sample
		T0	T1	T2	T3	T4	T5	T0	T1	T2	T3	T4	T5
Presipitation sludge-Original-1	PSO-1	19.34	19.9	19.28	19.86	19.7	20.29	0.0432	0.04	0.0442	0.0512	0.0564	0.0551
		19.98	19.56	19.36	19.82	19.52	20.13	0.049	0.0412	0.0426	0.0542	0.057	0.0529
		19.23	20.11	19.74	19.77	20.15	20.58	0.0479	0.0425	0.0406	0.0524	0.0521	0.0577
Presipitation sludge-Original-2	PSO-2	19.69	19.15	18.74	19.25	19.65	22.06	0.0481	0.0416	0.0428	0.0521	0.0547	0.0552
		19.62	19.63	19.02	19.42	19.35	21.04	0.0462	0.0422	0.0451	0.0534	0.0513	0.0531
		19.85	19.54	19	20.21	19.84	19.85	0.0441	0.0411	0.0467	0.0539	0.0502	0.0574
Presipitation sludge-Cellulose-1	PSC-1	18.61	19.79	19.97	20.47	18.63	19.13	0.0415	0.07012	0.0594	0.0484	0.0523	0.0478
		19.63	19.56	19.54	20.32	19.65	19.42	0.042	0.0697	0.0582	0.0477	0.0497	0.0453
		20.22	19.22	19.85	20.87	19.22	19.64	0.0458	0.069	0.0602	0.0503	0.0506	0.0464
Presipitation sludge-Cellulose-2	PSC-2	22.01	19.17	19.61	19.64	19.99	18.73	0.0459	0.0759	0.0601	0.057	0.0446	0.0404
		21	20.96	20.22	19.54	19.45	19.56	0.0432	0.0742	0.0612	0.059	0.0424	0.0412
		21.45	20.56	19.85	19.65	20.23	19.54	0.0445	0.0765	0.06	0.0541	0.0451	0.0458
Presipitation sludge-Starch-1	PSS-1	19.36	20.47	20.21	21.5	19.74	20.37	0.0426	0.0895	0.0721	0.0601	0.046	0.0404
		19.23	20.11	19.56	20.41	20.58	20	0.0448	0.0988	0.0725	0.0584	0.0473	0.042
		19.45	19.84	19.63	20.88	19.68	19.74	0.0439	0.0976	0.0786	0.0594	0.0465	0.0411
Presipitation sludge-Starch-2	PSS-2	19.4	20.54	20.01	21.35	21.57	21.07	0.0424	0.0909	0.067	0.0429	0.045	0.0411
		19.23	19.25	20.23	20.14	20.55	20.22	0.0413	0.0893	0.069	0.0432	0.0434	0.0406
		19.56	19.28	20.74	20.95	20.74	20.45	0.0401	0.0878	0.0682	0.0445	0.0404	0.0416
Presipitation sludge-Xylan-1	PSX-1	22.92	19.72	21.91	20.5	21.65	20.61	0.0491	0.0496	0.0689	0.0725	0.0457	0.0414
		20.58	20.22	20.36	19.88	20.29	20.21	0.0446	0.0527	0.0679	0.0705	0.0449	0.0421
		20.76	19.63	20.45	20.85	20.58	20.56	0.0448	0.0489	0.0694	0.0732	0.0489	0.0401
Presipitation sludge-Xylan-2	PSX-2	21.2	20.03	20.4	21.39	20.79	18.82	0.0506	0.0585	0.0625	0.0708	0.0495	0.0457
		20.26	20.15	20.81	20.56	19.63	19.25	0.0489	0.0525	0.0665	0.0723	0.0465	0.0426
		20.3	20.74	20.95	19.66	20.54	19.84	0.0488	0.0552	0.0783	0.0712	0.0481	0.0402
Presipitation sludge-Lignin-1	PSL-1	19.65	19.12	20.35	22.53	20.2	20	0.0447	0.0532	0.0621	0.068	0.0447	0.0403
		19.48	19.63	20.94	21.55	19.6	19.56	0.0432	0.055	0.0582	0.0683	0.0458	0.0423
		19.8	19.91	20.61	20.8	19.71	19.32	0.0433	0.0554	0.064	0.0676	0.0412	0.0423
Presipitation sludge-Lignin-2	PSL-2	20.58	20.3	18.8	20.32	19.14	19.26	0.0422	0.0588	0.0698	0.0707	0.0459	0.0458
		19.62	19.44	19.12	20.03	19.58	19.32	0.0413	0.054	0.0644	0.07	0.0444	0.0447
		19.56	19.18	19.37	20.44	19.21	19.85	0.0431	0.0532	0.066	0.0679	0.0453	0.0439

## Sheet: 6.Glucose and Xylose
Sugar standard (g/L)	Area (nC*min)
	Glucose	Xylose
0	0	0
0.005	0.1443	0.1058
0.01	0.2843	0.208
0.02	0.5832	0.4392
0.05	1.4343	1.0335
0.1	2.8781	2.1055
Note: This standard is for TFA hydrolysis from the sample PSO1-T0-1 to PSS1-T3-1
Sugar standard (g/L)	Area (nC*min)
	Glucose	Xylose
0	0	0
0.005	0.5462	0.424
0.01	0.9116	0.6288
0.025	2.3939	1.8469
0.05	4.7812	3.7799
0.1	8.9377	7.2228
Note: This standard is for sulphuric acid hydrolysis from the sample PSO1-T0-1 to PSC1-T2-1
Sugar standard (g/L)	Area (nC*min)
	Glucose	Xylose
0	0	0
0.005	0.4986	0.3901
0.01	1.0372	0.7506
0.025	2.4976	1.9023
0.05	4.9723	3.8945
0.1	10.3331	8.3164
Note: This standard is for sulphuric acid hydrolysis from the sample PSC1-T2-1 to PSS1-T3-1
Sample name	Weight (g/L)	TFA hydrolysis		Sulphuric acid hydrolysis
		Area (nC*min)		Area (nC*min)
		Glucose	Xylose	Glucose	Xylose
PSO1-T0-1	4.338	1.0099	2.8193	106.694	10.554
PSO1-T0-2	4.572	1.059	3.1248	114.146	12.3056
PSO1-T0-3	4.293	1.0805	3.3218	96.3575	9.8631
PSO1-T1-1	4.86	1.7322	3.5766	96.7464	8.0071
PSO1-T1-2	5.337	1.1849	2.4211	79.629	6.0669
PSO1-T1-3	5.166	1.2564	2.4071	80.6395	6.8375
PSO1-T2-1	4.833	1.7303	1.9615	66.4205	3.9588
PSO1-T2-2	4.482	2.2817	1.6726	60.4003	3.0111
PSO1-T2-3	5.193	2.1057	1.8195	62.9528	2.8934
PSO1-T3-1	4.779	3.2585	0.9802	34.7518	2.0777
PSO1-T3-2	4.842	3.1392	1.1838	42.4985	2.8443
PSO1-T3-3	4.716	2.5039	1.4929	50.8785	3.4586
PSO1-T4-1	4.419	2.5933	0.5291	22.2154	0.6132
PSO1-T4-2	4.716	2.1386	0.4781	24.2467	1.2005
PSO1-T4-3	4.095	2.3924	0.4607	26.1806	1.2385
PSO1-T5-1	5.256	2.0788	1.1826	45.3916	2.9701
PSO1-T5-2	5.085	1.6509	0.5769	23.064	1.1613
PSO1-T5-3	5.373	2.0039	0.9485	36.2661	2.2656
PSO2-T0-1	4.482	1.3143	3.2511	90.3588	9.6789
PSO2-T0-2	4.005	1.4801	3.6263	90.8157	9.3074
PSO2-T0-3	4.212	1.3542	3.6032	88.4798	8.7829
PSO2-T1-1	4.338	1.5124	1.7038	53.6872	4.2928
PSO2-T1-2	4.185	1.8711	2.7296	69.5798	5.4399
PSO2-T1-3	4.509	1.617	1.5692	50.9447	3.7583
PSO2-T2-1	4.5	2.2189	1.2415	46.0961	3.175
PSO2-T2-2	4.419	1.8724	1.2725	48.6402	3.2324
PSO2-T2-3	4.338	2.9923	1.1426	34.4074	2.1884
PSO2-T3-1	4.581	1.8968	0.7335	40.2972	2.8856
PSO2-T3-2	4.5	1.7832	0.6723	40.2334	2.5468
PSO2-T3-3	4.644	2.5513	1.4511	58.8463	3.8553
PSO2-T4-1	4.563	1.7842	0.7322	37.4809	2.4785
PSO2-T4-2	4.437	2.4112	0.5206	29.3049	1.7307
PSO2-T4-3	4.473	1.7397	0.7584	42.9918	2.5183
PSO2-T5-1	4.446	1.7885	0.5149	13.6722	0.4934
PSO2-T5-2	4.59	1.5582	0.2121	10.8394	0.3664
PSO2-T5-3	4.374	1.3324	0.2813	22.7994	1.0827
PSC1-T0-1	5.868	7.6147	26.3611	148.923	14.1499
PSC1-T0-2	5.508	8.1623	40.5693	161.419	16.8133
PSC1-T0-3	6.084	9.6816	39.1294	190.856	19.2141
PSC1-T1-1	4.581	8.2715	15.4139	97.3463	7.7973
PSC1-T1-2	4.896			109.825	9.15141
PSC1-T1-3	4.698	7.8956	17.0205	101.349	7.6732
PSC1-T2-1	4.653	2.5144	1.1188	36.1411	2.0922
PSC1-T2-2	4.518	2.0683	0.8431	28.864	1.673
PSC1-T2-3	4.59	1.3117	1.9706	66.686	4.245
PSC1-T3-1	4.464	3.3701	1.6422	54.3543	2.6991
PSC1-T3-2	4.5	2.5419	1.7092	45.5107	2.014
PSC1-T3-3	4.554	2.7158	1.5284	52.1888	2.3396
PSC1-T4-1	4.473	3.5248	0.7226	29.7035	1.5319
PSC1-T4-2	5.049	2.9265	0.6052	22.4404	0.6346
PSC1-T4-3	4.545	2.209	1.2444	42.3829	1.8874
PSC1-T5-1	4.653	1.6113	0.7571	30.3448	1.5643
PSC1-T5-2	5.13	2.2768	0.8073	30.995	1.2971
PSC1-T5-3	4.797	1.8879	0.5368	21.8895	0.7115
PSC2-T0-1	4.86	8.7564	27.3747	117.967	9.7326
PSC2-T0-2	5.067	10.0245	32.7293	131.7	10.3878
PSC2-T0-3	5.112	9.8085	30.0077	133.638	8.9433
PSC2-T1-1	5.076	9.8041	17.7377	99.7569	6.0414
PSC2-T1-2	4.788	10.2966	17.1197	68.265	3.645
PSC2-T1-3	4.887	8.8318	19.3513	99.8154	6.6167
PSC2-T2-1	4.689	2.8187	1.4913	42.1964	1.7662
PSC2-T2-2	4.788	1.8769	1.3608	52.5808	2.4469
PSC2-T2-3	4.725	2.9942	1.718	60.1751	2.2593
PSC2-T3-1	5.418	2.2011	2.3473	60.3141	2.0067
PSC2-T3-2	4.464	2.5302	1.5411	42.1598	1.7059
PSC2-T3-3	4.986	2.4492	1.1863	35.4723	1.3315
PSC2-T4-1	4.5	2	0.6101	16.9041	0.4938
PSC2-T4-2	4.644	2.1974	0.5913	17.4265	0.5056
PSC2-T4-3	4.545	2.3931	0.4134	13.1307	0.3727
PSC2-T5-1	4.842	1.802	0.261	8.3013	0.5699
PSC2-T5-2	4.806	1.7421	0.3074	10.9563	0.3325
PSC2-T5-3	4.599	1.7092	0.1741	8.2742	0.2709
PSS1-T0-1	3.645	2.9502	4.3722	77.6909	8.0934
PSS1-T0-2	4.41	4.3651	5.2763	115.587	7.6874
PSS1-T0-3	3.708	3.5765	4.872	107.593	8.5385
PSS1-T1-1	5.202	2.0325	2.6203	64.7807	4.3001
PSS1-T1-2	5.292	2.0255	3.0087	64.1117	3.8121
PSS1-T1-3	4.581	2.007	3.3031	84.023	5.59318
PSS1-T2-1	4.914	1.3804	0.5267	22.6162	1.5328
PSS1-T2-2	4.77	1.8529	1.5142	49.1086	2.873
PSS1-T2-3	4.833	1.537	1.1956	43.8897	2.7387
PSS1-T3-1	4.698	1.5006	0.6486	20.5195	0.8898
Sugar standard (g/L)	Area (nC*min)
	Glucose	Xylose
0.05	7.5979	7.3579
Note: This standard is for both TFA and sulphuric acid hydrolysis from the sample PSS1-T3-1 to PSX2-T3-3
Sample name	Weight (g/L)	TFA hydrolysis		Sulphuric acid hydrolysis
		Area (nC*min)		Area (nC*min)
		Glucose	Xylose	Glucose	Xylose
PSS1-T3-1*	4.365	1.5006	0.6486	20.5195	0.8898
PSS1-T3-2	4.572	9.435	12.2495	105.093	7.895
PSS1-T3-3	4.959	9.787	5.4768	28.8432	1.906
PSS1-T4-1	4.491	6.1471	1.8966	4.9144	0.1636
PSS1-T4-2	5.058	6.9565	5.8479	38.5353	3.3177
PSS1-T4-3	5.121	5.9572	6.4205	42.1329	4.4108
PSS1-T5-1	4.923	4.8283	2.2197	8.6582	0.4464
PSS1-T5-2	4.761	4.0997	2.1364	8.4159	1.3095
PSS1-T5-3	4.509	4.5941	2.0887	5.8758	0.2581
PSS2-T0-1	5.445	14.959	29.8615	155.808	14.0165
PSS2-T0-2	5.904	25.0775	32.0742	141.106	10.7557
PSS2-T0-3	5.409	16.4438	30.9435	149.718	12.0926
PSS2-T1-1	5.22	13.2042	9.6899	61.1686	5.3094
PSS2-T1-2	4.662	13.4277	9.3921	58.9886	3.734
PSS2-T1-3	4.635	13.5673	10.3007	63.1448	5.0063
PSS2-T2-1	5.085	10.0777	5.4088	41.3021	4.1026
PSS2-T2-2	4.833	8.4716	4.1586	51.6494	2.6431
PSS2-T2-3	5.103	9.9694	4.8259	55.5968	3.6272
PSS2-T3-1	3.861	6.2925	4.7272	23.7061	2.1418
PSS2-T3-2	3.951	5.7221	4.9421	32.5864	3.2625
PSS2-T3-3	4.833	5.3433	3.5115	13.4168	1.1924
PSS2-T4-1	5.211	4.5389	2.8571	12.7204	0.7801
PSS2-T4-2	4.878	5.7896	3.8526	12.2232	0.9103
PSS2-T4-3	4.959	5.1071	2.8819	11.4292	0.8446
PSS2-T5-1	5.283	4.4913	1.2256	6.3163	0.3538
PSS2-T5-2	4.554	4.5608	1.257	4.0474	0.2092
PSS2-T5-3	4.725	5.1508	1.6865	8.5985	0.4924
PSX1-T0-1	3.816	1.3345	3.6321	78.5421	7.4832
PSX1-T0-2	3.834	1.8372	3.6566	84.8252	6.7567
PSX1-T0-3	4.032	1.5121	3.2753	89.8143	8.7818
PSX1-T1-1	4.734	1.5484	2.4013	67.3612	5.1169
PSX1-T1-2	4.77	8.1105	19.6882	56.6377	4.4594
PSX1-T1-3	4.32	1.936	2.7354	65.3392	4.9672
PSX1-T2-1	4.752	10.6894	9.1632	55.1855	3.6499
PSX1-T2-2	4.554	10.6331	6.0524	32.6992	1.8491
PSX1-T2-3	5.004	10.1572	7.2758	46.018	2.6549
PSX1-T3-1	5.103	7.4188	4.5719	30.1372	1.8187
PSX1-T3-2	4.797	8.7258	5.5763	33.3077	2.0342
PSX1-T3-3	4.932	8.5064	5.6174	44.2204	2.729
PSX1-T4-1	3.78	6.8523	1.9392	13.5888	0.7027
PSX1-T4-2	3.618	6.2696	2.5375	14.8729	0.9181
PSX1-T4-3	3.735	6.7833	2.4158	16.7637	1.0037
PSX1-T5-1	4.194	5.7121	1.6635	9.2919	0.5364
PSX1-T5-2	4.131	6.7696	1.6776	8.047	0.386
PSX1-T5-3	4.284	6.5891	1.7886	8.102	0.4883
PSX2-T0-1	4.194	1.7601	5.9906	95.1973	5.455
PSX2-T0-2	4.473	1.4713	5.9223	98.5295	6.6442
PSX2-T0-3	3.915	2.076	5.4195	93.7612	6.4325
PSX2-T1-1	4.644	2.7569	3.6813	82.3116	3.7641
PSX2-T1-2	4.995	1.6045	2.2085	76.1319	3.249
PSX2-T1-3	5.004	2.428	2.3094	52.905	2.1114
PSX2-T2-1	4.743	17.512	16.8636	47.2547	2.9604
PSX2-T2-2	4.662	8.3035	13.5174	57.5053	4.4172
PSX2-T2-3	5.22	9.1269	15.7977	66.7967	5.0428
PSX2-T3-1	5.238	8.3247	11.9627	48.1411	2.9334
PSX2-T3-2	4.716	7.8943	12.5919	59.8491	3.5217
PSX2-T3-3	4.626	7.9405	12.9968	57.4372	3.2838
Sugar standard (g/L)	Area (nC*min)
	Glucose	Xylose
0.005	0.775	0.6685
0.01	1.3817	1.1802
0.025	3.4153	2.875
0.05	6.5725	5.4807
0.1	12.1027	10.1312
Note: This standard is for both TFA and sulphuric acid hydrolysis from the sample PSX2-T4-1 to PSL2-T5-3
Sample name	Weight (g/L)	TFA hydrolysis		Sulphuric acid hydrolysis
		Area (nC*min)		Area (nC*min)
		Glucose	Xylose	Glucose	Xylose
PSX2-T4-1	5.994	8.9831	13.2995	53.5136	2.5728
PSX2-T4-2	5.337	8.6243	11.9897	51.3797	2.95
PSX2-T4-3	5.247	8.5206	11.3406	50.6854	2.8196
PSX2-T5-1	5.04	10.1585	9.1515	23.4523	1.9826
PSX2-T5-2	5.877	9.4449	11.9794	30.2089	2.5944
PSX2-T5-3	5.004	7.3679	7.4776	20.9705	2.029
PSL1-T0-1	4.86	9.76	20.2228	64.9267	1.044
PSL1-T0-2	4.689	7.7296	19.527	63.4643	1.4266
PSL1-T0-3	4.977	9.0799	22.1345	69.5697	1.5002
PSL1-T1-1	5.184	9.0279	5.4127	41.2809	0.4354
PSL1-T1-2	4.437	7.9043	7.8827	39.9323	0.3356
PSL1-T1-3	4.572	7.9149	7.2848	42.371	0.401
PSL1-T2-1	5.211	5.1257	2.9765	33.6961	0.3378
PSL1-T2-2	4.797	6.9845	0.0813	18.9741	0.2933
PSL1-T2-3	4.932	5.8549	3.1791	24.8956	0.3199
PSL1-T3-1	4.572	12.7433	0.6	6.9268	0.2604
PSL1-T3-2	3.897	9.6228	0.3918	16.1536	0.2203
PSL1-T3-3	4.86	3.7237	1.3819	11.5717	0.3711
PSL1-T4-1	4.644	4.7567	0.4763	5.3435	0
PSL1-T4-2	5.229	7.4559	2.8225	11.8525	0
PSL1-T4-3	5.13	8.4943	1.8854	10.4335	0
PSL1-T5-1	4.869	5.1312	0	1.994	0
PSL1-T5-2	4.608	2.3715	0.0333	1.0996	0
PSL1-T5-3	5.058	4.2877	0.0688	1.8467	0
PSL2-T0-1*	4.833	-	-	21.0411	1.9142
PSL1-T0-2*	4.509	9.4483	32.5032	10.886	0.848
PSL2-T0-3*	4.635	9.0088	31.5944	11.5917	1.2414
PSL2-T1-1*	5.04	7.6528	13.2277	21.5087	1.6306
PSL2-T1-2*	3.789	7.0008	12.6323	17.7548	1.3005
PSL2-T1-3*	4.221	7.7888	10.6937	16.1148	1.4259
PSL2-T2-1*	4.842	4.7523	1.7647	10.2865	0.4747
PSL2-T2-2*	5.058	3.8299	2.0249	10.7282	0.4687
PSL2-T2-3*	4.977	4.8646	2.1378	9.5482	0.5058
PSL2-T3-1*	4.815	4.6294	3.6205	6.9395	0.3012
PSL2-T3-2*	4.464	3.388	3.391	5.0697	0.1626
PSL2-T3-3*	4.761	3.1904	1.9715	7.4469	0.3749
PSL2-T4-1*	4.5	2.3779	0.2009	0.5943	0
PSL2-T4-2*	4.707	2.566	0.3588	0.9567	0
PSL2-T4-3*	4.662	2.1376	0.1513	1.243	0
PSL2-T5-1*	5.22	2.4875	0.1356	0.796	0
PSL2-T5-2*	5.139	2.3439	0.1579	0.86	0
PSL2-T5-3*	4.995	1.9425	0.1973	0.7259	0
* 10X dilution

## Sheet: 7.Lignin analysis
Samples	Code	Sample weight before hydrolysis (mg)						Tube and filter paper (mg)						Tube, filter paper, dry hydrolzed sample (mg)						Sample weight after hydrolysis (mg)
		0W	2W	4W	6W	8W	10W	0W	2W	4W	6W	8W	10W	0W	2W	4W	6W	8W	10W	0W	2W	4W	6W	8W	10W
Presipitation sludge-Original-1	PSO-1	50.61	52.18	51.72	51.92	47.73	48.21	12670.2	12619.5	12666.1	12682.9	12938.1	12725.6	12683.2	12640.2	12685.9	12704.7	12959.2	12746.5	13.03	20.8	19.78	21.73	21.09	20.9
		52.34	50.04	51.42	48.78	48.2	49.22	12654.3	12647	12662.4	12799.4	12649.1	12671	12668.7	12662.9	12683.1	12817.9	12669.5	12690.8	14.41	15.91	20.66	18.54	20.37	19.8
Presipitation sludge-Original-2	PSO-2	49.57	54	49.79	53.77	50.5	49.55	12683.2	12672.5	12648.5	12679.5	12647.8	12649.5	12695.3	12692	12668.2	12700.6	12667.6	12669.2	12.09	19.56	19.72	21.16	19.81	19.65
		50.32	51.35	52.9	52.86	50.89	49.62	12717.1	12939.1	12957.4	12626.8	12671.5	12724.1	12730.2	12957.6	12977.9	12647.3	12692.9	12744.6	13.16	18.5	20.5	20.54	21.4	20.5
Presipitation sludge-Cellulose-1	PSC-1	52.65	53.52	50.68	49.47	50.23	51.36	12636.6	12711	12685.9	12811.2	12960.6	12642.1	12649.4	12728.8	12708.2	12832.9	12982	12665.2	12.76	17.75	22.27	21.69	21.45	23.13
		52.38	50.33	49.4	52.98	49.68	51.31	12694.2	12645.8	12900.3	12700.6	12660.8	12639.8	12708.1	12664.7	12922.8	12724.6	12682.5	12662.5	13.86	18.91	22.46	24.04	21.71	22.71
Presipitation sludge-Cellulose-2	PSC-2	50.83	49.73	53.14	50.16	49.59	51.42	12688.3	12677.9	12822.8	12809.9	12903.5	12660.4	12701.7	12694.9	12844	12830.4	12925.9	12682.3	13.37	16.95	21.16	20.46	22.42	21.97
		49.68	52.33	49.22	52.46	53.18	51.33	12908.5	12823.7	12616.7	12627.6	12970	12625.9	12920	12840	12637.9	12647.9	12992.1	12648.2	11.46	16.31	21.19	20.27	22.12	22.34
Presipitation sludge-Starch-1	PSS-1	51.89	50.3	49.08	49.09	51.57	51.28	12926.1	12691.8	12692.4	12679.2	12973.6	12652.7	12938.9	12712.5	12714.5	12701.1	12995.2	12675.9	12.71	20.77	22.05	21.9	21.62	23.23
		50.81	50.48	52.07	49.8	50.65	49.14	12964.6	12636.7	12705.7	12659	12967.4	12954.6	12978.6	12654.4	12728.6	12679.1	12990.3	12976.4	14.03	17.67	22.9	20.06	22.91	21.79
Presipitation sludge-Starch-2	PSS-2	52.22	50.87	49.12	49.24	50.88	47.93	12644.4	12675.5	12667.9	12961.5	12925.1	12645.9	12657.1	12694.2	12688.2	12983.3	12946.4	12668.7	12.75	18.72	20.23	21.83	21.29	22.75
		49.9	53.33	49.55	52.6	52.22	48.59	12657.4	12678.4	12968.4	12634.1	12665.1	12661.9	12669.7	12701.3	12986.9	12657.3	12687.4	12682.9	12.26	22.9	18.49	23.26	22.33	20.96
Presipitation sludge-Xylan-1	PSX-1	50.92	47.99	49.07	50.29	50.49	50	12655.6	12974.5	12822.1	12623.4	12649.7	12714.5	12668.7	12991	12842.7	12643.4	12670.4	12736	13.12	16.42	20.64	19.99	20.72	21.5
		50.94	53.29	49.28	50.32	48.85	49.2	12644.5	12731.1	12929.6	12938.7	12650.3	12945.3	12657.1	12750	12947.2	12958.6	12669.8	12967	12.55	18.96	17.55	19.95	19.41	21.7
Presipitation sludge-Xylan-2	PSX-2	48.99	51.23	50.55	50.44	50.38	50.32	12719	12726.7	12619.2	12910.2	12658.5	12971.5	12732.2	12744.8	12639.3	12929.9	12679	12991.6	13.21	18.16	20.02	19.66	20.47	20.1
		49.21	53.05	51.14	51.52	49.23	49.34	12644	12672.6	12627.7	12894.8	12949.1	12970	12656.6	12690.6	12645.1	12914.4	12969.1	12989.5	12.56	18.05	17.45	19.61	19.93	19.5
Presipitation sludge-Lignin-1	PSL-1	52.07	49.76	49.71	51.43	49	49.56	12676.3	12904	12732.7	12696.3	12968.5	12675.3	12690.4	12922.3	12753.3	12720.9	12992.3	12700.3	14.04	18.37	20.52	24.56	23.82	25.05
		50.32	50.42	51.9	49.94	49.06	50.58	12649	12639.6	12653.1	12626.2	12951	12716.8	12662.1	12659	12675	12648.8	12973.5	12740	13.1	19.37	21.83	22.62	22.52	23.15
Presipitation sludge-Lignin-2	PSL-2	51.73	51.87	50.79	51.22	52.92	50.55	12796.8	12704.8	12730.6	12954.8	12650.3	12645.9	12810.1	12723.5	12750.1	12975.5	12677	12670.4	13.27	18.67	19.48	20.66	26.73	24.51
		50.67	50.48	52.87	51.91	49.91	48.93	12715.3	12639.6	12922	12662	12947.4	12632.5	12728.9	12655.5	12940.7	12684.2	12971.4	12656.1	13.58	15.89	18.66	22.16	24	23.59
