# Supplementary material for: Exploring the native pulp and paper sludge microbiome to inspire new biotechnologies for waste minimization
Source: Microbiol Spectr. 2026 Jun 9;14(7):e01359-26. doi: 10.1128/spectrum.01359-26 (PMC13339970; doi:10.1128/spectrum.01359-26)
Supplement: Table S18 — All raw data generated by DNASense that was used to produce the figures and tables in the main manuscript related to microbiome analysis. [file spectrum.01359-26-s0005.xlsx]

## Sheet: 1.Information
Table S18 Rawdata_microbiome_sequencing_studies
Sheet name	Description
1.Information	Provides detailed descriptions of each datasheet included in this file.
2.Metadata_Fungi	Contains sequence IDs (seqID), sample names, and associated metadata for fungal community samples as analysed by DNASense.
3.Metadata_Bacteria	Contains sequence IDs (seqID), sample names, and associated metadata for bacterial community samples as analysed by DNASense.
4.OTU_Fungi	Presents the number of operational taxonomic units (OTUs) identified for fungi, including their taxonomic classifications.
5.OTU_Bacteria	Presents the number of operational taxonomic units (OTUs) identified for bacteria, including their taxonomic classifications.
6.Top100_Fungi_IncubatedPS	Shows the top 100 fungal genera identified in incubated precipitation sludge across all conditions.
7.Top100_Bacteria_IncubatesPS	Shows the top 100 bacterial genera identified in incubated precipitation sludge across all conditions.
8.Top100_Bacteria_Enrichment	Shows the top 100 bacterial genera identified in enrichment cultures.

## Sheet: 2.Metadata_Fungi
seqID	sampleName	projectID	extJournalID	barcode	seqPool	sampleID	extID	extMethod	extConcQubit	sampleType	libID	libType	libConc	libPlateWell	libJournalID	sampleName_on_tube	Type_of_sample	Place_collected	Collection_date	Incubation_time	Carbon_source	Date_sample	No	rawReads	rawN50	rawPhred	filtReads	filtPhred	baseMappedReads	mappedReads	mappedRatio	SC	Richness	Shannon	Simpson	OTUs	ratioPhylum	ratioClass	ratioOrder	ratioFamily	ratioGenus	ratioSpecies
barcode01	PSO1-T0	CP1358	DJ1629	barcode01	pool-fits2-c	SA-CP1358-01	EXT-CP1358-01-A	StandardMiDAS	63.26	sample	LIB-CP1358-01-A-2	fITS2-C	1.65828	A1	DJ1635	PSO1-T0	Precipitation sludge	Iggesund mill	2024-09-23	00 week	1.Original	2023-10-02	1	128000	2236	19.1	69382	20.2	53374	44254	0.637831	1	381	4.43811	3.53529	381	0.965879	0.905512	0.895013	0.787402	0.724409	0.496063
barcode02	PSO2-T0	CP1358	DJ1629	barcode02	pool-fits2-c	SA-CP1358-02	EXT-CP1358-02-A	StandardMiDAS	68.7724	sample	LIB-CP1358-02-A-2	fITS2-C	2.24944	B1	DJ1635	PSO2-T0	Precipitation sludge	Iggesund mill	2024-09-23	00 week	1.Original	2023-10-02	2	128000	2625	19	60775	20.2	50520	47003	0.773394	1	347	4.28134	3.31066	347	0.971182	0.893372	0.881844	0.798271	0.729107	0.51585
barcode03	PSO1-T1	CP1358	DJ1629	barcode03	pool-fits2-c	SA-CP1358-03	EXT-CP1358-03-A	StandardMiDAS	287.502	sample	LIB-CP1358-03-A-2	fITS2-C	0.665064	C1	DJ1635	PSO1-T1	Precipitation sludge	Iggesund mill	2024-09-23	02 week	1.Original	2023-10-16	3	127746	2931	19.1	58552	20.3	36722	35844	0.612174	1	166	3.82543	3.07542	166	0.963855	0.915663	0.909639	0.825301	0.76506	0.524096
barcode04	PSO2-T1	CP1358	DJ1629	barcode04	pool-fits2-c	SA-CP1358-04	EXT-CP1358-04-A	StandardMiDAS	412.458	sample	LIB-CP1358-04-A-2	fITS2-C	2.91451	D1	DJ1635	PSO2-T1	Precipitation sludge	Iggesund mill	2024-09-23	02 week	1.Original	2023-10-16	4	128000	1834	18.8	72429	20.1	51576	50296	0.694418	1	142	2.92776	2.2623	142	0.957746	0.93662	0.915493	0.866197	0.774648	0.507042
barcode05	PSO1-T3	CP1358	DJ1629	barcode05	pool-fits2-c	SA-CP1358-05	EXT-CP1358-05-A	StandardMiDAS	303.711	sample	LIB-CP1358-05-A-2	fITS2-C	1.39901	E1	DJ1635	PSO1-T3	Precipitation sludge	Iggesund mill	2024-09-23	06 week	1.Original	2023-11-13	5	128000	826	19.3	87380	20.6	26548	9687	0.110861	0.998865	108.082	2.13776	1.15102	98	0.959184	0.908163	0.887755	0.816327	0.765306	0.489796
barcode06	PSO2-T3	CP1358	DJ1629	barcode06	pool-fits2-c	SA-CP1358-06	EXT-CP1358-06-A	StandardMiDAS	506.168	sample	LIB-CP1358-06-A-2	fITS2-C	3.71233	F1	DJ1635	PSO2-T3	Precipitation sludge	Iggesund mill	2024-09-23	06 week	1.Original	2023-11-13	6	128000	757	19.3	89558	20.6	87126	85994	0.960205	1	37	0.821972	0.388821	37	0.891892	0.891892	0.891892	0.891892	0.810811	0.459459
barcode07	PSO1-T5	CP1358	DJ1629	barcode07	pool-fits2-c	SA-CP1358-07	EXT-CP1358-07-A	StandardMiDAS	570.601	sample	LIB-CP1358-07-A-2	fITS2-C	5.13389	G1	DJ1635	PSO1-T5	Precipitation sludge	Iggesund mill	2024-09-23	10 week	1.Original	2023-12-11	7	128000	754	19	89868	20.4	87564	86613	0.96378	1	25	1.32056	1.08517	25	1	1	1	0.96	0.84	0.72
barcode08	PSO2-T5	CP1358	DJ1629	barcode08	pool-fits2-c	SA-CP1358-08	EXT-CP1358-08-A	StandardMiDAS	606.993	sample	LIB-CP1358-08-A-2	fITS2-C	1.44661	H1	DJ1635	PSO2-T5	Precipitation sludge	Iggesund mill	2024-09-23	10 week	1.Original	2023-12-11	8	126328	755	19	90013	20.4	86677	82551	0.917101	1	46	1.86074	1.36027	46	0.956522	0.934783	0.934783	0.913043	0.782609	0.5
barcode09	PSC1-T0	CP1358	DJ1629	barcode09	pool-fits2-c	SA-CP1358-09	EXT-CP1358-09-A	StandardMiDAS	150.512	sample	LIB-CP1358-09-A-2	fITS2-C	1.21239	A2	DJ1635	PSC1-T0	Precipitation sludge	Iggesund mill	2024-09-23	00 week	2.Cellulose	2023-10-02	9	127830	2626	18.9	61149	20.1	54147	49816	0.814666	1	313	4.49516	3.60568	313	0.964856	0.897764	0.891374	0.795527	0.738019	0.517572
barcode10	PSC2-T0	CP1358	DJ1629	barcode10	pool-fits2-c	SA-CP1358-10	EXT-CP1358-10-A	StandardMiDAS	129.573	sample	LIB-CP1358-10-A-2	fITS2-C	0.701385	B2	DJ1635	PSC2-T0	Precipitation sludge	Iggesund mill	2024-09-23	00 week	2.Cellulose	2023-10-02	10	96912	866	19.1	61925	20.4	57339	55061	0.889156	1	260	3.28847	1.86911	260	0.976923	0.95	0.923077	0.853846	0.769231	0.542308
barcode11	PSC1-T1	CP1358	DJ1629	barcode11	pool-fits2-c	SA-CP1358-11	EXT-CP1358-11-A	StandardMiDAS	350.056	sample	LIB-CP1358-11-A-2	fITS2-C	0.779039	C2	DJ1635	PSC1-T1	Precipitation sludge	Iggesund mill	2024-09-23	02 week	2.Cellulose	2023-10-16	11	54215	2928	19	27260	20.4	11058	10771	0.395121	1	124	3.67791	2.98949	124	0.959677	0.935484	0.919355	0.83871	0.814516	0.548387
barcode12	PSC2-T1	CP1358	DJ1629	barcode12	pool-fits2-c	SA-CP1358-12	EXT-CP1358-12-A	StandardMiDAS	534.411	sample	LIB-CP1358-12-A-2	fITS2-C	3.49691	D2	DJ1635	PSC2-T1	Precipitation sludge	Iggesund mill	2024-09-23	02 week	2.Cellulose	2023-10-16	12	91376	828	18.8	56104	20.2	36450	32478	0.578889	1	122	2.80203	2.28447	122	0.95082	0.934426	0.92623	0.877049	0.778689	0.491803
barcode13	PC1-T3	CP1358	DJ1629	barcode13	pool-fits2-c	SA-CP1358-13	EXT-CP1358-13-A	StandardMiDAS	417.239	sample	LIB-CP1358-13-A-2	fITS2-C	0.477192	E2	DJ1635	PSC1-T3	Precipitation sludge	Iggesund mill	2024-09-23	06 week	2.Cellulose	2023-11-13	13	128000	1368	19.2	77704	20.4	60163	46680	0.600741	1	81	2.28364	1.52836	81	0.925926	0.901235	0.888889	0.790123	0.691358	0.469136
barcode14	PC2-T3	CP1358	DJ1629	barcode14	pool-fits2-c	SA-CP1358-14	EXT-CP1358-14-A	StandardMiDAS	664.918	sample	LIB-CP1358-14-A-2	fITS2-C	11.2234	F2	DJ1635	PSC2-T3	Precipitation sludge	Iggesund mill	2024-09-23	06 week	2.Cellulose	2023-11-13	14	128000	803	19.4	85675	20.6	73898	70086	0.818045	1	42	1.84458	1.2229	42	0.928571	0.904762	0.904762	0.904762	0.714286	0.547619
barcode15	PC1-T5	CP1358	DJ1629	barcode15	pool-fits2-c	SA-CP1358-15	EXT-CP1358-15-A	StandardMiDAS	536.594	sample	LIB-CP1358-15-A-2	fITS2-C	2.18056	G2	DJ1635	PSC1-T5	Precipitation sludge	Iggesund mill	2024-09-23	10 week	2.Cellulose	2023-12-11	15	128000	757	19.2	90670	20.6	90393	89403	0.986026	1	24	0.939698	0.607542	24	0.958333	0.958333	0.958333	0.916667	0.875	0.625
barcode16	PC2-T5	CP1358	DJ1629	barcode16	pool-fits2-c	SA-CP1358-16	EXT-CP1358-16-A	StandardMiDAS	546.067	sample	LIB-CP1358-16-A-2	fITS2-C	3.59961	H2	DJ1635	PSC2-T5	Precipitation sludge	Iggesund mill	2024-09-23	10 week	2.Cellulose	2023-12-11	16	128000	757	18.9	85198	20.3	80874	78559	0.922076	1	40	2.29108	1.90945	40	0.95	0.925	0.925	0.925	0.775	0.6
barcode17	PSS1-T0	CP1358	DJ1629	barcode17	pool-fits2-c	SA-CP1358-17	EXT-CP1358-17-A	StandardMiDAS	81.2856	sample	LIB-CP1358-17-A-2	fITS2-C	1.80481	A3	DJ1635	PSS1-T0	Precipitation sludge	Iggesund mill	2024-09-23	00 week	3.Starch	2023-10-02	17	128000	1971	18.9	71937	20.2	58498	54799	0.761764	1	279	4.05664	3.18836	279	0.971326	0.921147	0.903226	0.817204	0.74552	0.501792
barcode18	PSS2-T0	CP1358	DJ1629	barcode18	pool-fits2-c	SA-CP1358-18	EXT-CP1358-18-A	StandardMiDAS	132.436	sample	LIB-CP1358-18-A-2	fITS2-C	1.73718	B3	DJ1635	PSS2-T0	Precipitation sludge	Iggesund mill	2024-09-23	00 week	3.Starch	2023-10-02	18	126230	3114	19	51584	20.1	36854	34451	0.667862	1	288	4.3544	3.40202	288	0.965278	0.909722	0.888889	0.8125	0.753472	0.527778
barcode19	PSS1-T1	CP1358	DJ1629	barcode19	pool-fits2-c	SA-CP1358-19	EXT-CP1358-19-A	StandardMiDAS	256.32	sample	LIB-CP1358-19-A-2	fITS2-C	5.31926	C3	DJ1635	PSS1-T1	Precipitation sludge	Iggesund mill	2024-09-23	02 week	3.Starch	2023-10-16	19	128000	712	18.3	79026	19.8	76796	75966	0.961279	1	79	2.16416	1.70135	79	0.936709	0.936709	0.911392	0.886076	0.759494	0.481013
barcode20	PSS2-T1	CP1358	DJ1629	barcode20	pool-fits2-c	SA-CP1358-20	EXT-CP1358-20-A	StandardMiDAS	401.168	sample	LIB-CP1358-20-A-2	fITS2-C	30.9737	D3	DJ1635	PSS2-T1	Precipitation sludge	Iggesund mill	2024-09-23	02 week	3.Starch	2023-10-16	20	93712	743	19.2	66014	20.5	61543	60746	0.920199	1	54	2.17434	1.51082	54	0.944444	0.944444	0.925926	0.907407	0.796296	0.537037
barcode21	PSS1-T3	CP1358	DJ1629	barcode21	pool-fits2-c	SA-CP1358-21	EXT-CP1358-21-A	StandardMiDAS	543.733	sample	LIB-CP1358-21-A-2	fITS2-C	28.3335	E3	DJ1635	PSS1-T3	Precipitation sludge	Iggesund mill	2024-09-23	06 week	3.Starch	2023-11-13	21	128000	713	18.6	85660	20.1	84609	83430	0.973967	1	39	2.29973	1.94765	39	0.923077	0.923077	0.923077	0.897436	0.74359	0.461538
barcode22	PSS2-T3	CP1358	DJ1629	barcode22	pool-fits2-c	SA-CP1358-22	EXT-CP1358-22-A	StandardMiDAS	457.654	sample	LIB-CP1358-22-A-2	fITS2-C	10.2928	F3	DJ1635	PSS2-T3	Precipitation sludge	Iggesund mill	2024-09-23	06 week	3.Starch	2023-11-13	22	128000	711	18.4	83886	20.1	80444	78073	0.930704	1	55	2.50374	2.07308	55	0.909091	0.909091	0.872727	0.836364	0.709091	0.454545
barcode23	PSS1-T5	CP1358	DJ1629	barcode23	pool-fits2-c	SA-CP1358-23	EXT-CP1358-23-A	StandardMiDAS	341.352	sample	LIB-CP1358-23-A-2	fITS2-C	9.98221	G3	DJ1635	PSS1-T5	Precipitation sludge	Iggesund mill	2024-09-23	10 week	3.Starch	2023-12-11	23	128000	702	18.4	84443	20	83880	82755	0.98001	1	34	1.41671	0.771698	34	0.970588	0.970588	0.970588	0.941176	0.823529	0.5
barcode25	PSS2-T5	CP1358	DJ1629	barcode25	pool-fits2-c	SA-CP1358-24	EXT-CP1358-24-A	StandardMiDAS	361.951	sample	LIB-CP1358-24-A-2	fITS2-C	46.1775	A4	DJ1635	PSS2-T5	Precipitation sludge	Iggesund mill	2024-09-23	10 week	3.Starch	2023-12-11	24	128000	679	18.9	86853	20.6	86710	86277	0.993368	1	28	0.406806	0.164812	28	0.964286	0.964286	0.964286	0.928571	0.857143	0.5
barcode26	PSX1-T0	CP1358	DJ1629	barcode26	pool-fits2-c	SA-CP1358-25	EXT-CP1358-25-A	StandardMiDAS	82.1434	sample	LIB-CP1358-25-A-2	fITS2-C	1.15102	B4	DJ1635	PSX1-T0	Precipitation sludge	Iggesund mill	2024-09-23	00 week	4.Xylan	2023-10-02	25	127707	1253	19.1	76625	20.3	59575	49694	0.648535	1	292	4.01996	2.99808	292	0.972603	0.917808	0.90411	0.818493	0.722603	0.476027
barcode27	PSX2-T0	CP1358	DJ1629	barcode27	pool-fits2-c	SA-CP1358-26	EXT-CP1358-26-A	StandardMiDAS	74.0451	sample	LIB-CP1358-26-A-2	fITS2-C	1.97766	C4	DJ1635	PSX2-T0	Precipitation sludge	Iggesund mill	2024-09-23	00 week	4.Xylan	2023-10-02	26	126318	2620	19.1	62088	20.3	40968	38157	0.614563	1	397	4.72219	3.70796	397	0.974811	0.929471	0.914358	0.84131	0.760705	0.531486
barcode28	PSX1-T1	CP1358	DJ1629	barcode28	pool-fits2-c	SA-CP1358-27	EXT-CP1358-27-A	StandardMiDAS	295.033	sample	LIB-CP1358-27-A-2	fITS2-C	18.3074	D4	DJ1635	PSX1-T1	Precipitation sludge	Iggesund mill	2024-09-23	02 week	4.Xylan	2023-10-16	27	128000	819	18.6	81233	20.2	71951	69643	0.857324	1	70	1.78965	1.11484	70	0.942857	0.942857	0.928571	0.9	0.771429	0.457143
barcode29	PSX2-T1	CP1358	DJ1629	barcode29	pool-fits2-c	SA-CP1358-28	EXT-CP1358-28-A	StandardMiDAS	231.861	sample	LIB-CP1358-28-A-2	fITS2-C	1.4178	E4	DJ1635	PSX2-T1	Precipitation sludge	Iggesund mill	2024-09-23	02 week	4.Xylan	2023-10-16	28	128000	3486	19	53761	20.2	36614	36368	0.676476	1	150	3.17093	2.27837	150	0.966667	0.853333	0.846667	0.773333	0.72	0.486667
barcode30	PSX1-T3	CP1358	DJ1629	barcode30	pool-fits2-c	SA-CP1358-29	EXT-CP1358-29-A	StandardMiDAS	482.151	sample	LIB-CP1358-29-A-2	fITS2-C	24.0087	F4	DJ1635	PSX1-T3	Precipitation sludge	Iggesund mill	2024-09-23	06 week	4.Xylan	2023-11-13	29	128000	711	18.4	84062	20	80948	79773	0.948978	1	48	2.20902	1.83481	48	0.916667	0.895833	0.854167	0.791667	0.666667	0.354167
barcode31	PSX2-T3	CP1358	DJ1629	barcode31	pool-fits2-c	SA-CP1358-30	EXT-CP1358-30-A	StandardMiDAS	351.481	sample	LIB-CP1358-30-A-2	fITS2-C	1.45913	G4	DJ1635	PSX2-T3	Precipitation sludge	Iggesund mill	2024-09-23	06 week	4.Xylan	2023-11-13	30	80312	576	19.5	56726	21.1	51874	51679	0.911028	1	92	1.875	0.882479	92	0.934783	0.902174	0.891304	0.815217	0.652174	0.456522
barcode32	PSX1-T5	CP1358	DJ1629	barcode32	pool-fits2-c	SA-CP1358-31	EXT-CP1358-31-A	StandardMiDAS	574.096	sample	LIB-CP1358-31-A-2	fITS2-C	19.5899	H4	DJ1635	PSX1-T5	Precipitation sludge	Iggesund mill	2024-09-23	10 week	4.Xylan	2023-12-11	31	128000	702	18.3	82991	19.9	81720	80819	0.973828	1	37	1.89273	1.27216	37	0.891892	0.891892	0.864865	0.810811	0.702703	0.378378
barcode33	PSX2-T5	CP1358	DJ1629	barcode33	pool-fits2-c	SA-CP1358-32	EXT-CP1358-32-A	StandardMiDAS	237.651	sample	LIB-CP1358-32-A-2	fITS2-C	1.43909	A5	DJ1635	PSX2-T5	Precipitation sludge	Iggesund mill	2024-09-23	10 week	4.Xylan	2023-12-11	32	128000	578	19.4	93263	20.9	90650	89817	0.963051	1	53	1.88917	1.28005	53	1	0.962264	0.962264	0.886792	0.679245	0.433962
barcode34	PSL1-T0	CP1358	DJ1629	barcode34	pool-fits2-c	SA-CP1358-33	EXT-CP1358-33-A	StandardMiDAS	245.295	sample	LIB-CP1358-33-A-2	fITS2-C	0.145287	B5	DJ1635	PSL1-T0	Precipitation sludge	Iggesund mill	2024-09-23	00 week	5.Lignin	2023-10-02	33	19794	4085	19.3	7886	20.5	4388	4120	0.522445	0.989808	231.089	3.28332	1.82585	187	0.951872	0.903743	0.877005	0.796791	0.743316	0.518717
barcode35	PSL2-T0	CP1358	DJ1629	barcode35	pool-fits2-c	SA-CP1358-34	EXT-CP1358-34-A	StandardMiDAS	46.8238	sample	LIB-CP1358-34-A-2	fITS2-C	0.13652	C5	DJ1635	PSL2-T0	Precipitation sludge	Iggesund mill	2024-09-23	00 week	5.Lignin	2023-10-02	34	25042	2051	19.2	13799	20.4	7704	7122	0.516124	0.993121	338.304	4.42688	3.47915	303	0.970297	0.920792	0.910891	0.808581	0.755776	0.514851
barcode36	PSL1-T1	CP1358	DJ1629	barcode36	pool-fits2-c	SA-CP1358-35	EXT-CP1358-35-A	StandardMiDAS	463.785	sample	LIB-CP1358-35-A-2	fITS2-C	0.278049	D5	DJ1635	PSL1-T1	Precipitation sludge	Iggesund mill	2024-09-23	02 week	5.Lignin	2023-10-16	35	90601	714	18.1	52045	19.7	46763	46457	0.892631	1	105	2.52321	1.95652	105	0.971429	0.942857	0.933333	0.87619	0.752381	0.504762
barcode37	PSL2-T1	CP1358	DJ1629	barcode37	pool-fits2-c	SA-CP1358-36	EXT-CP1358-36-A	StandardMiDAS	486.452	sample	LIB-CP1358-36-A-2	fITS2-C	0.751484	E5	DJ1635	PSL2-T1	Precipitation sludge	Iggesund mill	2024-09-23	02 week	5.Lignin	2023-10-16	36	128000	821	18.9	87324	20.4	53511	46860	0.536622	1	110	2.89821	2.33187	110	0.963636	0.954545	0.945455	0.890909	0.781818	0.5
barcode38	PSL1-T3	CP1358	DJ1629	barcode38	pool-fits2-c	SA-CP1358-37	EXT-CP1358-37-A	StandardMiDAS	523.828	sample	LIB-CP1358-37-A-2	fITS2-C	1.15478	F5	DJ1635	PSL1-T3	Precipitation sludge	Iggesund mill	2024-09-23	06 week	5.Lignin	2023-11-13	37	128000	756	18.9	86287	20.3	80123	77926	0.903102	1	60	2.21694	1.49719	60	0.916667	0.9	0.9	0.866667	0.683333	0.433333
barcode39	PSL2-T3	CP1358	DJ1629	barcode39	pool-fits2-c	SA-CP1358-38	EXT-CP1358-38-A	StandardMiDAS	435.769	sample	LIB-CP1358-38-A-2	fITS2-C	0.681346	G5	DJ1635	PSL2-T3	Precipitation sludge	Iggesund mill	2024-09-23	06 week	5.Lignin	2023-11-13	38	128000	753	18.8	85952	20.2	73229	69567	0.80937	1	61	2.43303	1.93132	61	0.95082	0.95082	0.934426	0.901639	0.770492	0.508197
barcode40	PSL1-T5	CP1358	DJ1629	barcode40	pool-fits2-c	SA-CP1358-39	EXT-CP1358-39-A	StandardMiDAS	298.779	sample	LIB-CP1358-39-A-2	fITS2-C	0.283059	H5	DJ1635	PSL1-T5	Precipitation sludge	Iggesund mill	2024-09-23	10 week	5.Lignin	2023-12-11	39	32230	703	18	19678	19.9	19126	18774	0.95406	1	55	1.25087	0.657846	55	0.963636	0.927273	0.927273	0.909091	0.727273	0.490909
barcode41	PSL2-T5	CP1358	DJ1629	barcode41	pool-fits2-c	SA-CP1358-40	EXT-CP1358-40-A	StandardMiDAS	434.873	sample	LIB-CP1358-40-A-2	fITS2-C	1.45537	A6	DJ1635	PSL2-T5	Precipitation sludge	Iggesund mill	2024-09-23	10 week	5.Lignin	2023-12-11	40	128000	681	19.2	91673	20.7	90125	89529	0.976613	1	33	1.14321	0.751728	33	0.969697	0.969697	0.969697	0.969697	0.848485	0.545455
barcode49	EPSC2-1	CP1358	DJ1629	barcode49	pool-fits2-c	SA-CP1358-47	EXT-CP1358-47-A	StandardMiDAS	117.854	sample	LIB-CP1358-47-A-2	fITS2-C	0.519777	A7	DJ1635	EPSC2-1	Enriched cell pellet	Iggesund mill	2024-09-23	1st Inoculation	2.Cellulose		47	123154	2803	19.5	65643	20.8	33864	32077	0.488658	1	59	0.618029	0.209062	59	0.932203	0.898305	0.881356	0.745763	0.711864	0.508475
barcode57	EPSS1-1	CP1358	DJ1629	barcode57	pool-fits2-c	SA-CP1358-55	EXT-CP1358-55-A	StandardMiDAS	65.3792	sample	LIB-CP1358-55-A-2	fITS2-C	0.36447	A8	DJ1635	EPSS1-1	Enriched cell pellet	Iggesund mill	2024-09-23	1st Inoculation	3.Starch		55	31799	2272	18.6	16408	20	13163	12612	0.768649	1	52	1.94188	1.582	52	0.903846	0.846154	0.826923	0.769231	0.711538	0.557692
barcode58	EPSS2-1	CP1358	DJ1629	barcode58	pool-fits2-c	SA-CP1358-56	EXT-CP1358-56-A	StandardMiDAS	177.418	sample	LIB-CP1358-56-A-2	fITS2-C	0.202901	B8	DJ1635	EPSS2-1	Enriched cell pellet	Iggesund mill	2024-09-23	1st Inoculation	3.Starch		56	34670	3027	19.1	9864	20.3	4538	4366	0.44262	0.998397	57.1236	2.22045	1.67597	51	0.941176	0.901961	0.882353	0.823529	0.784314	0.54902
barcode66	EPSX1-1	CP1358	DJ1629	barcode66	pool-fits2-c	SA-CP1358-64	EXT-CP1358-64-A	StandardMiDAS	355.77	sample	LIB-CP1358-64-A-2	fITS2-C	0.33441	B9	DJ1635	EPSX1-1	Enriched cell pellet	Iggesund mill	2024-09-23	1st Inoculation	4.Xylan		64	28151	3837	19	6614	20.4	1765	1476	0.223163	0.992551	64.1148	2.4148	1.72111	49	0.857143	0.77551	0.77551	0.755102	0.632653	0.428571
barcode67	EPSX2-1	CP1358	DJ1629	barcode67	pool-fits2-c	SA-CP1358-65	EXT-CP1358-65-A	StandardMiDAS	292.484	sample	LIB-CP1358-65-A-2	fITS2-C	0.430851	C9	DJ1635	EPSX2-1	Enriched cell pellet	Iggesund mill	2024-09-23	1st Inoculation	4.Xylan		65	80513	3062	19.3	26408	20.6	3512	3031	0.114776	0.997032	70.1217	2.56552	1.79254	60	0.866667	0.85	0.833333	0.75	0.666667	0.45
barcode76	EPSL1-1	CP1358	DJ1629	barcode76	pool-fits2-c	SA-CP1358-73	EXT-CP1358-73-A	StandardMiDAS	71.2195	sample	LIB-CP1358-73-A-2	fITS2-C	3.34661	D10	DJ1635	EPSL1-1	Enriched cell pellet	Iggesund mill	2024-09-23	1st Inoculation	5.Lignin		73	128000	3277	19.4	56333	20.8	22090	21318	0.378428	1	90	2.36258	1.68161	90	0.944444	0.9	0.888889	0.811111	0.666667	0.5
barcode77	EPSL2-1	CP1358	DJ1629	barcode77	pool-fits2-c	SA-CP1358-74	EXT-CP1358-74-A	StandardMiDAS	57.899	sample	LIB-CP1358-74-A-2	fITS2-C	3.8213	E10	DJ1635	EPSL2-1	Enriched cell pellet	Iggesund mill	2024-09-23	1st Inoculation	5.Lignin		74	128000	3137	19.3	63187	20.6	12362	5218	0.0825803	0.998276	76.7846	2.56609	1.86662	71	0.901408	0.84507	0.830986	0.788732	0.746479	0.535211

## Sheet: 3.Metadata_Bacteria
seqID	sampleName	projectID	extJournalID	barcode	seqPool	sampleID	extID	extMethod	extConcQubit	sampleType	libID	libType	libConc	libPlateWell	libJournalID	sampleName_on_tube	Type_of_sample	Place_collected	Collection_date	Incubation_time	Carbon_source	Date_sample	No	rawReads	rawN50	rawPhred	filtReads	filtPhred	baseMappedReads	mappedReads	mappedRatio	SC	Richness	Shannon	Simpson	OTUs	ratioPhylum	ratioClass	ratioOrder	ratioFamily	ratioGenus	ratioSpecies
barcode01-pool-bv18-a	PSO1-T0	CP1358	DJ1629	barcode01	pool-bv18-a	SA-CP1358-01	EXT-CP1358-01-A	StandardMiDAS	63.26	sample	LIB-CP1358-01-A-1	bV18-A	17.6713	A1	DJ1635	PSO1-T0	Precipitation sludge	Iggesund mill	45558	00 week	1.Original	2023-10-02	1	128000	1375	20.3	95997	21.5	95985	71129	0.74095	1	670	4.33321	2.88142	670	1	1	1	0.995522	0.923881	0.429851
barcode02-pool-bv18-a	PSO2-T0	CP1358	DJ1629	barcode02	pool-bv18-a	SA-CP1358-02	EXT-CP1358-02-A	StandardMiDAS	68.7724	sample	LIB-CP1358-02-A-1	bV18-A	19.1671	B1	DJ1635	PSO2-T0	Precipitation sludge	Iggesund mill	45558	00 week	1.Original	2023-10-02	2	125502	1377	20.1	90983	21.5	90973	67688	0.743963	1	551	4.03278	2.70431	551	1	1	1	0.994555	0.914701	0.397459
barcode03-pool-bv18-a	PSO1-T1	CP1358	DJ1629	barcode03	pool-bv18-a	SA-CP1358-03	EXT-CP1358-03-A	StandardMiDAS	287.502	sample	LIB-CP1358-03-A-1	bV18-A	18.054	C1	DJ1635	PSO1-T1	Precipitation sludge	Iggesund mill	45558	02 week	1.Original	2023-10-16	3	128000	1380	20.3	95630	21.5	95619	71952	0.7524	1	693	4.8821	3.62536	693	1	0.997114	0.997114	0.995671	0.926407	0.463203
barcode04-pool-bv18-a	PSO2-T1	CP1358	DJ1629	barcode04	pool-bv18-a	SA-CP1358-04	EXT-CP1358-04-A	StandardMiDAS	412.458	sample	LIB-CP1358-04-A-1	bV18-A	14.271	D1	DJ1635	PSO2-T1	Precipitation sludge	Iggesund mill	45558	02 week	1.Original	2023-10-16	4	128000	1378	19.8	89032	21.4	89014	61437	0.690055	1	798	5.18517	3.94181	798	1	0.997494	0.997494	0.994987	0.919799	0.398496
barcode05-pool-bv18-a	PSO1-T3	CP1358	DJ1629	barcode05	pool-bv18-a	SA-CP1358-05	EXT-CP1358-05-A	StandardMiDAS	303.711	sample	LIB-CP1358-05-A-1	bV18-A	19.0951	E1	DJ1635	PSO1-T3	Precipitation sludge	Iggesund mill	45558	06 week	1.Original	2023-11-13	5	128000	1375	20.2	94683	21.5	94674	72422	0.764889	1	603	4.82256	3.83644	603	1	0.998342	0.998342	0.993367	0.897181	0.325041
barcode06-pool-bv18-a	PSO2-T3	CP1358	DJ1629	barcode06	pool-bv18-a	SA-CP1358-06	EXT-CP1358-06-A	StandardMiDAS	506.168	sample	LIB-CP1358-06-A-1	bV18-A	16.6016	F1	DJ1635	PSO2-T3	Precipitation sludge	Iggesund mill	45558	06 week	1.Original	2023-11-13	6	128000	1377	20.2	95198	21.4	95191	72291	0.759375	1	659	4.99735	3.85203	659	1	0.996965	0.996965	0.99393	0.890744	0.29742
barcode07-pool-bv18-a	PSO1-T5	CP1358	DJ1629	barcode07	pool-bv18-a	SA-CP1358-07	EXT-CP1358-07-A	StandardMiDAS	570.601	sample	LIB-CP1358-07-A-1	bV18-A	12.3242	G1	DJ1635	PSO1-T5	Precipitation sludge	Iggesund mill	45558	10 week	1.Original	2023-12-11	7	128000	1376	19.9	90736	21.4	90721	61271	0.675267	1	841	5.47581	4.48292	841	1	0.996433	0.996433	0.994055	0.869203	0.250892
barcode08-pool-bv18-a	PSO2-T5	CP1358	DJ1629	barcode08	pool-bv18-a	SA-CP1358-08	EXT-CP1358-08-A	StandardMiDAS	606.993	sample	LIB-CP1358-08-A-1	bV18-A	14.3232	H1	DJ1635	PSO2-T5	Precipitation sludge	Iggesund mill	45558	10 week	1.Original	2023-12-11	8	126875	1376	20.3	94908	21.5	94873	63925	0.673547	1	891	5.65002	4.63046	891	1	0.994388	0.994388	0.988777	0.876543	0.265993
barcode09-pool-bv18-a	PSC1-T0	CP1358	DJ1629	barcode09	pool-bv18-a	SA-CP1358-09	EXT-CP1358-09-A	StandardMiDAS	150.512	sample	LIB-CP1358-09-A-1	bV18-A	9.55871	A2	DJ1635	PSC1-T0	Precipitation sludge	Iggesund mill	45558	00 week	2.Cellulose	2023-10-02	9	127471	1377	19.8	88898	21.5	88893	64942	0.730523	1	572	4.11988	2.92744	572	1	1	1	0.993007	0.898601	0.368881
barcode10-pool-bv18-a	PSC2-T0	CP1358	DJ1629	barcode10	pool-bv18-a	SA-CP1358-10	EXT-CP1358-10-A	StandardMiDAS	129.573	sample	LIB-CP1358-10-A-1	bV18-A	9.03444	B2	DJ1635	PSC2-T0	Precipitation sludge	Iggesund mill	45558	00 week	2.Cellulose	2023-10-02	10	111410	1374	19.6	75162	21.4	75152	53497	0.711756	1	583	4.25764	3.02296	583	1	1	1	0.994854	0.933105	0.427101
barcode11-pool-bv18-a	PSC1-T1	CP1358	DJ1629	barcode11	pool-bv18-a	SA-CP1358-11	EXT-CP1358-11-A	StandardMiDAS	350.056	sample	LIB-CP1358-11-A-1	bV18-A	8.99841	C2	DJ1635	PSC1-T1	Precipitation sludge	Iggesund mill	45558	02 week	2.Cellulose	2023-10-16	11	118536	1380	19.3	76567	21.4	76554	52066	0.680006	1	599	4.65173	3.48645	599	1	0.996661	0.996661	0.996661	0.911519	0.382304
barcode12-pool-bv18-a	PSC2-T1	CP1358	DJ1629	barcode12	pool-bv18-a	SA-CP1358-12	EXT-CP1358-12-A	StandardMiDAS	534.411	sample	LIB-CP1358-12-A-1	bV18-A	6.44039	D2	DJ1635	PSC2-T1	Precipitation sludge	Iggesund mill	45558	02 week	2.Cellulose	2023-10-16	12	52182	1373	18.3	30169	21.2	30148	18817	0.62372	1	704	5.15753	3.96563	704	1	0.99858	0.99858	0.997159	0.931818	0.400568
barcode13-pool-bv18-a	PC1-T3	CP1358	DJ1629	barcode13	pool-bv18-a	SA-CP1358-13	EXT-CP1358-13-A	StandardMiDAS	417.239	sample	LIB-CP1358-13-A-1	bV18-A	7.01188	E2	DJ1635	PSC1-T3	Precipitation sludge	Iggesund mill	45558	06 week	2.Cellulose	2023-11-13	13	128000	1376	20.2	94084	21.5	94073	73924	0.785723	1	494	4.37157	3.24666	494	1	0.995951	0.995951	0.995951	0.882591	0.297571
barcode14-pool-bv18-a	PC2-T3	CP1358	DJ1629	barcode14	pool-bv18-a	SA-CP1358-14	EXT-CP1358-14-A	StandardMiDAS	664.918	sample	LIB-CP1358-14-A-1	bV18-A	5.50986	F2	DJ1635	PSC2-T3	Precipitation sludge	Iggesund mill	45558	06 week	2.Cellulose	2023-11-13	14	128000	1378	19.7	87883	21.4	87882	62432	0.710399	1	664	4.97097	3.90382	664	1	0.998494	0.998494	0.995482	0.902108	0.281627
barcode15-pool-bv18-a	PC1-T5	CP1358	DJ1629	barcode15	pool-bv18-a	SA-CP1358-15	EXT-CP1358-15-A	StandardMiDAS	536.594	sample	LIB-CP1358-15-A-1	bV18-A	5.34587	G2	DJ1635	PSC1-T5	Precipitation sludge	Iggesund mill	45558	10 week	2.Cellulose	2023-12-11	15	128000	1375	19.2	82052	21.4	82041	54732	0.66704	1	806	5.45453	4.44046	806	1	0.997519	0.997519	0.995037	0.877171	0.223325
barcode16-pool-bv18-a	PC2-T5	CP1358	DJ1629	barcode16	pool-bv18-a	SA-CP1358-16	EXT-CP1358-16-A	StandardMiDAS	546.067	sample	LIB-CP1358-16-A-1	bV18-A	4.35571	H2	DJ1635	PSC2-T5	Precipitation sludge	Iggesund mill	45558	10 week	2.Cellulose	2023-12-11	16	128000	1375	19.5	85779	21.4	85770	56822	0.662423	1	889	5.62925	4.63615	889	1	0.998875	0.998875	0.993251	0.865017	0.311586
barcode17-pool-bv18-a	PSS1-T0	CP1358	DJ1629	barcode17	pool-bv18-a	SA-CP1358-17	EXT-CP1358-17-A	StandardMiDAS	81.2856	sample	LIB-CP1358-17-A-1	bV18-A	40.3208	A3	DJ1635	PSS1-T0	Precipitation sludge	Iggesund mill	45558	00 week	3.Starch	2023-10-02	17	128000	1377	20.7	102601	21.6	102587	83230	0.811201	1	533	4.21275	3.14435	533	1	1	1	0.996248	0.930582	0.403377
barcode18-pool-bv18-a	PSS2-T0	CP1358	DJ1629	barcode18	pool-bv18-a	SA-CP1358-18	EXT-CP1358-18-A	StandardMiDAS	132.436	sample	LIB-CP1358-18-A-1	bV18-A	42.7347	B3	DJ1635	PSS2-T0	Precipitation sludge	Iggesund mill	45558	00 week	3.Starch	2023-10-02	18	128000	1380	20.7	102189	21.6	102121	81225	0.794851	1	521	4.07901	2.8723	521	1	1	1	0.994242	0.911708	0.370441
barcode19-pool-bv18-a	PSS1-T1	CP1358	DJ1629	barcode19	pool-bv18-a	SA-CP1358-19	EXT-CP1358-19-A	StandardMiDAS	256.32	sample	LIB-CP1358-19-A-1	bV18-A	36.9291	C3	DJ1635	PSS1-T1	Precipitation sludge	Iggesund mill	45558	02 week	3.Starch	2023-10-16	19	127153	1375	20.6	100553	21.5	100546	74506	0.740962	1	806	5.1756	3.84272	806	1	0.997519	0.997519	0.996278	0.923077	0.409429
barcode20-pool-bv18-a	PSS2-T1	CP1358	DJ1629	barcode20	pool-bv18-a	SA-CP1358-20	EXT-CP1358-20-A	StandardMiDAS	401.168	sample	LIB-CP1358-20-A-1	bV18-A	36.3204	D3	DJ1635	PSS2-T1	Precipitation sludge	Iggesund mill	45558	02 week	3.Starch	2023-10-16	20	27235	1378	20.2	19970	21.5	19964	14619	0.732048	1	940	5.48176	4.24082	940	1	0.997872	0.996809	0.989362	0.906383	0.385106
barcode21-pool-bv18-a	PSS1-T3	CP1358	DJ1629	barcode21	pool-bv18-a	SA-CP1358-21	EXT-CP1358-21-A	StandardMiDAS	543.733	sample	LIB-CP1358-21-A-1	bV18-A	32.5362	E3	DJ1635	PSS1-T3	Precipitation sludge	Iggesund mill	45558	06 week	3.Starch	2023-11-13	21	127903	1379	20.6	102118	21.5	102102	76012	0.744355	1	899	5.6051	4.41245	899	1	0.996663	0.995551	0.991101	0.895439	0.34594
barcode22-pool-bv18-a	PSS2-T3	CP1358	DJ1629	barcode22	pool-bv18-a	SA-CP1358-22	EXT-CP1358-22-A	StandardMiDAS	457.654	sample	LIB-CP1358-22-A-1	bV18-A	33.8046	F3	DJ1635	PSS2-T3	Precipitation sludge	Iggesund mill	45558	06 week	3.Starch	2023-11-13	22	128000	1375	20.6	102859	21.5	102813	78589	0.764046	1	945	5.66403	4.56993	945	1	0.994709	0.993651	0.987302	0.862434	0.299471
barcode23-pool-bv18-a	PSS1-T5	CP1358	DJ1629	barcode23	pool-bv18-a	SA-CP1358-23	EXT-CP1358-23-A	StandardMiDAS	341.352	sample	LIB-CP1358-23-A-1	bV18-A	28.1009	G3	DJ1635	PSS1-T5	Precipitation sludge	Iggesund mill	45558	10 week	3.Starch	2023-12-11	23	124564	1375	20.8	101831	21.5	101752	80032	0.78593	1	967	5.82042	4.90531	967	1	0.990693	0.989659	0.976215	0.83454	0.317477
barcode25-pool-bv18-a	PSS2-T5	CP1358	DJ1629	barcode25	pool-bv18-a	SA-CP1358-24	EXT-CP1358-24-A	StandardMiDAS	361.951	sample	LIB-CP1358-24-A-1	bV18-A	13.1293	A4	DJ1635	PSS2-T5	Precipitation sludge	Iggesund mill	45558	10 week	3.Starch	2023-12-11	24	124563	1373	20.8	101310	21.6	101276	83221	0.821449	1	983	5.73248	4.71466	983	1	0.992879	0.989827	0.968464	0.82706	0.289929
barcode26-pool-bv18-a	PSX1-T0	CP1358	DJ1629	barcode26	pool-bv18-a	SA-CP1358-25	EXT-CP1358-25-A	StandardMiDAS	82.1434	sample	LIB-CP1358-25-A-1	bV18-A	13.8772	B4	DJ1635	PSX1-T0	Precipitation sludge	Iggesund mill	45558	00 week	4.Xylan	2023-10-02	25	125550	1375	20.3	94102	21.6	94085	69599	0.739612	1	759	4.7567	3.40035	759	1	1	1	0.992095	0.911726	0.422925
barcode27-pool-bv18-a	PSX2-T0	CP1358	DJ1629	barcode27	pool-bv18-a	SA-CP1358-26	EXT-CP1358-26-A	StandardMiDAS	74.0451	sample	LIB-CP1358-26-A-1	bV18-A	21.9773	C4	DJ1635	PSX2-T0	Precipitation sludge	Iggesund mill	45558	00 week	4.Xylan	2023-10-02	26	128000	1379	20.4	96670	21.6	96658	73741	0.762812	1	536	3.86698	2.6756	536	1	1	1	0.992537	0.927239	0.410448
barcode28-pool-bv18-a	PSX1-T1	CP1358	DJ1629	barcode28	pool-bv18-a	SA-CP1358-27	EXT-CP1358-27-A	StandardMiDAS	295.033	sample	LIB-CP1358-27-A-1	bV18-A	18.1248	D4	DJ1635	PSX1-T1	Precipitation sludge	Iggesund mill	45558	02 week	4.Xylan	2023-10-16	27	126882	1375	19.7	85651	21.4	85634	59517	0.694878	1	877	5.26224	3.95029	877	1	0.99886	0.997719	0.996579	0.923603	0.448119
barcode29-pool-bv18-a	PSX2-T1	CP1358	DJ1629	barcode29	pool-bv18-a	SA-CP1358-28	EXT-CP1358-28-A	StandardMiDAS	231.861	sample	LIB-CP1358-28-A-1	bV18-A	22.1885	E4	DJ1635	PSX2-T1	Precipitation sludge	Iggesund mill	45558	02 week	4.Xylan	2023-10-16	28	128000	1382	20.5	98358	21.6	98352	74819	0.76068	1	601	4.63181	3.40999	601	1	0.996672	0.996672	0.995008	0.915141	0.396007
barcode30-pool-bv18-a	PSX1-T3	CP1358	DJ1629	barcode30	pool-bv18-a	SA-CP1358-29	EXT-CP1358-29-A	StandardMiDAS	482.151	sample	LIB-CP1358-29-A-1	bV18-A	22.2966	F4	DJ1635	PSX1-T3	Precipitation sludge	Iggesund mill	45558	06 week	4.Xylan	2023-11-13	29	39678	1377	19.9	28393	21.4	28389	19758	0.695876	1	984	5.66805	4.25643	984	1	0.998984	0.995935	0.99187	0.878049	0.335366
barcode31-pool-bv18-a	PSX2-T3	CP1358	DJ1629	barcode31	pool-bv18-a	SA-CP1358-30	EXT-CP1358-30-A	StandardMiDAS	351.481	sample	LIB-CP1358-30-A-1	bV18-A	23.0048	G4	DJ1635	PSX2-T3	Precipitation sludge	Iggesund mill	45558	06 week	4.Xylan	2023-11-13	30	32710	1376	20.4	24479	21.5	24475	19942	0.814657	1	366	4.0603	3.03954	366	1	0.991803	0.991803	0.989071	0.915301	0.336066
barcode32-pool-bv18-a	PSX1-T5	CP1358	DJ1629	barcode32	pool-bv18-a	SA-CP1358-31	EXT-CP1358-31-A	StandardMiDAS	574.096	sample	LIB-CP1358-31-A-1	bV18-A	23.5154	H4	DJ1635	PSX1-T5	Precipitation sludge	Iggesund mill	45558	10 week	4.Xylan	2023-12-11	31	128000	1381	20.5	99579	21.5	99566	63813	0.640828	1	1031	5.92038	4.93741	1031	1	0.992241	0.990301	0.974782	0.831232	0.271581
barcode33-pool-bv18-a	PSX2-T5	CP1358	DJ1629	barcode33	pool-bv18-a	SA-CP1358-32	EXT-CP1358-32-A	StandardMiDAS	237.651	sample	LIB-CP1358-32-A-1	bV18-A	34.4233	A5	DJ1635	PSX2-T5	Precipitation sludge	Iggesund mill	45558	10 week	4.Xylan	2023-12-11	32	128000	1380	20.6	101718	21.6	101709	82115	0.807281	1	408	4.2158	2.9995	408	1	0.997549	0.997549	0.997549	0.897059	0.240196
barcode34-pool-bv18-a	PSL1-T0	CP1358	DJ1629	barcode34	pool-bv18-a	SA-CP1358-33	EXT-CP1358-33-A	StandardMiDAS	245.295	sample	LIB-CP1358-33-A-1	bV18-A	33.1337	B5	DJ1635	PSL1-T0	Precipitation sludge	Iggesund mill	45558	00 week	5.Lignin	2023-10-02	33	128000	1381	20.7	100964	21.7	100884	78926	0.781724	1	506	4.31247	3.23494	506	1	0.998024	0.996047	0.990119	0.889328	0.318182
barcode35-pool-bv18-a	PSL2-T0	CP1358	DJ1629	barcode35	pool-bv18-a	SA-CP1358-34	EXT-CP1358-34-A	StandardMiDAS	46.8238	sample	LIB-CP1358-34-A-1	bV18-A	28.6824	C5	DJ1635	PSL2-T0	Precipitation sludge	Iggesund mill	45558	00 week	5.Lignin	2023-10-02	34	127435	1374	20.7	102238	21.6	102189	80091	0.783378	1	847	5.09378	3.80095	847	1	1	1	0.988194	0.904368	0.416765
barcode36-pool-bv18-a	PSL1-T1	CP1358	DJ1629	barcode36	pool-bv18-a	SA-CP1358-35	EXT-CP1358-35-A	StandardMiDAS	463.785	sample	LIB-CP1358-35-A-1	bV18-A	32.1597	D5	DJ1635	PSL1-T1	Precipitation sludge	Iggesund mill	45558	02 week	5.Lignin	2023-10-16	35	128000	1380	20.4	98381	21.5	98373	74905	0.761377	1	654	4.86792	3.62698	654	1	0.996942	0.996942	0.995413	0.905199	0.383792
barcode37-pool-bv18-a	PSL2-T1	CP1358	DJ1629	barcode37	pool-bv18-a	SA-CP1358-36	EXT-CP1358-36-A	StandardMiDAS	486.452	sample	LIB-CP1358-36-A-1	bV18-A	29.3893	E5	DJ1635	PSL2-T1	Precipitation sludge	Iggesund mill	45558	02 week	5.Lignin	2023-10-16	36	124457	1377	20.6	98296	21.5	98271	73161	0.744293	1	871	5.4012	4.34699	871	1	0.997704	0.997704	0.994259	0.917336	0.41217
barcode38-pool-bv18-a	PSL1-T3	CP1358	DJ1629	barcode38	pool-bv18-a	SA-CP1358-37	EXT-CP1358-37-A	StandardMiDAS	523.828	sample	LIB-CP1358-37-A-1	bV18-A	32.6144	F5	DJ1635	PSL1-T3	Precipitation sludge	Iggesund mill	45558	06 week	5.Lignin	2023-11-13	37	128000	1377	20.7	103172	21.5	103167	80738	0.782557	1	764	5.16229	3.79352	764	1	0.993455	0.993455	0.990838	0.879581	0.278796
barcode39-pool-bv18-a	PSL2-T3	CP1358	DJ1629	barcode39	pool-bv18-a	SA-CP1358-38	EXT-CP1358-38-A	StandardMiDAS	435.769	sample	LIB-CP1358-38-A-1	bV18-A	26.4424	G5	DJ1635	PSL2-T3	Precipitation sludge	Iggesund mill	45558	06 week	5.Lignin	2023-11-13	38	128000	1379	20.6	102562	21.5	102557	70279	0.685234	1	970	5.64666	4.26743	970	1	0.992784	0.991753	0.987629	0.860825	0.289691
barcode40-pool-bv18-a	PSL1-T5	CP1358	DJ1629	barcode40	pool-bv18-a	SA-CP1358-39	EXT-CP1358-39-A	StandardMiDAS	298.779	sample	LIB-CP1358-39-A-1	bV18-A	10.0109	H5	DJ1635	PSL1-T5	Precipitation sludge	Iggesund mill	45558	10 week	5.Lignin	2023-12-11	39	42166	1375	21	34970	21.7	34957	28532	0.815899	1	739	5.51756	4.52666	739	1	0.989175	0.987821	0.97023	0.832206	0.292287
barcode41-pool-bv18-a	PSL2-T5	CP1358	DJ1629	barcode41	pool-bv18-a	SA-CP1358-40	EXT-CP1358-40-A	StandardMiDAS	434.873	sample	LIB-CP1358-40-A-1	bV18-A	6.7485	A6	DJ1635	PSL2-T5	Precipitation sludge	Iggesund mill	45558	10 week	5.Lignin	2023-12-11	40	128000	1374	19.8	88534	21.4	88508	54219	0.612409	1	1040	5.61552	4.31663	1040	1	0.995192	0.994231	0.980769	0.827885	0.274038
barcode42-pool-bv18-a	EPSO1-1	CP1358	DJ1629	barcode42	pool-bv18-a	SA-CP1358-41	EXT-CP1358-41-A	StandardMiDAS	56.5114	sample	LIB-CP1358-41-A-1	bV18-A	7.48522	B6	DJ1635	EPSO1-1	Enriched cell pellet	Iggesund mill	45558	1st Inoculation	1.Original		41	128000	1362	18.6	77125	21.2	77085	47832	0.620188	1	613	4.83014	3.70178	613	1	0.998369	0.998369	0.996737	0.946166	0.391517
barcode43-pool-bv18-a	EPSO2-1	CP1358	DJ1629	barcode43	pool-bv18-a	SA-CP1358-42	EXT-CP1358-42-A	StandardMiDAS	42.598	sample	LIB-CP1358-42-A-1	bV18-A	4.83029	C6	DJ1635	EPSO2-1	Enriched cell pellet	Iggesund mill	45558	1st Inoculation	1.Original		42	128000	1367	18.3	74319	21.1	74288	43276	0.582301	1	746	5.06124	3.872	746	1	0.997319	0.995979	0.983914	0.939678	0.41689
barcode44-pool-bv18-a	EPSO1-2	CP1358	DJ1629	barcode44	pool-bv18-a	SA-CP1358-43	EXT-CP1358-43-A	StandardMiDAS	2.03088	sample	LIB-CP1358-43-A-1	bV18-A	6.18074	D6	DJ1635	EPSO1-2	Enriched cell pellet	Iggesund mill	45558	2nd Inoculation	1.Original		43	125063	1379	19.7	86094	21.3	86064	62437	0.725219	1	616	4.48669	3.07366	616	1	1	0.996753	0.98539	0.943182	0.441558
barcode45-pool-bv18-a	EPSO2-2	CP1358	DJ1629	barcode45	pool-bv18-a	SA-CP1358-44	EXT-CP1358-44-A	StandardMiDAS	0.290126	sample	LIB-CP1358-44-A-1	bV18-A	0.906922	E6	DJ1635	EPSO2-2	Enriched cell pellet	Iggesund mill	45558	2nd Inoculation	1.Original		44	23831	1376	21	19949	21.7	19949	15545	0.779237	1	830	5.40261	4.14905	830	1	1	0.998795	0.96506	0.90241	0.386747
barcode46-pool-bv18-a	EPSCC	CP1358	DJ1629	barcode46	pool-bv18-a	SA-CP1358-45	EXT-CP1358-45-A	StandardMiDAS	0.201827	sample	LIB-CP1358-45-A-1	bV18-A	0.252199	F6	DJ1635	EPSCC	Enriched cell pellet	Iggesund mill	45558	0-Control	2.Cellulose		45	3454	1382	20.9	2854	21.7	2848	2476	0.867554	0.925303	713.517	5.34155	4.50902	442	1	0.995475	0.995475	0.995475	0.941176	0.545249
barcode47-pool-bv18-a	EPSC1-1	CP1358	DJ1629	barcode47	pool-bv18-a	SA-CP1358-46	EXT-CP1358-46-A	StandardMiDAS	347.785	sample	LIB-CP1358-46-A-1	bV18-A	12.5366	G6	DJ1635	EPSC1-1	Enriched cell pellet	Iggesund mill	45558	1st Inoculation	2.Cellulose		46	128000	1386	19.8	88453	21.5	88448	55564	0.628175	1	460	3.8709	2.29287	460	1	1	0.997826	0.997826	0.954348	0.434783
barcode49-pool-bv18-a	EPSC2-1	CP1358	DJ1629	barcode49	pool-bv18-a	SA-CP1358-47	EXT-CP1358-47-A	StandardMiDAS	117.854	sample	LIB-CP1358-47-A-1	bV18-A	36.3738	A7	DJ1635	EPSC2-1	Enriched cell pellet	Iggesund mill	45558	1st Inoculation	2.Cellulose		47	128000	1388	20.5	98945	21.6	98938	61181	0.618333	1	576	3.84834	1.8959	576	1	0.998264	0.998264	0.994792	0.935764	0.4375
barcode50-pool-bv18-a	EPSC1-2	CP1358	DJ1629	barcode50	pool-bv18-a	SA-CP1358-48	EXT-CP1358-48-A	StandardMiDAS	220.407	sample	LIB-CP1358-48-A-1	bV18-A	34.6022	B7	DJ1635	EPSC1-2	Enriched cell pellet	Iggesund mill	45558	2nd Inoculation	2.Cellulose		48	128000	1381	20.5	99568	21.6	99555	79406	0.797505	1	370	4.01394	3.0147	370	1	1	1	0.989189	0.964865	0.416216
barcode51-pool-bv18-a	EPSC2-2	CP1358	DJ1629	barcode51	pool-bv18-a	SA-CP1358-49	EXT-CP1358-49-A	StandardMiDAS	255.866	sample	LIB-CP1358-49-A-1	bV18-A	33.3561	C7	DJ1635	EPSC2-2	Enriched cell pellet	Iggesund mill	45558	2nd Inoculation	2.Cellulose		49	124961	1369	20.6	97694	21.5	97646	65219	0.667584	1	335	4.01928	3.09626	335	1	1	1	0.98209	0.928358	0.495522
barcode52-pool-bv18-a	EPSC1-3	CP1358	DJ1629	barcode52	pool-bv18-a	SA-CP1358-50	EXT-CP1358-50-A	StandardMiDAS	105.555	sample	LIB-CP1358-50-A-1	bV18-A	38.5392	D7	DJ1635	EPSC1-3	Enriched cell pellet	Iggesund mill	45558	3rd Inoculation	2.Cellulose		50	126935	1378	20.5	97401	21.6	97362	79050	0.811593	1	315	3.29967	1.75015	315	1	1	1	0.980952	0.942857	0.526984
barcode53-pool-bv18-a	EPSC2-3	CP1358	DJ1629	barcode53	pool-bv18-a	SA-CP1358-51	EXT-CP1358-51-A	StandardMiDAS	93.4457	sample	LIB-CP1358-51-A-1	bV18-A	39.8325	E7	DJ1635	EPSC2-3	Enriched cell pellet	Iggesund mill	45558	3rd Inoculation	2.Cellulose		51	128000	1362	20.9	104026	21.7	104023	89616	0.861477	1	247	3.38581	2.58582	247	1	1	1	0.987854	0.963563	0.615385
barcode54-pool-bv18-a	EPSC1-4	CP1358	DJ1629	barcode54	pool-bv18-a	SA-CP1358-52	EXT-CP1358-52-A	StandardMiDAS	117.387	sample	LIB-CP1358-52-A-1	bV18-A	36.4856	F7	DJ1635	EPSC1-4	Enriched cell pellet	Iggesund mill	45558	4th Inoculation	2.Cellulose		52	128000	1379	20.6	100117	21.6	100108	83646	0.835482	1	296	3.11522	1.6682	296	1	1	1	0.996622	0.949324	0.533784
barcode55-pool-bv18-a	EPSC2-4	CP1358	DJ1629	barcode55	pool-bv18-a	SA-CP1358-53	EXT-CP1358-53-A	StandardMiDAS	83.758	sample	LIB-CP1358-53-A-1	bV18-A	37.4509	G7	DJ1635	EPSC2-4	Enriched cell pellet	Iggesund mill	45558	4th Inoculation	2.Cellulose		53	128000	1367	20.7	102132	21.7	102103	87912	0.860768	1	261	3.57149	2.50971	261	1	1	1	0.996169	0.97318	0.659004
barcode56-pool-bv18-a	EPSSC	CP1358	DJ1629	barcode56	pool-bv18-a	SA-CP1358-54	EXT-CP1358-54-A	StandardMiDAS	0.113527	sample	LIB-CP1358-54-A-1	bV18-A	0.172688	H7	DJ1635	EPSSC	Enriched cell pellet	Iggesund mill	45558	0-Control	3.Starch		54	2191	1382	21	1794	21.8	1794	1720	0.958751	0.987805	125.494	3.28234	2.11294	115	1	1	1	0.991304	0.965217	0.730435
barcode57-pool-bv18-a	EPSS1-1	CP1358	DJ1629	barcode57	pool-bv18-a	SA-CP1358-55	EXT-CP1358-55-A	StandardMiDAS	65.3792	sample	LIB-CP1358-55-A-1	bV18-A	5.94469	A8	DJ1635	EPSS1-1	Enriched cell pellet	Iggesund mill	45558	1st Inoculation	3.Starch		55	114441	1377	18.3	65885	21.2	65868	35128	0.533171	1	788	5.25706	4.25011	788	1	0.997462	0.997462	0.98731	0.926396	0.401015
barcode58-pool-bv18-a	EPSS2-1	CP1358	DJ1629	barcode58	pool-bv18-a	SA-CP1358-56	EXT-CP1358-56-A	StandardMiDAS	177.418	sample	LIB-CP1358-56-A-1	bV18-A	7.4554	B8	DJ1635	EPSS2-1	Enriched cell pellet	Iggesund mill	45558	1st Inoculation	3.Starch		56	128000	1394	19.8	89500	21.4	89498	64742	0.723374	1	440	2.7835	1.06529	440	1	1	1	0.993182	0.931818	0.354545
barcode59-pool-bv18-a	EPSS1-2	CP1358	DJ1629	barcode59	pool-bv18-a	SA-CP1358-57	EXT-CP1358-57-A	StandardMiDAS	354.66	sample	LIB-CP1358-57-A-1	bV18-A	11.3328	C8	DJ1635	EPSS1-2	Enriched cell pellet	Iggesund mill	45558	2nd Inoculation	3.Starch		57	59443	1380	19	36789	21.8	36786	26643	0.724211	1	223	2.41869	1.24649	223	1	1	0.995516	0.991031	0.928251	0.430493
barcode60-pool-bv18-a	EPSS2-2	CP1358	DJ1629	barcode60	pool-bv18-a	SA-CP1358-58	EXT-CP1358-58-A	StandardMiDAS	388.831	sample	LIB-CP1358-58-A-1	bV18-A	12.1801	D8	DJ1635	EPSS2-2	Enriched cell pellet	Iggesund mill	45558	2nd Inoculation	3.Starch		58	124993	1381	20.5	91120	22	91117	75915	0.833132	1	185	2.15066	1.10135	185	1	1	1	0.994595	0.924324	0.448649
barcode61-pool-bv18-a	EPSS1-3	CP1358	DJ1629	barcode61	pool-bv18-a	SA-CP1358-59	EXT-CP1358-59-A	StandardMiDAS	97.7219	sample	LIB-CP1358-59-A-1	bV18-A	12.2894	E8	DJ1635	EPSS1-3	Enriched cell pellet	Iggesund mill	45558	3rd Inoculation	3.Starch		59	128000	1396	20.5	97265	21.6	97257	86027	0.88446	1	269	4.22351	3.75374	269	1	1	1	1	0.988848	0.802974
barcode62-pool-bv18-a	EPSS2-3	CP1358	DJ1629	barcode62	pool-bv18-a	SA-CP1358-60	EXT-CP1358-60-A	StandardMiDAS	139.777	sample	LIB-CP1358-60-A-1	bV18-A	17.1943	F8	DJ1635	EPSS2-3	Enriched cell pellet	Iggesund mill	45558	3rd Inoculation	3.Starch		60	128000	1396	20.2	93722	21.5	93719	81388	0.868398	1	326	4.31953	3.61303	326	1	1	1	1	0.98773	0.812883
barcode63-pool-bv18-a	EPSS1-4	CP1358	DJ1629	barcode63	pool-bv18-a	SA-CP1358-61	EXT-CP1358-61-A	StandardMiDAS	390.496	sample	LIB-CP1358-61-A-1	bV18-A	24.8199	G8	DJ1635	EPSS1-4	Enriched cell pellet	Iggesund mill	45558	4th Inoculation	3.Starch		61	18926	1396	20.2	13496	21.7	13496	11834	0.876852	1	166	3.66082	3.04861	166	1	1	1	1	0.993976	0.801205
barcode64-pool-bv18-a	EPSS2-4	CP1358	DJ1629	barcode64	pool-bv18-a	SA-CP1358-62	EXT-CP1358-62-A	StandardMiDAS	373.921	sample	LIB-CP1358-62-A-1	bV18-A	25.6622	H8	DJ1635	EPSS2-4	Enriched cell pellet	Iggesund mill	45558	4th Inoculation	3.Starch		62	105609	1394	20.5	80503	21.7	80500	68809	0.854738	1	306	3.85915	2.76771	306	1	1	1	1	0.996732	0.771242
barcode66-pool-bv18-a	EPSX1-1	CP1358	DJ1629	barcode66	pool-bv18-a	SA-CP1358-64	EXT-CP1358-64-A	StandardMiDAS	355.77	sample	LIB-CP1358-64-A-1	bV18-A	11.7788	B9	DJ1635	EPSX1-1	Enriched cell pellet	Iggesund mill	45558	1st Inoculation	4.Xylan		64	124912	1382	19.2	80912	21.3	80894	54742	0.676562	1	631	4.39381	2.99157	631	1	0.998415	0.99683	0.988906	0.928685	0.427892
barcode67-pool-bv18-a	EPSX2-1	CP1358	DJ1629	barcode67	pool-bv18-a	SA-CP1358-65	EXT-CP1358-65-A	StandardMiDAS	292.484	sample	LIB-CP1358-65-A-1	bV18-A	10.0892	C9	DJ1635	EPSX2-1	Enriched cell pellet	Iggesund mill	45558	1st Inoculation	4.Xylan		65	126148	1381	19.6	85240	21.4	85234	59359	0.696375	1	608	4.41225	3.01553	608	1	1	0.998355	0.991776	0.935855	0.430921
barcode68-pool-bv18-a	EPSX1-2	CP1358	DJ1629	barcode68	pool-bv18-a	SA-CP1358-66	EXT-CP1358-66-A	StandardMiDAS	228.304	sample	LIB-CP1358-66-A-1	bV18-A	17.5533	D9	DJ1635	EPSX1-2	Enriched cell pellet	Iggesund mill	45558	2nd Inoculation	4.Xylan		66	128000	1390	20	92241	21.4	92237	68066	0.737915	1	502	3.36477	1.47947	502	1	1	1	0.996016	0.952191	0.577689
barcode69-pool-bv18-a	EPSX2-2	CP1358	DJ1629	barcode69	pool-bv18-a	SA-CP1358-67	EXT-CP1358-67-A	StandardMiDAS	589.409	sample	LIB-CP1358-67-A-1	bV18-A	21.1971	E9	DJ1635	EPSX2-2	Enriched cell pellet	Iggesund mill	45558	2nd Inoculation	4.Xylan		67	124721	1389	19.7	84874	21.4	84874	53286	0.627825	1	409	3.66808	2.38549	409	1	1	1	0.997555	0.93154	0.557457
barcode70-pool-bv18-a	EPSX1-3	CP1358	DJ1629	barcode70	pool-bv18-a	SA-CP1358-68	EXT-CP1358-68-A	StandardMiDAS	560.712	sample	LIB-CP1358-68-A-1	bV18-A	31.3857	F9	DJ1635	EPSX1-3	Enriched cell pellet	Iggesund mill	45558	3rd Inoculation	4.Xylan		68	128000	1391	20.4	96609	21.6	96608	76011	0.78679	1	338	3.01162	1.78128	338	1	0.997041	0.997041	0.997041	0.949704	0.627219
barcode71-pool-bv18-a	EPSX2-3	CP1358	DJ1629	barcode71	pool-bv18-a	SA-CP1358-69	EXT-CP1358-69-A	StandardMiDAS	677.393	sample	LIB-CP1358-69-A-1	bV18-A	23.9142	G9	DJ1635	EPSX2-3	Enriched cell pellet	Iggesund mill	45558	3rd Inoculation	4.Xylan		69	128000	1388	19.7	87190	21.5	87184	60740	0.69664	1	404	4.02043	2.91007	404	1	1	1	1	0.94802	0.59901
barcode73-pool-bv18-a	EPSX1-4	CP1358	DJ1629	barcode73	pool-bv18-a	SA-CP1358-70	EXT-CP1358-70-A	StandardMiDAS	662.508	sample	LIB-CP1358-70-A-1	bV18-A	42.398	A10	DJ1635	EPSX1-4	Enriched cell pellet	Iggesund mill	45558	4th Inoculation	4.Xylan		70	128000	1392	20.4	97783	21.6	97778	77500	0.792571	1	361	3.55125	2.32099	361	1	1	1	1	0.950139	0.614958
barcode74-pool-bv18-a	EPSX2-4	CP1358	DJ1629	barcode74	pool-bv18-a	SA-CP1358-71	EXT-CP1358-71-A	StandardMiDAS	475.276	sample	LIB-CP1358-71-A-1	bV18-A	45.033	B10	DJ1635	EPSX2-4	Enriched cell pellet	Iggesund mill	45558	4th Inoculation	4.Xylan		71	39608	1391	20	27756	21.6	27753	21548	0.776337	1	305	3.03838	1.75395	305	1	1	1	0.996721	0.947541	0.613115
barcode75-pool-bv18-a	EPSLC	CP1358	DJ1629	barcode75	pool-bv18-a	SA-CP1358-72	EXT-CP1358-72-A	StandardMiDAS	0.113527	sample	LIB-CP1358-72-A-1	bV18-A	0.193808	C10	DJ1635	EPSLC	Enriched cell pellet	Iggesund mill	45558	0-Control	4.Xylan		72	7025	1389	20.8	5827	21.6	5823	5746	0.986099	0.989212	260.052	3.17744	2.04288	200	1	1	1	0.985	0.95	0.785
barcode76-pool-bv18-a	EPSL1-1	CP1358	DJ1629	barcode76	pool-bv18-a	SA-CP1358-73	EXT-CP1358-73-A	StandardMiDAS	71.2195	sample	LIB-CP1358-73-A-1	bV18-A	27.1754	D10	DJ1635	EPSL1-1	Enriched cell pellet	Iggesund mill	45558	1st Inoculation	5.Lignin		73	128000	1381	20.3	96432	21.5	96385	65272	0.676871	1	789	5.30821	4.21702	789	1	0.997465	0.997465	0.99493	0.931559	0.418251
barcode77-pool-bv18-a	EPSL2-1	CP1358	DJ1629	barcode77	pool-bv18-a	SA-CP1358-74	EXT-CP1358-74-A	StandardMiDAS	57.899	sample	LIB-CP1358-74-A-1	bV18-A	24.0521	E10	DJ1635	EPSL2-1	Enriched cell pellet	Iggesund mill	45558	1st Inoculation	5.Lignin		74	124928	1385	20.3	93791	21.5	93780	64335	0.68594	1	759	5.23824	4.10827	759	1	0.997365	0.996047	0.986825	0.928854	0.393939
barcode78-pool-bv18-a	EPSL1-2	CP1358	DJ1629	barcode78	pool-bv18-a	SA-CP1358-75	EXT-CP1358-75-A	StandardMiDAS	110.336	sample	LIB-CP1358-75-A-1	bV18-A	29.0228	F10	DJ1635	EPSL1-2	Enriched cell pellet	Iggesund mill	45558	2nd Inoculation	5.Lignin		75	127383	1381	20.4	98197	21.5	98194	77015	0.784291	1	567	4.71106	3.5953	567	1	1	0.998236	0.992945	0.945326	0.567901
barcode79-pool-bv18-a	EPSL2-2	CP1358	DJ1629	barcode79	pool-bv18-a	SA-CP1358-76	EXT-CP1358-76-A	StandardMiDAS	145.87	sample	LIB-CP1358-76-A-1	bV18-A	26.7182	G10	DJ1635	EPSL2-2	Enriched cell pellet	Iggesund mill	45558	2nd Inoculation	5.Lignin		76	32411	1380	20.1	23335	21.5	23327	17543	0.751789	1	627	4.49942	3.01756	627	1	1	0.998405	0.995215	0.956938	0.596491
barcode80-pool-bv18-a	EPSL1-3	CP1358	DJ1629	barcode80	pool-bv18-a	SA-CP1358-77	EXT-CP1358-77-A	StandardMiDAS	168.134	sample	LIB-CP1358-77-A-1	bV18-A	28.4674	H10	DJ1635	EPSL1-3	Enriched cell pellet	Iggesund mill	45558	3rd Inoculation	5.Lignin		77	128000	1386	20.5	98977	21.5	98972	78059	0.788658	1	542	4.54484	3.04121	542	1	1	0.998155	0.99631	0.961255	0.621771
barcode81-pool-bv18-a	EPSL2-3	CP1358	DJ1629	barcode81	pool-bv18-a	SA-CP1358-78	EXT-CP1358-78-A	StandardMiDAS	142.426	sample	LIB-CP1358-78-A-1	bV18-A	10.2644	A11	DJ1635	EPSL2-3	Enriched cell pellet	Iggesund mill	45558	3rd Inoculation	5.Lignin		78	128000	1380	19	80629	21.3	80614	55579	0.689318	1	573	4.54477	3.11397	573	1	1	0.998255	0.994764	0.95986	0.65096
barcode82-pool-bv18-a	EPSL1-4	CP1358	DJ1629	barcode82	pool-bv18-a	SA-CP1358-79	EXT-CP1358-79-A	StandardMiDAS	192.076	sample	LIB-CP1358-79-A-1	bV18-A	8.29772	B11	DJ1635	EPSL1-4	Enriched cell pellet	Iggesund mill	45558	4th Inoculation	5.Lignin		79	68591	1384	18.4	39813	21.2	39802	26337	0.661518	1	637	5.07543	3.97313	637	1	1	1	0.99686	0.978022	0.66719
barcode83-pool-bv18-a	EPSL2-4	CP1358	DJ1629	barcode83	pool-bv18-a	SA-CP1358-80	EXT-CP1358-80-A	StandardMiDAS	214.668	sample	LIB-CP1358-80-A-1	bV18-A	11.7726	C11	DJ1635	EPSL2-4	Enriched cell pellet	Iggesund mill	45558	4th Inoculation	5.Lignin		80	128000	1389	19.4	84797	21.4	84786	60971	0.719023	1	498	4.78568	3.69215	498	1	1	0.997992	0.997992	0.971888	0.686747

## Sheet: 4.OTU_Fungi
OTU	barcode01	barcode02	barcode03	barcode04	barcode05	barcode06	barcode07	barcode08	barcode09	barcode10	barcode11	barcode12	barcode13	barcode14	barcode15	barcode16	barcode17	barcode18	barcode19	barcode20	barcode21	barcode22	barcode23	barcode25	barcode26	barcode27	barcode28	barcode29	barcode30	barcode31	barcode32	barcode33	barcode34	barcode35	barcode36	barcode37	barcode38	barcode39	barcode40	barcode41	barcode49	barcode57	barcode58	barcode66	barcode67	barcode76	barcode77	Kingdom	Phylum
SH1813664.09FU_UDB01288994_reps	0	0	0	26	1	70362	31	36459	534	33	273	22	0	7698	63105	22903	326	270	492	6967	19283	8210	4433	755	12	19	225	27	2243	71	5610	14016	0	0	37	554	34092	16650	2834	487	0	0	22	0	0	0	0	k__Fungi	p__Ascomycota
SH1688261.09FU_MG250173_refs	1689	685	1540	8597	716	5103	1524	15358	1565	731	726	4341	4893	3675	1180	10472	2276	801	18109	2275	18889	13852	55413	4417	892	357	4874	1239	10375	429	40381	651	80	106	5168	3324	9769	17456	13186	16316	663	2658	1442	538	1070	1582	1588	k__Fungi	p__Ascomycota
SH1468221.09FU_UDB05285078_reps	2210	2686	172	1086	0	0	0	0	3111	20734	33	1010	0	0	0	0	4936	1365	9182	26233	4933	9667	385	37	7565	1233	37294	132	17839	919	777	37	1573	223	51	1608	0	3661	0	10	0	0	0	10	42	0	0	k__Fungi	p__Basidiomycota
SH1712937.09FU_UDB01232290_reps	0	50	0	60	7	0	0	16	46	37	2	0	0	10	0	0	0	95	24	29	10	1223	6454	79324	45	0	0	0	45	16	2268	65	1	0	106	85	28	1580	41	58453	0	0	518	21	8	0	41	k__Fungi	p__Basidiomycota
SH1688224.09FU_UDB04454005_reps	341	637	303	4098	0	30	0	16	203	293	67	4464	31	800	0	1741	747	222	23270	2898	11967	18631	3155	201	103	74	12476	394	21327	548	7970	139	0	171	5804	10678	1698	3069	45	113	0	13	2	58	29	5	25	k__Fungi	p__Ascomycota
SH1465477.09FU_AJ888414_refs	225	109	228	2615	171	5797	21631	10652	306	140	484	1402	3092	3393	18973	9165	385	216	75	405	63	1844	63	100	334	95	23	6252	64	38	76	1629	31	18	3896	65	5061	1519	608	9711	123	0	66	6	0	175	3	k__Fungi	p__Ascomycota
SH1813706.09FU_FJ599809_reps	0	0	0	19	0	0	41860	731	0	0	0	88	0	36057	0	9890	0	0	65	0	29	13	0	0	0	0	0	0	18	0	0	0	0	0	12	1101	2119	6948	69	542	0	0	0	0	0	44	736	k__Fungi	p__Ascomycota
SH1699197.09FU_JF433037_refs	707	727	3838	11381	394	941	34	1040	841	539	653	6053	4069	877	356	3843	1460	1946	5395	1858	6007	4153	3035	274	496	414	2690	1015	2223	249	2409	72	96	67	13819	2168	1465	2683	117	648	374	4274	989	132	201	228	967	k__Fungi	p__Ascomycota
SH1561052.09FU_KY425728_reps	0	72	41	111	51	657	0	506	0	0	375	0	3542	0	32	0	0	0	0	0	0	0	0	0	0	0	0	156	0	32972	0	43737	0	14	0	0	0	0	0	0	0	0	22	21	31	0	0	k__Fungi	p__Ascomycota
SH1507899.09FU_UDB02043098_reps	53	250	209	2235	271	107	232	871	365	43	177	4044	148	752	44	3220	359	165	1283	2930	1626	4091	962	357	22	108	814	1800	4151	357	7287	95	21	37	3241	5129	6156	2888	182	708	0	17	5	16	37	14	54	k__Fungi	p__Ascomycota
SH1872115.09FU_UDB099723_reps	4200	5445	1184	270	117	32	17	19	4908	2603	206	149	368	39	14	39	4156	4547	898	5971	11	359	22	0	3789	4503	2638	512	238	32	21	50	426	867	162	3303	54	480	5	16	48	80	122	0	11	218	209	k__Fungi	p__Ascomycota
SH2081810.09FU_KT215286_refs	8	0	0	74	0	16	17515	634	0	0	54	339	0	5120	2653	7627	0	0	196	497	1410	994	12	15	0	52	95	77	473	7	26	0	0	0	20	396	1840	196	3	0	0	0	0	0	0	0	0	k__Fungi	p__Ascomycota
SH1561102.09FU_UDB0477446_reps	63	60	0	0	0	0	0	0	0	0	85	196	526	73	37	274	47	25	13	0	0	0	0	0	69	10	0	0	0	309	0	12	0	0	322	0	371	23	201	0	28875	0	0	0	0	7423	0	k__Fungi	p__Ascomycota
SH1502917.09FU_HQ148101_reps	341	555	1211	3806	118	303	15	333	595	302	246	2138	1304	353	111	1648	526	557	1869	740	4733	1585	1181	115	263	159	883	469	940	103	982	32	25	17	4578	911	609	813	56	181	111	1341	406	50	136	121	302	k__Fungi	p__Ascomycota
SH2081801.09FU_UDB02610146_reps	122	61	515	1111	0	0	272	7251	111	2076	0	56	0	432	0	2414	168	110	131	3029	2822	516	239	10	1817	42	1095	64	3134	26	1280	271	28	40	78	1836	1760	283	0	0	0	0	0	0	0	0	0	k__Fungi	p__Ascomycota
SH1484427.09FU_MH859545_reps	0	0	52	394	5307	756	467	0	0	0	100	123	19994	665	305	568	0	0	0	11	124	450	268	72	0	0	11	114	77	266	286	469	0	0	81	44	976	327	153	50	31	5	26	0	3	105	26	k__Fungi	p__Ascomycota
SH1346357.09FU_KY607537_reps	95	94	57	21	0	0	0	0	223	144	14	11	0	0	0	0	132	70	7515	144	3018	1173	1772	32	219	138	626	127	4247	81	2155	32	13	24	5	393	301	4674	2	894	0	2193	24	204	475	0	0	k__Fungi	p__Ascomycota
SH1550867.09FU_EU002943_reps	2515	2399	4355	219	23	13	0	0	2677	2668	192	313	0	10	0	0	3725	1533	692	389	32	49	0	0	1564	1328	410	1781	61	25	29	0	115	150	172	355	8	33	0	0	0	19	23	0	52	23	98	k__Fungi
SH1688512.09FU_UDB04453974_reps	0	90	0	492	5	24	0	0	66	257	31	117	9	66	0	395	44	55	137	1435	310	1350	36	21	25	99	490	67	8818	352	5280	54	1	8	449	1766	638	1940	16	116	0	0	0	0	16	0	0	k__Fungi	p__Ascomycota
SH1386159.09FU_HE610333_refs	2134	1429	682	30	170	0	13	0	965	1643	101	26	615	0	0	11	4520	794	62	0	0	14	0	0	904	884	12	773	0	94	0	26	15	184	796	41	9	24	0	0	55	11	0	2	7	192	0	k__Fungi	p__Ascomycota
SH1644554.09FU_UDB0657821_reps	2699	888	1281	141	117	0	0	0	846	1233	102	32	372	8	0	0	5189	56	52	0	0	19	0	0	609	190	0	114	0	25	0	0	2	43	7	16	9	0	6	0	178	525	151	178	259	93	61	k__Fungi
SH2058469.09FU_UDB01289132_reps	0	0	31	0	0	36	0	3192	0	10	0	0	0	0	0	0	0	0	212	229	1371	21	159	0	0	0	172	0	413	8	204	199	0	0	115	5453	2852	623	37	114	0	0	0	0	0	0	0	k__Fungi	p__Ascomycota
SH1373345.09FU_UDB02166602_reps	605	166	2398	974	0	0	0	0	515	2144	1745	235	0	0	0	0	558	653	172	0	0	0	0	0	608	1012	106	427	0	0	0	0	20	372	38	571	0	0	0	0	0	0	0	0	0	0	0	k__Fungi	p__Ascomycota
SH1698618.09FU_UDB02190015_reps	91	101	539	1449	53	118	0	173	113	59	87	807	582	114	37	494	194	252	731	250	825	560	421	39	58	51	341	149	320	35	323	14	8	6	1842	324	219	308	18	89	64	610	160	15	30	31	131	k__Fungi	p__Ascomycota
SH1873209.09FU_UDB0344214_reps	899	1074	146	58	19	0	0	0	1056	515	25	30	35	0	0	0	957	1079	174	1416	0	885	0	0	761	723	773	106	513	23	82	0	60	200	29	828	13	165	0	0	14	5	24	0	0	22	12	k__Fungi	p__Ascomycota
SH1500796.09FU_EU926229_refs	473	52	711	35	2	0	0	0	409	162	60	12	0	0	0	0	231	276	23	21	0	0	0	0	326	177	144	8722	0	0	0	0	14	35	103	303	0	0	0	0	0	0	0	0	0	0	0	k__Fungi	p__Ascomycota
SH1561066.09FU_HG936014_reps	0	0	88	15	0	0	0	0	0	0	0	24	105	0	0	0	0	0	0	0	0	0	0	0	92	0	0	0	0	2190	0	6825	0	0	934	31	198	32	80	0	0	0	0	0	0	981	55	k__Fungi	p__Ascomycota
SH1339682.09FU_UDB03425811_reps	479	70	769	1219	18	254	0	707	149	157	483	2500	0	73	0	24	420	128	102	39	9	44	14	0	512	232	13	52	21	0	13	0	32	124	489	1245	75	74	12	131	27	2	0	0	0	0	0	k__Fungi	p__Ascomycota
SH1567549.09FU_KP250846_reps	929	1258	314	18	47	21	0	11	1101	724	193	36	472	0	13	0	658	495	48	0	0	0	0	0	726	835	0	319	0	474	0	873	61	105	30	12	0	14	4	0	171	47	24	0	17	274	32	k__Fungi	p__Ascomycota
SH1468226.09FU_UDB05284960_reps	166	260	0	38	0	0	0	0	995	0	0	0	0	0	0	0	0	1604	9	20	0	0	0	0	5169	90	1345	0	11	0	0	0	3	334	0	49	0	74	0	0	0	0	0	3	13	0	0	k__Fungi	p__Basidiomycota
SH1627992.09FU_EF568057_refs	1271	800	323	25	10	0	0	0	1391	916	33	32	43	0	11	0	1018	638	15	0	0	0	0	0	722	1026	8	499	0	373	0	28	103	137	9	7	0	0	0	0	21	0	0	0	0	17	43	k__Fungi	p__Ascomycota
SH1473221.09FU_UDB077830_reps	0	0	0	0	0	0	0	0	0	0	0	0	0	0	0	0	0	0	0	64	3307	3590	1605	67	0	0	0	0	0	0	0	0	0	0	0	0	99	39	14	0	0	0	29	0	0	0	0	k__Fungi	p__Basidiomycota
SH1601311.09FU_UDB06339728_reps	341	605	0	49	0	0	0	0	1101	333	0	0	0	0	0	0	784	986	29	0	0	0	0	0	2602	950	83	33	0	0	0	0	50	415	0	9	0	0	0	0	0	0	0	0	0	0	0	k__Fungi	p__Ascomycota
SH2067720.09FU_AJ621772_refs	1901	1384	7	0	0	0	0	0	1001	541	0	0	0	0	0	0	690	222	0	0	0	0	0	0	1120	453	17	126	0	0	0	0	9	192	0	5	0	0	0	0	0	0	0	0	0	12	0	k__Fungi	p__Ascomycota
SH1870577.09FU_KY101993_reps	0	0	0	0	15	0	0	0	0	66	329	9	2389	0	33	0	16	0	0	0	0	0	0	0	0	28	0	30	0	1294	0	3035	0	4	20	0	0	0	0	0	29	0	0	0	0	13	0	k__Fungi	p__Ascomycota
SH1762690.09FU_UDB02149921_reps	1048	436	0	67	0	0	0	0	2654	222	151	6	21	0	0	0	313	461	0	0	0	0	0	0	402	694	194	36	30	0	21	0	32	35	0	20	8	19	0	0	0	0	0	24	14	64	0	k__Fungi
SH1870780.09FU_UDB0204307_reps	251	955	71	146	730	81	124	264	328	105	12	14	1022	17	81	49	188	208	41	0	21	142	28	26	129	554	7	20	13	6	11	0	27	68	17	17	280	42	79	13	62	246	7	3	3	52	99	k__Fungi	p__Basidiomycota
SH1871410.09FU_AF145330_refs	410	277	732	69	57	0	0	0	729	270	156	25	28	0	0	0	149	435	26	0	0	0	0	0	196	890	122	1672	48	50	14	0	0	70	39	12	0	13	0	0	12	21	5	22	56	0	13	k__Fungi	p__Basidiomycota
SH1607597.09FU_UDB01934249_reps	126	0	0	1208	0	0	0	0	0	6	17	151	47	12	0	0	285	47	898	34	28	60	24	20	144	0	29	84	652	12	2115	28	6	1	71	53	14	175	2	122	0	0	11	7	20	0	0	k__Fungi	p__Ascomycota
SH1583541.09FU_UDB01825027_reps	0	0	0	0	0	0	0	0	0	60	0	37	0	0	0	0	0	0	2256	0	1614	0	2425	51	0	0	0	0	0	0	0	0	0	0	0	0	0	0	0	0	0	0	0	0	0	0	0	k__Fungi	p__Basidiomycota
SH1688650.09FU_UDB07566116_reps	343	484	41	2461	0	0	0	0	645	553	0	160	0	0	0	0	110	675	0	0	0	0	0	0	308	414	75	0	0	0	0	0	29	59	15	24	0	0	0	0	0	0	0	0	0	0	37	k__Fungi	p__Ascomycota
SH1567377.09FU_MW894669_reps	0	11	0	0	0	0	0	0	0	0	0	10	0	0	0	0	0	0	0	0	0	0	0	0	0	0	0	0	0	189	0	6105	0	0	7	0	0	0	0	0	0	0	0	0	0	0	0	k__Fungi	p__Ascomycota
SH1730442.09FU_MH153576_reps	0	17	36	240	32	68	0	15	0	0	0	43	83	17	0	0	0	0	14	0	0	0	0	0	0	0	29	0	52	0	0	0	0	3	984	0	143	0	23	0	0	0	0	0	0	4491	0	k__Fungi	p__Ascomycota
SH1735004.09FU_KF984490_refs	256	0	171	39	22	24	0	0	625	249	126	48	281	18	16	10	164	126	0	0	0	0	0	0	163	95	9	2270	0	721	0	78	27	71	253	0	20	8	4	12	0	0	0	0	0	381	0	k__Fungi	p__Ascomycota
SH1730697.09FU_AY163551_refs	798	1564	537	25	0	0	0	0	205	764	143	6	0	9	0	10	488	373	40	0	0	0	0	0	529	372	0	8	0	30	0	0	39	40	17	24	0	0	0	0	4	4	0	0	0	17	17	k__Fungi	p__Ascomycota
SH2085713.09FU_UDB01288842_reps	0	25	0	0	0	0	0	661	0	0	0	9	0	4632	0	459	0	0	0	0	0	0	0	0	0	0	0	0	0	0	0	0	0	0	0	10	0	0	0	0	0	0	0	0	0	0	0	k__Fungi	p__Ascomycota
SH1567381.09FU_LC272922_reps	0	0	22	0	0	0	0	0	0	0	89	0	88	0	0	0	0	0	0	0	0	0	0	0	0	20	0	13	0	254	0	5253	0	0	0	0	0	0	0	0	0	0	0	0	0	0	0	k__Fungi	p__Ascomycota
SH1699051.09FU_KT166449_reps	123	0	2717	79	0	0	0	0	28	78	7	31	39	39	0	77	295	0	183	258	179	73	42	0	82	41	25	303	38	0	19	0	0	9	105	182	98	77	2	0	0	129	27	11	11	52	44	k__Fungi	p__Ascomycota
SH1468212.09FU_UDB05027903_reps	107	249	92	1001	0	0	0	0	25	0	8	71	0	0	0	0	9	205	338	1362	0	24	0	0	0	288	208	0	0	0	0	0	13	47	30	1239	0	21	0	0	0	0	0	0	0	0	0	k__Fungi	p__Ascomycota
SH1465486.09FU_EU315005_reps	0	12	0	204	0	193	78	1604	0	0	56	19	80	11	1604	43	78	0	0	51	0	126	0	11	18	20	0	37	0	0	0	0	0	0	149	12	423	53	70	201	0	0	5	0	0	0	1	k__Fungi	p__Ascomycota
SH1885152.09FU_UDB0619431_reps	686	646	74	10	13	0	0	0	771	261	14	8	31	0	0	0	599	575	9	58	0	19	0	0	585	459	20	12	9	6	0	0	40	51	0	45	0	15	0	0	9	2	4	0	1	20	10	k__Fungi	p__Ascomycota
SH1949908.09FU_KC663623_reps	0	0	0	9	0	0	0	0	0	2171	0	4	0	0	0	0	0	47	65	0	32	0	0	0	0	19	110	0	370	11	472	0	0	0	13	407	567	509	22	87	0	15	0	0	0	0	8	k__Fungi	p__Ascomycota
SH1813649.09FU_GU178821_refs	0	0	0	0	0	0	2183	27	0	0	0	0	0	1594	0	490	0	0	0	0	0	0	0	0	0	0	0	0	0	0	0	0	0	0	0	47	79	273	4	24	0	0	0	0	0	0	22	k__Fungi	p__Ascomycota
SH1563892.09FU_MH153561_reps	0	4537	0	0	0	0	0	0	0	40	72	0	0	0	0	0	10	0	0	0	0	0	0	0	0	0	0	0	0	0	0	0	11	4	14	0	0	0	0	0	0	0	0	0	0	0	0	k__Fungi	p__Ascomycota
SH1688294.09FU_KC414758_reps	347	203	483	71	0	0	0	0	624	174	218	635	0	0	0	0	121	440	0	0	0	0	0	0	357	634	157	13	0	8	0	0	16	26	22	32	0	0	0	0	0	0	0	0	1	0	0	k__Fungi	p__Ascomycota
SH1949898.09FU_MH855840_refs	28	0	0	17	0	0	0	0	0	0	0	70	0	2940	0	1412	0	0	0	0	0	0	0	0	0	0	0	0	0	0	0	0	0	0	0	0	0	0	0	0	0	0	0	0	0	0	0	k__Fungi	p__Ascomycota
SH1935439.09FU_EF669934_refs	424	318	159	0	21	9	0	0	946	250	43	0	53	0	0	0	224	313	0	0	0	0	0	0	321	696	0	66	0	0	0	0	23	41	0	0	0	0	0	0	4	9	0	1	0	26	0	k__Fungi	p__Ascomycota
SH1574252.09FU_AF444541_refs	197	292	339	26	130	0	0	0	512	83	75	10	116	14	0	9	195	200	8	0	0	0	0	0	142	440	7	658	0	64	0	0	12	48	9	14	0	0	3	0	26	25	21	0	10	67	90	k__Fungi	p__Basidiomycota
SH1699246.09FU_UDB0752783_reps	21	30	145	448	8	34	0	33	34	20	25	239	165	38	18	152	46	87	205	70	240	161	109	17	23	19	95	41	76	7	90	0	7	1	549	77	68	113	2	28	15	173	34	7	7	6	41	k__Fungi
SH1465520.09FU_AJ888389_refs	0	0	0	17	1	190	26	94	0	0	0	8	7	72	38	311	0	0	0	0	0	0	0	0	0	0	0	4	0	0	0	0	0	0	208	0	2189	101	270	15	0	0	0	0	0	30	0	k__Fungi	p__Ascomycota
SH1465515.09FU_KP132689_reps	0	0	0	80	0	90	48	506	26	0	19	14	88	28	378	111	23	0	0	10	0	329	0	22	30	0	0	65	0	0	0	0	4	0	68	7	665	520	83	197	35	0	0	2	0	11	51	k__Fungi	p__Ascomycota
SH1560909.09FU_UDB02502442_reps	0	0	0	0	0	0	0	0	0	0	0	0	0	0	0	0	0	0	0	0	0	0	0	0	0	0	0	0	0	568	0	2733	0	0	0	0	0	0	0	0	0	0	0	0	0	0	0	k__Fungi	p__Ascomycota
SH1749102.09FU_MH862138_refs	192	385	0	0	0	0	0	0	762	238	0	0	0	0	0	0	412	292	0	0	0	0	0	0	436	327	0	0	0	0	0	0	38	62	0	0	0	0	0	0	0	0	0	0	0	0	0	k__Fungi	p__Ascomycota
SH1507525.09FU_UDB04491978_reps	0	0	0	0	0	0	0	0	0	0	0	4	0	0	130	8	0	0	0	0	0	0	14	0	0	0	40	0	9	0	0	0	0	0	108	6	2350	73	270	0	0	0	0	0	0	0	0	k__Fungi	p__Ascomycota
SH1714883.09FU_MK424485_reps	315	357	96	7	0	0	0	0	175	101	55	4	184	0	0	0	389	297	0	0	0	0	0	0	539	314	0	0	0	12	0	0	29	16	5	9	8	0	0	0	10	0	0	0	0	0	15	k__Fungi	p__Ascomycota
SH1560934.09FU_MW764688_reps	0	0	8	0	29	0	0	0	0	0	0	6	0	75	0	43	0	0	0	0	0	0	0	0	0	14	0	40	0	1487	0	553	0	0	21	0	32	14	31	0	0	0	0	2	41	393	0	k__Fungi	p__Ascomycota
SH1991764.09FU_MK894412_reps	0	0	0	0	0	0	0	0	0	0	0	0	0	0	0	0	0	0	0	121	0	2541	0	70	0	0	0	0	0	0	0	0	0	31	0	0	0	0	0	0	0	0	0	0	0	0	0	k__Fungi	p__Basidiomycota
SH1386405.09FU_KF673721_reps	563	91	153	0	15	0	0	0	158	490	25	8	62	0	0	0	100	133	25	0	0	0	0	0	69	132	0	412	0	117	0	0	7	13	19	14	0	0	0	0	27	0	0	0	2	9	0	k__Fungi	p__Ascomycota
SH1675323.09FU_AF050269_refs	189	314	342	8	27	0	0	0	91	205	18	0	42	0	0	0	178	196	10	0	0	0	0	0	297	283	12	207	0	44	0	0	5	26	26	7	0	0	0	0	0	0	0	0	0	26	0	k__Fungi	p__Ascomycota
SH1748541.09FU_UDB02598200_reps	0	10	0	19	0	0	0	0	92	343	0	59	0	0	0	0	146	56	15	0	0	0	0	0	1696	41	0	0	0	0	0	0	0	34	0	37	0	0	0	0	0	0	0	0	0	0	0	k__Fungi	p__Ascomycota
SH2081803.09FU_DQ494365_reps	43	15	0	299	0	0	0	0	202	358	0	0	0	0	0	0	0	11	0	23	0	0	0	0	686	565	85	0	0	0	0	0	0	0	0	107	0	0	0	0	0	0	0	0	0	0	0	k__Fungi	p__Ascomycota
SH1870883.09FU_MN816818_refs	152	0	623	10	0	269	9	200	38	50	32	211	0	8	0	17	81	0	65	40	88	71	0	0	89	0	0	0	0	0	0	0	16	20	5	204	22	22	2	0	0	0	0	0	0	0	0	k__Fungi	p__Ascomycota
SH1560918.09FU_UDB057168_reps	0	0	0	0	0	0	0	0	0	0	0	0	0	0	0	0	0	21	0	0	0	0	0	0	0	0	0	0	0	10	0	0	0	0	22	0	24	0	16	0	0	0	0	0	0	2180	0	k__Fungi	p__Ascomycota
SH1385921.09FU_HE610336_refs	131	135	56	0	9	0	0	0	82	379	9	0	0	0	0	0	791	90	0	7	0	0	0	0	359	20	0	114	0	9	0	0	12	37	18	7	0	0	0	0	0	0	0	0	0	0	0	k__Fungi	p__Ascomycota
SH1561190.09FU_DQ907937_reps	0	0	0	0	32	0	0	0	39	0	0	0	15	0	0	0	0	0	0	0	0	0	0	0	0	9	0	0	0	1438	0	541	0	0	0	0	0	0	0	0	0	0	0	6	97	62	0	k__Fungi	p__Ascomycota
SH1561062.09FU_KJ804086_reps	0	27	84	0	0	0	0	0	0	22	0	0	71	64	0	44	0	0	0	0	0	0	0	0	0	0	0	41	0	996	0	230	0	0	24	0	19	0	23	0	0	0	0	0	0	573	0	k__Fungi	p__Ascomycota
SH1873239.09FU_UDB0349047_reps	201	254	77	11	8	0	0	0	262	102	7	0	10	0	0	0	163	207	0	0	0	0	103	0	131	236	0	28	0	19	0	20	48	28	12	0	23	0	18	76	5	4	3	1	1	15	2	k__Fungi	p__Basidiomycota
SH1393739.09FU_UDB05527593_reps	0	0	0	0	0	0	0	0	0	0	0	0	0	0	0	0	2052	0	0	0	0	0	0	0	0	0	0	0	0	0	0	0	0	0	14	0	0	0	0	0	0	0	0	0	0	0	0	k__Fungi	p__Ascomycota
SH1980835.09FU_UDB04102050_reps	395	559	0	0	0	0	0	0	35	14	251	0	0	0	14	0	158	39	17	0	0	0	0	0	165	104	13	0	0	0	0	0	3	0	0	7	0	0	0	0	0	0	0	0	0	0	0	k__Fungi	p__Basidiomycota
SH1760144.09FU_UDB02171100_reps	111	108	172	0	4	14	0	0	268	0	40	10	67	0	0	8	209	69	10	8	11	12	0	0	263	134	41	60	26	8	0	0	7	4	0	0	9	0	0	0	15	26	0	4	45	0	0	k__Fungi
SH1703829.09FU_EF679363_refs	159	274	0	0	0	0	0	0	298	109	0	0	0	0	0	0	0	169	0	0	0	0	0	0	148	545	0	0	0	0	0	0	0	24	0	7	0	0	0	0	0	0	0	0	0	0	0	k__Fungi	p__Ascomycota
SH1339755.09FU_HG327969_reps	58	49	0	285	0	192	0	355	76	0	0	80	0	0	0	0	0	0	0	0	123	0	0	0	110	64	0	0	37	0	100	0	16	0	24	37	98	7	10	0	0	0	0	0	0	6	0	k__Fungi	p__Ascomycota
SH2111529.09FU_UDB0550824_reps	203	386	33	6	0	0	0	0	199	90	2	0	28	0	0	0	148	198	0	0	0	0	0	0	57	261	0	17	0	0	0	11	19	16	6	0	0	0	0	0	0	0	0	0	0	10	5	k__Fungi	p__Ascomycota
SH1373224.09FU_UDB02164698_reps	80	17	250	98	0	0	0	0	54	312	222	33	0	0	0	0	102	81	24	0	0	0	0	0	81	113	18	57	0	0	0	0	3	41	0	62	0	0	0	0	0	0	0	0	0	0	0	k__Fungi	p__Ascomycota
SH1465540.09FU_JN207436_reps	0	0	0	44	0	105	136	283	0	0	6	10	38	23	220	386	0	0	0	30	0	34	0	0	6	0	0	51	0	0	0	0	1	0	60	0	99	20	22	58	0	0	1	2	0	11	1	k__Fungi	p__Ascomycota
SH1386362.09FU_AY945807_refs	412	35	0	0	0	0	0	12	22	129	0	0	24	0	0	0	97	43	0	0	0	0	0	0	79	143	8	544	0	0	0	0	0	7	0	6	0	0	0	0	0	0	0	0	0	0	0	k__Fungi	p__Ascomycota
SH1550970.09FU_MG525517_reps	135	114	270	12	0	0	0	0	128	141	11	38	0	0	0	0	177	78	38	21	0	0	0	0	83	69	26	56	0	0	0	0	6	5	16	33	0	0	0	0	0	0	2	0	0	0	11	k__Fungi	p__Ascomycota
SH1592429.09FU_AY055381_refs	100	181	286	16	0	0	0	0	68	0	18	35	0	0	0	0	77	9	0	0	0	0	0	0	56	23	24	416	0	0	0	0	0	0	56	18	0	0	0	0	0	0	9	0	0	0	0	k__Fungi	p__Basidiomycota
SH1561166.09FU_MN640436_reps	0	19	0	8	0	0	0	0	0	0	0	0	63	0	0	0	0	0	0	0	0	0	0	0	0	0	0	36	0	1197	0	52	0	0	0	0	0	0	0	0	0	0	0	0	0	0	0	k__Fungi	p__Ascomycota
SH1373220.09FU_UDB02165102_reps	52	18	242	96	0	0	0	0	53	202	178	22	0	0	0	0	60	70	13	0	0	0	0	0	59	101	7	35	0	0	0	0	1	41	6	77	0	0	0	0	0	0	0	0	0	0	0	k__Fungi	p__Ascomycota
SH1561074.09FU_UDB0470752_reps	0	17	0	0	11	0	0	0	0	0	0	0	0	0	0	0	0	0	0	0	0	0	0	0	0	10	0	0	0	931	0	316	0	0	0	0	0	0	0	0	0	0	0	11	3	20	0	k__Fungi	p__Ascomycota
SH1724399.09FU_UDB0465555_reps	109	141	64	36	66	0	13	26	126	66	13	0	82	0	0	0	93	82	0	0	9	39	17	12	101	89	0	5	0	0	0	0	5	12	7	6	11	0	3	0	6	12	16	13	21	8	7	k__Fungi	p__Ascomycota
SH1373225.09FU_UDB02166132_reps	98	13	96	159	0	0	0	0	56	10	0	148	0	0	0	0	252	22	0	0	0	0	0	0	138	83	0	0	0	0	0	0	15	0	0	185	0	0	0	0	0	0	0	0	0	0	0	k__Fungi	p__Ascomycota
SH1561054.09FU_KC811059_reps	0	0	0	0	0	0	0	0	0	0	0	18	0	32	0	43	0	0	0	0	0	0	0	0	0	0	0	0	0	701	0	332	0	0	20	6	31	0	21	0	0	0	0	6	11	49	0	k__Fungi	p__Ascomycota
SH1666884.09FU_EF568083_refs	162	146	63	8	0	0	0	0	41	34	19	0	126	0	0	0	69	232	0	0	0	0	0	0	143	162	0	0	0	0	0	0	6	22	0	0	0	0	0	0	24	0	0	0	0	7	4	k__Fungi	p__Ascomycota
SH2054268.09FU_UDB001329_refs	191	66	141	0	11	0	0	0	57	67	0	0	0	0	0	0	286	142	8	0	0	0	0	0	152	57	0	47	0	0	0	0	1	23	0	0	0	0	0	0	0	0	0	0	0	0	0	k__Fungi	p__Basidiomycota
SH2089962.09FU_MN751701_reps	69	126	217	12	1	0	0	0	105	130	0	0	0	0	0	0	156	165	10	0	0	0	0	0	106	44	0	53	0	0	0	0	16	5	0	0	0	0	0	0	0	7	0	0	0	0	0	k__Fungi	p__Basidiomycota
SH1444898.09FU_FJ380936_reps	0	0	0	0	0	0	0	0	0	0	0	0	0	0	0	0	0	0	0	0	0	319	233	100	0	0	0	0	0	0	0	0	0	0	0	21	0	476	28	22	0	0	0	0	0	0	0	k__Fungi	p__Ascomycota
SH1451459.09FU_KJ443241_refs	126	81	40	46	4	0	0	0	96	52	53	98	0	0	0	0	75	0	9	0	9	0	0	0	182	125	84	7	0	0	0	0	0	6	19	35	0	18	0	0	0	4	0	0	0	13	11	k__Fungi	p__Ascomycota
SH2100348.09FU_UDB03097353_reps	161	103	0	0	1	0	0	0	102	73	0	0	0	0	0	0	371	51	0	0	0	0	0	0	0	218	67	0	0	0	0	0	0	8	0	0	0	0	0	0	0	0	0	0	0	0	0	k__Fungi	p__Ascomycota
SH2086690.09FU_JQ693660_refs	233	0	0	8	0	0	0	0	0	0	0	0	0	0	0	0	0	0	0	0	0	0	0	0	0	909	0	0	0	0	0	0	1	0	0	0	0	0	0	0	0	0	0	0	0	0	0	k__Fungi	p__Ascomycota
SH1507019.09FU_KM231790_refs	0	0	10	57	5	0	0	15	7	0	3	72	0	11	0	61	0	0	29	60	31	95	19	0	0	62	13	35	76	8	150	0	1	0	49	90	100	53	5	17	0	0	1	0	1	0	2	k__Fungi	p__Ascomycota
SH1839352.09FU_UDB070851_reps	64	338	40	8	8	0	0	0	76	28	8	0	12	0	0	0	69	69	0	0	0	0	0	0	232	88	0	23	8	0	0	11	8	12	0	0	0	0	0	0	4	4	1	6	13	0	6	k__Fungi	p__Basidiomycota
SH1772499.09FU_UDB0442827_reps	231	137	55	0	2	0	0	0	148	51	6	0	0	0	0	0	123	114	0	0	0	0	0	0	79	80	0	21	0	0	0	0	60	25	0	0	0	0	0	0	0	0	1	0	0	0	1	k__Fungi	p__Basidiomycota
SH1339849.09FU_UDB03425909_reps	45	13	75	147	1	22	0	71	25	18	45	267	0	0	0	0	48	10	10	0	0	0	0	0	49	31	0	5	0	0	0	0	3	7	49	146	9	7	0	18	8	0	0	0	0	0	0	k__Fungi	p__Ascomycota
SH1382162.09FU_AF145323_refs	82	131	268	0	16	0	0	0	132	0	17	0	0	0	0	0	37	51	0	0	0	0	0	0	130	46	0	91	0	0	0	0	0	41	0	0	0	0	0	0	0	8	0	0	0	0	0	k__Fungi	p__Basidiomycota
SH1534959.09FU_KC171350_refs	130	18	0	0	0	0	0	0	164	68	0	0	0	0	0	0	0	158	0	0	0	0	0	0	249	238	0	0	0	0	0	0	3	0	0	0	0	0	0	0	0	0	0	0	0	0	0	k__Fungi	p__Ascomycota
SH1718595.09FU_EU551181_reps	97	49	222	0	0	0	0	0	119	106	0	30	0	0	0	0	88	18	0	0	0	0	0	0	142	56	8	35	0	0	0	0	2	41	0	0	0	0	0	0	0	0	0	0	0	0	0	k__Fungi	p__Ascomycota
SH1686223.09FU_JF747094_refs	245	19	0	0	0	0	0	0	124	20	0	0	0	0	0	0	319	88	0	0	0	0	0	0	84	50	0	0	0	0	0	0	24	5	0	0	0	0	0	0	0	0	0	0	0	0	0	k__Fungi	p__Ascomycota
SH1536947.09FU_KY646192_reps	88	44	0	26	12	0	0	0	72	21	0	4	84	0	0	0	81	75	0	0	0	0	0	0	49	108	0	16	0	108	0	124	4	2	11	0	0	0	0	0	5	6	11	6	0	0	0	k__Fungi	p__Ascomycota
SH1781925.09FU_UDB0355470_reps	65	179	0	12	0	0	0	0	92	88	0	0	0	0	0	0	74	39	0	0	0	0	0	0	65	281	0	0	0	0	0	0	6	40	0	0	0	0	0	0	0	0	0	0	0	0	0	k__Fungi	p__Chytridiomycota
SH1657803.09FU_UDB0162238_reps	127	61	34	9	0	0	0	0	132	24	10	0	0	0	0	0	39	92	0	0	0	0	0	0	180	150	0	7	0	0	0	0	12	37	0	0	0	0	0	0	15	0	0	0	11	0	0	k__Fungi	p__Ascomycota
SH1531738.09FU_MG209674_reps	0	12	0	0	0	0	0	0	99	442	0	0	0	0	0	0	0	0	0	0	0	0	0	0	0	360	0	14	0	0	0	0	1	0	0	0	0	0	0	0	0	0	0	0	0	0	0	k__Fungi	p__Ascomycota
SH1607595.09FU_OK664739_refs	82	0	0	53	0	0	0	0	66	32	0	32	0	0	0	0	0	0	22	336	0	184	0	0	0	0	0	0	10	0	0	0	0	5	0	10	0	9	0	0	0	0	50	6	0	0	24	k__Fungi	p__Ascomycota
SH1845973.09FU_UDB0578238_reps	111	32	38	14	0	0	0	0	82	21	3	6	17	0	0	0	254	44	0	0	0	0	0	0	51	202	0	0	0	0	0	0	6	29	0	0	0	0	0	0	0	0	0	0	0	3	1	k__Fungi	p__Mortierellomycota
SH1836224.09FU_UDB03439878_reps	102	71	22	0	0	0	0	0	237	81	0	0	0	0	0	0	97	71	0	0	0	0	0	0	105	84	0	4	0	0	0	0	7	20	0	0	0	0	0	0	0	0	0	0	0	0	0	k__Fungi	p__Monoblepharomycota
SH1477147.09FU_DQ028268_refs	15	260	0	0	0	0	0	0	111	0	0	0	0	0	0	0	7	0	0	0	0	0	0	0	258	196	0	0	0	0	0	0	4	34	0	0	0	0	0	0	0	0	0	0	0	0	0	k__Fungi	p__Ascomycota
SH1560943.09FU_UDB02502549_reps	0	0	0	0	0	0	0	0	0	0	0	5	13	0	0	0	0	0	0	0	0	0	0	0	0	0	0	0	0	6	0	0	0	0	0	0	11	0	4	0	602	0	0	0	0	222	0	k__Fungi	p__Ascomycota
SH1567545.09FU_DQ104714_refs	82	125	0	0	3	0	0	0	107	82	8	0	41	0	0	0	56	37	0	0	0	0	0	0	35	60	0	26	0	47	0	77	9	5	0	0	0	0	0	0	14	3	2	0	3	29	2	k__Fungi	p__Ascomycota
SH1468230.09FU_UDB05284950_reps	0	145	0	0	0	0	0	0	0	0	0	0	0	0	0	0	0	0	145	0	64	0	22	0	0	22	62	0	336	25	23	0	0	0	0	0	0	0	0	0	0	0	0	0	0	0	0	k__Fungi	p__Basidiomycota
SH1802628.09FU_UDB05061015_reps	21	37	0	0	0	9	0	0	0	0	0	0	0	0	0	0	141	477	0	0	0	0	0	0	5	0	0	0	0	0	0	0	0	153	0	0	0	0	0	0	0	0	0	0	0	0	0	k__Fungi	p__Ascomycota
SH1560913.09FU_UDB03042819_reps	0	0	0	0	0	0	0	0	0	0	0	4	15	0	0	0	0	0	0	0	0	0	0	0	9	0	0	0	0	172	0	455	0	0	77	0	11	0	12	0	0	0	0	0	0	85	1	k__Fungi	p__Ascomycota
SH2108104.09FU_MN527291_reps	0	0	0	15	0	0	0	0	0	0	659	0	69	0	0	0	26	0	8	0	0	0	12	0	0	0	0	0	0	0	0	0	0	0	22	0	0	0	4	0	0	0	0	0	0	0	0	k__Fungi	p__Ascomycota
SH1704793.09FU_AY943061_refs	91	75	45	0	0	0	0	0	39	0	17	0	0	0	0	0	13	62	10	0	0	0	0	0	0	124	13	64	0	0	0	0	0	21	0	5	0	224	0	0	0	0	0	0	0	0	0	k__Fungi	p__Ascomycota
SH2024012.09FU_MT568629_reps	59	20	68	0	5	0	0	0	140	15	2	7	0	0	0	0	88	84	0	0	0	0	0	0	129	120	0	0	0	0	0	0	6	3	8	5	0	0	0	0	20	0	0	0	0	0	0	k__Fungi	p__Ascomycota
SH1485104.09FU_UDB03000226_reps	32	13	66	21	5	0	0	0	139	0	42	0	0	0	0	0	51	17	0	0	0	0	0	0	55	46	0	242	0	0	0	0	0	13	8	0	0	0	0	0	0	4	3	0	0	0	0	k__Fungi	p__Basidiomycota
SH1418192.09FU_UDB01994674_reps	0	530	0	18	0	0	0	0	11	0	41	0	0	0	0	0	87	42	0	12	0	0	0	0	0	5	0	0	0	0	0	0	0	9	0	0	0	0	0	0	0	0	0	0	0	0	0	k__Fungi	p__Ascomycota
SH1364444.09FU_LT623221_reps	246	16	33	0	0	0	0	0	0	10	0	0	0	0	0	0	148	165	0	0	0	0	0	0	22	24	20	10	0	0	0	0	0	4	0	0	0	0	0	0	0	0	0	0	0	0	0	k__Fungi	p__Ascomycota
SH1373208.09FU_UDB02164112_reps	0	140	511	14	0	0	0	0	0	0	0	19	0	0	0	0	0	0	0	0	0	0	0	0	0	0	0	0	0	0	0	0	0	0	0	0	0	0	0	0	0	0	0	0	0	0	0	k__Fungi	p__Ascomycota
SH1349963.09FU_UDB035088_refs	79	198	0	0	0	0	0	0	22	37	0	0	0	0	0	0	7	145	0	0	0	0	0	0	120	33	0	0	0	0	0	0	4	0	0	0	0	0	0	0	0	0	0	0	0	0	0	k__Fungi	p__Ascomycota
SH1550090.09FU_JF740262_refs	0	0	0	0	0	0	0	0	0	7	0	0	0	0	0	0	615	13	0	0	0	0	0	0	0	0	0	0	0	0	0	0	0	0	0	0	0	0	0	0	0	0	0	0	0	0	0	k__Fungi	p__Ascomycota
SH1358695.09FU_HQ667561_reps	75	67	0	0	0	0	0	0	130	14	0	0	0	0	0	0	98	127	0	0	0	0	0	0	25	96	0	0	0	0	0	0	0	2	0	0	0	0	0	0	0	0	0	0	0	0	0	k__Fungi	p__Ascomycota
SH1373213.09FU_UDB02165624_reps	35	0	100	44	0	0	0	0	26	102	109	7	0	0	0	0	26	34	0	0	0	0	0	0	25	56	8	19	0	0	0	0	0	19	0	23	0	0	0	0	0	0	0	0	0	0	0	k__Fungi	p__Ascomycota
SH1509138.09FU_MN216224_reps	21	51	139	6	36	0	0	0	0	7	18	0	0	0	0	0	38	18	0	0	0	0	0	0	18	65	0	186	0	0	0	0	2	3	0	0	0	0	0	0	0	0	0	0	0	20	0	k__Fungi	p__Ascomycota
SH1706238.09FU_AY373871_refs	113	65	0	0	12	0	0	0	0	63	0	0	14	0	0	0	41	82	9	0	0	0	0	0	0	135	0	34	0	0	0	0	29	10	0	0	0	0	2	0	0	0	0	0	0	0	17	k__Fungi	p__Ascomycota
SH2050065.09FU_KU953933_refs	142	37	39	8	9	0	0	0	59	39	0	5	0	0	0	0	60	50	0	0	0	0	0	0	0	107	0	44	0	0	0	0	4	11	0	0	0	0	0	0	0	0	0	0	0	0	0	k__Fungi	p__Basidiomycota
SH1595878.09FU_AY939798_refs	49	15	99	0	4	0	0	0	104	36	0	0	0	0	0	0	10	44	0	0	0	0	0	0	70	31	0	54	0	14	0	0	0	31	7	11	0	0	0	0	10	0	0	0	13	9	0	k__Fungi	p__Ascomycota
SH1703747.09FU_UDB03114500_reps	0	9	0	262	319	0	0	0	0	0	0	0	0	0	0	0	0	0	0	0	0	0	0	0	7	0	0	0	0	0	0	0	0	0	0	0	0	0	0	0	0	0	0	0	0	0	0	k__Fungi	p__Ascomycota
SH1615834.09FU_MW215876_reps	0	0	0	0	0	0	0	0	30	0	0	0	0	0	0	0	0	328	0	0	0	0	0	0	0	212	0	0	0	0	0	0	14	0	0	0	0	0	0	0	0	0	0	0	0	0	0	k__Fungi
SH1969836.09FU_UDB03429967_reps	31	0	30	60	3	12	0	24	6	17	16	191	0	0	0	0	23	9	0	0	0	0	0	0	34	24	0	0	0	0	0	0	4	14	14	68	0	0	0	0	0	0	0	0	0	0	0	k__Fungi	p__Ascomycota
SH1563808.09FU_MW284490_reps	73	35	50	13	20	0	0	0	0	28	0	0	110	0	0	0	0	90	0	0	0	0	0	0	36	37	0	10	0	0	0	0	13	9	0	6	0	0	0	0	0	0	0	0	12	0	25	k__Fungi	p__Ascomycota
SH1968282.09FU_UDB02230212_reps	0	12	0	16	0	0	0	0	0	0	0	12	0	0	0	0	0	23	10	76	0	39	0	0	0	18	0	0	0	0	0	0	0	0	249	109	0	0	0	0	0	0	0	0	0	0	0	k__Fungi	p__Ascomycota
SH1932051.09FU_KY103122_refs	33	10	91	0	0	0	0	0	96	109	14	0	0	0	0	0	19	104	0	0	0	0	0	0	21	0	0	41	0	0	0	0	0	2	0	16	0	0	0	0	0	0	0	0	0	7	0	k__Fungi	p__Basidiomycota
SH1871342.09FU_KJ707237_reps	71	57	0	0	0	0	0	0	0	0	6	0	0	0	0	0	22	0	0	0	0	0	0	0	86	159	0	102	0	0	0	0	14	18	0	0	0	0	0	0	0	0	0	0	0	11	0	k__Fungi	p__Basidiomycota
SH1688154.09FU_KU847246_refs	42	32	50	11	0	0	0	0	75	21	43	68	0	0	0	0	16	52	0	0	0	0	0	0	44	63	10	0	0	0	0	0	3	5	0	0	0	0	0	0	0	0	0	0	0	0	0	k__Fungi	p__Ascomycota
SH1346655.09FU_AB540575_refs	20	72	13	10	0	0	0	0	130	15	0	0	0	0	0	0	39	32	0	0	0	0	0	0	47	150	0	0	0	0	0	0	3	3	0	0	0	0	0	0	0	0	0	0	0	0	0	k__Fungi	p__Ascomycota
SH1813710.09FU_MN014049_reps	0	0	0	0	0	0	272	15	0	0	0	0	0	115	0	35	0	0	40	0	0	0	0	0	0	0	0	0	0	0	0	0	0	0	0	0	13	22	0	0	0	0	0	0	0	0	11	k__Fungi	p__Ascomycota
SH1563894.09FU_UDB06549213_reps	193	0	0	0	41	0	0	0	37	0	0	0	0	0	0	0	0	174	0	0	0	0	0	0	0	0	0	0	0	0	0	0	16	60	0	0	0	0	0	0	0	0	0	0	0	0	0	k__Fungi	p__Ascomycota
SH1834032.09FU_MF576125_reps	0	0	310	0	0	0	0	0	197	0	0	0	0	0	0	0	0	0	0	0	0	0	0	0	0	0	0	0	0	0	0	0	0	6	0	0	0	0	0	0	0	0	0	0	0	0	0	k__Fungi	p__Chytridiomycota
SH1436566.09FU_LT623218_refs	0	70	0	14	0	0	0	0	73	85	0	0	0	0	0	0	0	130	0	0	0	0	0	0	90	11	8	11	0	0	0	0	0	4	9	0	0	0	0	0	0	0	0	0	0	0	0	k__Fungi	p__Ascomycota
SH1514063.09FU_KX858603_reps	0	0	0	0	0	0	0	0	0	43	0	0	0	0	0	0	399	0	0	0	0	0	0	0	54	0	0	0	0	0	0	0	0	0	0	0	0	0	0	0	0	0	0	0	0	0	0	k__Fungi	p__Ascomycota
SH1968149.09FU_KM231823_refs	0	148	32	0	0	0	0	0	0	231	0	9	0	0	0	0	0	0	12	0	0	0	0	0	0	0	0	22	0	0	0	0	4	21	0	0	0	0	0	0	0	0	0	0	0	0	0	k__Fungi	p__Ascomycota
SH1877647.09FU_UDB03682471_reps	209	18	0	0	0	0	0	0	0	145	0	0	0	0	0	0	0	12	0	0	0	0	0	0	0	51	0	0	0	0	0	0	42	0	0	0	0	0	0	0	0	0	0	0	0	0	0	k__Fungi	p__Basidiomycota
SH1705410.09FU_MH827035_refs	37	0	0	0	0	0	0	0	148	45	0	0	0	0	0	0	56	0	0	0	0	0	0	0	0	164	0	0	0	0	0	0	16	3	0	0	0	0	0	0	0	0	0	0	0	0	0	k__Fungi	p__Ascomycota
SH1522620.09FU_UDB001581_refs	42	133	13	0	0	0	0	0	60	66	0	4	0	0	0	0	0	26	0	0	0	0	0	0	37	39	0	0	0	0	0	0	0	15	6	6	0	0	0	0	0	2	0	0	11	7	0	k__Fungi	p__Basidiomycota
SH2091154.09FU_UDB02597672_reps	0	43	0	0	0	0	0	0	114	0	0	0	0	0	0	0	49	39	0	0	0	0	0	0	74	123	0	0	0	0	0	0	1	17	6	0	0	0	0	0	0	0	0	0	0	0	0	k__Fungi	p__Ascomycota
SH1536333.09FU_UDB001346_refs	86	120	0	0	19	0	0	0	61	38	0	0	0	0	0	0	0	63	0	0	0	0	0	0	0	76	0	0	0	0	0	0	0	2	0	0	0	0	0	0	0	0	0	0	0	0	0	k__Fungi	p__Basidiomycota
SH1852883.09FU_UDB0465842_reps	24	74	60	0	0	0	0	0	82	47	0	0	0	0	0	0	25	21	0	0	0	0	0	0	31	59	0	0	0	0	0	0	14	22	0	0	0	0	0	0	0	0	0	0	6	0	0	k__Fungi	p__Basidiomycota
SH1968836.09FU_AJ244232_refs	30	0	0	0	0	0	0	0	42	22	0	0	0	0	0	0	269	0	0	0	0	0	0	0	0	89	0	0	0	0	0	0	0	0	0	0	0	0	0	0	0	0	0	0	0	0	0	k__Fungi	p__Ascomycota
SH1840275.09FU_UDB06713645_reps	0	0	0	0	0	0	0	0	0	0	0	0	0	0	0	0	447	0	0	0	0	0	0	0	0	0	0	0	0	0	0	0	0	0	0	0	0	0	0	0	0	0	0	0	0	0	0	k__Fungi	p__Rozellomycota
SH1349764.09FU_UDB075054_reps	0	444	0	0	0	0	0	0	0	0	0	0	0	0	0	0	0	0	0	0	0	0	0	0	0	0	0	0	0	0	0	0	0	0	0	0	0	0	0	0	0	0	0	0	0	0	0	k__Fungi	p__Chytridiomycota
SH1385974.09FU_UDB04083889_reps	57	8	0	0	0	0	0	0	0	0	0	0	0	0	0	0	325	23	0	0	0	0	0	0	21	4	0	0	0	0	0	0	0	1	0	0	0	0	0	0	0	0	0	0	0	0	0	k__Fungi	p__Ascomycota
SH1886759.09FU_JN943116_refs	28	90	0	0	4	0	0	0	21	106	0	0	0	0	0	0	0	0	0	0	0	0	0	0	39	92	0	26	0	8	0	0	19	5	0	0	0	0	0	0	0	0	0	0	0	0	0	k__Fungi	p__Basidiomycota
SH1968254.09FU_JX136731_reps	0	0	0	16	0	0	0	0	43	0	0	7	0	0	0	0	0	0	14	14	0	0	0	0	0	220	0	87	0	0	0	0	0	0	22	0	0	0	0	0	0	0	0	0	0	0	0	k__Fungi	p__Ascomycota
SH2091638.09FU_DQ182587_refs	0	55	62	0	0	0	0	0	63	87	0	0	0	0	0	0	0	44	0	0	0	0	0	0	0	27	0	41	0	0	0	0	0	41	0	0	0	0	0	0	0	0	0	0	0	0	0	k__Fungi	p__Ascomycota
SH1972300.09FU_UDB03974788_reps	19	23	0	0	0	0	0	0	0	152	0	0	0	0	0	0	99	0	0	0	0	0	0	0	116	8	0	0	0	0	0	0	0	2	0	0	0	0	0	0	0	0	0	0	0	0	0	k__Fungi	p__Ascomycota
SH2054802.09FU_MT935175_refs	0	52	197	0	0	0	0	0	0	15	0	0	0	0	0	0	49	0	0	0	0	0	0	0	41	49	0	0	0	0	0	0	0	7	7	0	0	0	0	0	0	0	0	0	0	0	0	k__Fungi	p__Basidiomycota
SH1545820.09FU_JQ946642_reps	0	0	0	14	0	0	0	0	0	0	0	6	0	0	0	0	0	6	9	71	0	43	0	0	0	12	0	0	0	0	0	0	0	0	153	95	0	0	0	0	0	0	0	0	0	0	0	k__Fungi	p__Ascomycota
SH1867884.09FU_UDB07616380_reps	67	0	0	0	0	0	0	0	0	0	0	0	0	0	0	0	0	0	0	0	0	0	0	0	0	171	0	163	0	0	0	0	6	0	0	0	0	0	0	0	0	0	0	0	0	0	0	k__Fungi	p__Zoopagomycota
SH1561115.09FU_KC143375_reps	0	0	0	0	0	0	0	0	0	0	0	0	0	0	0	0	0	0	0	0	0	0	0	0	0	0	0	0	0	7	0	15	0	0	24	0	26	0	30	0	0	0	0	0	0	302	0	k__Fungi	p__Ascomycota
SH2071955.09FU_EU587315_refs	113	89	0	0	0	0	0	0	80	24	0	0	0	0	0	0	17	0	0	0	0	0	0	0	27	44	0	0	0	0	0	0	0	7	0	0	0	0	0	0	0	0	0	0	0	0	0	k__Fungi	p__Ascomycota
SH1836859.09FU_UDB03682196_reps	0	0	0	0	0	0	0	0	105	35	0	0	0	0	0	0	28	0	0	0	0	0	0	0	0	223	0	0	0	0	0	0	0	9	0	0	0	0	0	0	0	0	0	0	0	0	0	k__Fungi	p__Basidiomycota
SH1560874.09FU_HE663405_refs	0	0	0	0	0	0	0	11	0	0	0	0	0	0	0	0	0	0	0	0	0	0	0	0	0	0	0	0	0	336	0	49	0	0	0	0	0	0	0	0	0	0	0	0	0	0	0	k__Fungi	p__Ascomycota
SH1772723.09FU_UDB0272822_reps	0	11	0	0	0	0	0	0	145	57	0	0	28	0	0	0	26	82	0	0	0	0	0	0	24	15	0	0	0	0	0	0	0	4	0	0	0	0	0	0	0	0	0	0	0	0	0	k__Fungi	p__Basidiomycota
SH1402658.09FU_FN691446_refs	58	20	55	0	0	0	0	0	47	6	0	0	0	0	0	0	0	82	0	0	0	0	0	0	16	17	89	0	0	0	0	0	0	0	0	0	0	0	0	0	0	0	0	0	0	0	0	k__Fungi	p__Ascomycota
SH1367847.09FU_UDB03383955_reps	16	81	0	0	0	0	0	0	124	0	0	0	0	0	0	0	38	0	0	0	0	0	0	0	95	33	0	0	0	0	0	0	0	0	0	0	0	0	0	0	0	0	0	0	0	0	0	k__Fungi	p__Ascomycota
SH1500406.09FU_UDB07626610_reps	23	145	145	23	0	0	0	0	0	0	0	0	0	0	0	0	0	23	0	0	0	0	0	0	0	21	0	0	0	0	0	0	0	1	0	0	0	0	0	0	0	0	0	0	0	0	0	k__Fungi	p__Ascomycota
SH1476958.09FU_UDB05285071_reps	11	26	161	0	0	0	0	0	111	7	0	0	0	0	0	0	33	0	0	0	0	0	0	0	10	0	0	0	0	0	0	0	0	20	0	0	0	0	0	0	0	0	0	0	0	0	0	k__Fungi	p__Ascomycota
SH1896582.09FU_UDB04185303_reps	0	265	0	0	0	0	0	0	93	0	0	0	0	0	0	0	0	0	0	0	0	0	0	0	0	0	0	0	0	0	0	0	12	0	0	0	0	0	0	0	0	0	0	0	0	0	0	k__Fungi	p__Basidiomycota
SH2056481.09FU_KP866159_refs	59	0	0	0	0	0	0	0	125	0	0	0	0	0	0	0	83	17	0	0	0	0	0	0	0	15	0	35	0	0	0	0	0	30	0	0	0	0	0	0	0	0	0	0	0	0	0	k__Fungi	p__Basidiomycota
SH1694977.09FU_OU989482_reps	0	31	0	314	0	0	0	0	0	0	0	0	0	0	0	0	0	0	0	0	0	0	0	0	0	4	0	0	0	0	0	0	0	4	0	0	0	0	0	0	0	0	0	0	0	11	0	k__Fungi	p__Ascomycota
SH1688622.09FU_MK329125_refs	0	0	0	0	0	0	0	0	0	0	0	4	0	0	0	44	55	0	29	0	81	45	33	0	24	10	0	0	0	0	0	0	0	0	0	0	0	15	0	0	0	20	4	0	0	0	0	k__Fungi	p__Ascomycota
SH1607589.09FU_UDB01937656_reps	10	0	0	61	0	0	0	0	0	0	0	6	6	0	0	0	20	0	55	0	0	0	0	0	5	0	0	6	37	0	143	0	0	0	0	0	0	7	0	0	0	0	0	0	0	0	0	k__Fungi	p__Ascomycota
SH2055017.09FU_MT935374_refs	40	0	0	0	0	0	0	0	36	47	15	0	0	0	0	0	0	0	0	0	0	0	0	0	62	114	0	0	0	0	0	0	0	21	9	0	0	0	0	0	6	5	0	0	0	0	0	k__Fungi	p__Basidiomycota
SH1372266.09FU_UDB06945991_reps	6	20	152	0	0	0	0	0	0	31	0	0	0	0	0	0	0	9	0	0	0	0	0	0	25	24	38	25	0	0	0	0	0	23	0	0	0	0	0	0	0	0	0	0	0	0	0	k__Fungi	p__Basidiomycota
SH1687229.09FU_GU225939_refs	84	47	0	0	0	0	0	0	0	27	0	0	0	0	0	0	82	16	0	0	0	0	0	0	0	96	0	0	0	0	0	0	0	1	0	0	0	0	0	0	0	0	0	0	0	0	0	k__Fungi	p__Ascomycota
SH1833927.09FU_UDB06721486_reps	19	18	41	0	3	0	0	0	16	0	12	0	0	0	0	0	8	35	0	0	0	0	0	0	30	15	0	139	0	0	0	0	0	11	0	0	0	0	0	0	0	0	0	1	0	3	0	k__Fungi	p__Rozellomycota
SH1771814.09FU_FJ389944_refs	12	0	54	10	0	0	0	0	0	60	0	0	0	0	0	0	0	11	0	0	0	0	0	0	124	52	0	0	0	0	0	0	0	18	0	0	0	0	0	0	0	0	0	0	0	0	0	k__Fungi	p__Ascomycota
SH1812472.09FU_UDB0791902_reps	60	37	44	0	0	0	0	0	15	0	10	0	0	0	0	0	37	54	0	0	0	0	0	0	37	41	0	0	0	0	0	0	0	2	0	0	0	0	0	0	0	0	0	0	0	0	0	k__Fungi	p__Basidiomycota
SH1781948.09FU_DQ340333_refs	0	0	0	0	0	32	0	0	0	208	0	0	0	0	0	0	0	0	0	0	0	0	0	0	93	0	0	0	0	0	0	0	0	0	0	0	0	0	0	0	0	0	0	0	0	0	0	k__Fungi	p__Basidiomycota
SH1697900.09FU_AF178420_refs	0	0	0	0	0	0	0	0	0	0	113	6	91	0	0	0	0	0	0	31	0	0	0	0	0	15	0	0	0	0	0	0	0	0	11	0	0	0	0	0	0	0	37	0	0	0	28	k__Fungi	p__Ascomycota
SH1568763.09FU_KY102346_refs	13	0	0	0	0	0	0	10	0	0	0	0	0	0	0	0	0	0	0	0	0	0	0	0	0	14	0	0	0	0	0	288	0	0	0	0	0	0	0	0	0	0	0	0	0	0	0	k__Fungi	p__Ascomycota
SH1493078.09FU_FJ914915_refs	16	62	0	0	0	0	0	0	93	47	0	0	0	0	0	0	0	0	0	0	0	0	0	0	0	88	0	0	0	0	0	0	1	14	0	0	0	0	0	0	0	0	0	0	0	0	0	k__Fungi	p__Ascomycota
SH1499512.09FU_UDB02195880_reps	5	83	0	0	0	0	0	0	113	0	0	0	0	0	0	0	0	0	0	0	0	0	0	0	29	60	0	0	0	0	0	0	0	12	0	0	0	0	0	0	0	0	0	0	9	0	0	k__Fungi	p__Ascomycota
SH1595843.09FU_AJ698048_refs	52	41	0	11	9	0	0	0	61	35	13	6	0	0	0	0	0	0	0	0	0	0	0	0	0	60	0	0	0	20	0	0	0	0	0	0	0	0	0	0	0	0	0	0	0	0	0	k__Fungi	p__Ascomycota
SH1714227.09FU_MW391739_reps	30	50	23	10	0	0	0	0	89	37	3	0	10	0	0	0	0	17	0	0	0	0	0	0	30	4	0	0	0	0	0	0	0	1	0	0	0	0	0	0	0	0	0	0	0	0	0	k__Fungi	p__Ascomycota
SH1695306.09FU_UDB04965475_reps	0	0	0	0	0	0	0	0	0	0	0	303	0	0	0	0	0	0	0	0	0	0	0	0	0	0	0	0	0	0	0	0	0	0	0	0	0	0	0	0	0	0	0	0	0	0	0	k__Fungi	p__Ascomycota
SH1698978.09FU_UDB02209118_reps	44	0	0	0	0	0	0	0	0	0	0	0	0	0	0	0	256	0	0	0	0	0	0	0	0	0	0	0	0	0	0	0	0	0	0	0	0	0	0	0	0	0	0	0	0	0	0	k__Fungi	p__Ascomycota
SH1932009.09FU_AF444292_refs	70	21	0	0	0	0	0	0	0	0	0	0	0	0	0	0	31	136	0	0	0	0	0	0	40	0	0	0	0	0	0	0	0	0	0	0	0	0	0	0	0	0	0	0	0	0	0	k__Fungi	p__Basidiomycota
SH1574371.09FU_AF444501_refs	18	71	0	0	47	0	0	0	0	18	0	0	71	0	0	0	0	24	0	0	0	0	0	0	0	17	0	0	0	0	0	0	0	0	0	7	0	0	0	0	0	6	2	0	0	0	8	k__Fungi	p__Basidiomycota
SH1509141.09FU_UDB04107073_reps	42	0	0	0	13	0	0	0	32	0	42	0	0	0	0	0	32	0	0	0	0	0	0	0	39	0	0	80	0	8	0	0	0	0	0	0	0	0	0	0	0	0	0	0	0	0	0	k__Fungi	p__Ascomycota
SH1464364.09FU_UDB0556309_reps	29	72	0	16	0	0	0	0	60	28	0	4	0	0	0	0	0	45	0	0	0	0	0	0	0	17	0	0	0	0	0	0	0	3	0	0	0	0	0	0	0	0	0	0	0	13	0	k__Fungi	p__Basidiomycota
SH1531979.09FU_KJ650647_reps	14	185	64	0	0	0	0	0	0	8	0	0	0	0	0	0	0	0	0	0	0	0	0	0	0	13	0	0	0	0	0	0	0	1	0	0	0	0	0	0	0	0	0	0	0	0	0	k__Fungi	p__Ascomycota
SH1537066.09FU_JF923821_reps	22	0	0	0	0	0	0	0	0	0	0	0	56	0	0	0	177	0	0	0	0	0	0	0	0	0	0	30	0	0	0	0	0	0	0	0	0	0	0	0	0	0	0	0	0	0	0	k__Fungi	p__Ascomycota
SH1695153.09FU_AB425974_refs	47	26	0	0	0	0	0	0	0	0	0	54	0	0	0	0	0	36	9	0	0	0	0	0	0	12	0	0	0	0	0	0	26	73	0	0	0	0	0	0	0	0	0	0	0	0	0	k__Fungi	p__Ascomycota
SH1567263.09FU_UDB05011748_reps	75	0	0	0	0	0	0	0	175	0	0	0	0	0	0	0	0	0	0	0	0	0	0	0	0	0	0	0	0	0	0	0	0	29	0	0	0	0	0	0	0	0	0	0	0	0	0	k__Fungi	p__Ascomycota
SH1779092.09FU_UDB06149613_reps	5	49	0	0	0	0	0	0	39	0	0	0	0	0	0	0	23	0	0	0	0	0	0	0	21	140	0	0	0	0	0	0	0	0	0	0	0	0	0	0	0	0	0	0	0	0	0	k__Fungi	p__Basidiomycota
SH1871420.09FU_AF145321_refs	20	0	29	0	0	0	0	0	0	24	20	12	0	0	0	0	0	0	9	0	0	0	0	0	0	158	0	5	0	0	0	0	0	0	0	0	0	0	0	0	0	0	0	0	0	0	0	k__Fungi	p__Basidiomycota
SH1339233.09FU_UDB03429288_reps	13	0	19	43	3	0	0	19	0	8	12	71	0	0	0	0	11	0	0	0	0	0	0	0	10	8	0	0	0	0	0	0	1	6	13	39	0	0	0	0	0	0	0	0	0	0	0	k__Fungi	p__Ascomycota
SH1451497.09FU_DQ825969_refs	8	0	0	0	0	0	0	0	0	17	0	0	0	0	0	0	0	0	0	0	0	0	0	0	249	0	0	0	0	0	0	0	0	0	0	0	0	0	0	0	0	0	0	0	0	0	0	k__Fungi	p__Ascomycota
SH1574336.09FU_AF444505_refs	20	59	53	0	0	0	0	0	67	9	0	0	0	0	0	0	0	17	0	0	0	0	0	0	0	49	0	0	0	0	0	0	0	0	0	0	0	0	0	0	0	0	0	0	0	0	0	k__Fungi	p__Basidiomycota
SH1935542.09FU_HQ026746_refs	21	41	13	0	0	0	0	0	15	10	4	0	26	0	0	0	36	30	0	0	0	0	0	0	49	22	0	0	0	0	0	0	1	3	0	0	0	0	0	0	0	0	0	0	0	0	1	k__Fungi	p__Ascomycota
SH1384473.09FU_UDB0212645_reps	0	0	0	0	0	0	0	0	0	39	0	0	0	0	0	0	0	39	0	8	0	92	0	0	0	0	91	0	0	0	0	0	0	0	0	0	0	0	0	0	0	0	0	0	0	0	0	k__Fungi	p__Basidiomycota
SH1871333.09FU_AF145320_refs	0	16	76	8	0	0	0	0	16	0	0	0	0	0	0	0	0	0	0	0	0	0	0	0	0	59	0	62	0	7	0	0	0	18	0	0	0	0	0	0	0	4	0	0	0	0	0	k__Fungi	p__Basidiomycota
SH1696346.09FU_UDB05456136_reps	8	46	0	0	0	0	0	0	34	0	0	0	0	0	0	0	18	81	0	0	0	0	0	0	17	41	0	0	0	0	0	0	0	17	0	0	0	0	0	0	0	0	0	0	0	0	0	k__Fungi	p__Ascomycota
SH1432405.09FU_KF251171_reps	0	13	37	0	0	0	0	0	118	0	0	0	0	0	0	0	43	11	0	0	0	0	0	0	0	39	0	0	0	0	0	0	0	0	0	0	0	0	0	0	0	0	0	0	0	0	0	k__Fungi	p__Ascomycota
SH1451403.09FU_KY882037_refs	19	0	10	42	0	0	19	0	0	0	0	15	0	0	0	9	89	0	0	0	0	0	0	0	10	0	0	0	12	0	0	0	11	0	0	0	0	0	0	0	8	4	0	10	0	0	0	k__Fungi	p__Ascomycota
SH1932045.09FU_KU164554_reps	19	14	105	0	4	0	0	0	30	25	0	0	0	0	0	0	0	0	0	0	0	0	0	0	0	60	0	0	0	0	0	0	0	0	0	0	0	0	0	0	0	0	0	0	0	0	0	k__Fungi	p__Basidiomycota
SH1691757.09FU_L36657_refs	0	0	0	0	0	0	0	0	0	0	0	0	0	0	0	0	0	0	0	0	77	0	17	0	0	0	0	0	68	0	80	0	0	0	0	0	12	0	0	0	0	3	0	0	0	0	0	k__Fungi	p__Ascomycota
SH1778925.09FU_UDB023537_refs	39	65	0	0	0	0	0	0	0	0	0	6	0	0	0	0	39	0	0	0	0	0	0	0	52	53	0	0	0	0	0	0	0	0	0	0	0	0	0	0	0	0	0	0	0	0	0	k__Fungi	p__Basidiomycota
SH1812496.09FU_UDB021463_refs	0	14	44	0	12	0	0	0	0	93	0	0	0	0	0	0	25	0	0	0	0	0	0	0	0	40	0	0	0	0	0	0	7	2	0	7	0	0	0	0	0	0	0	0	0	9	0	k__Fungi	p__Basidiomycota
SH1731067.09FU_UDB041458_reps	0	18	59	0	0	0	0	0	36	0	0	0	0	0	0	0	9	55	0	0	0	0	0	0	0	7	0	33	0	6	0	0	5	8	0	0	0	0	0	0	0	0	12	0	0	0	0	k__Fungi	p__Ascomycota
SH1787901.09FU_UDB07611766_reps	0	110	0	0	0	0	0	0	0	0	0	0	0	0	0	0	49	0	0	0	0	0	0	0	81	5	0	0	0	0	0	0	0	0	0	0	0	0	0	0	0	0	0	0	0	0	0	k__Fungi	p__Zoopagomycota
SH1492153.09FU_OU942051_reps	0	0	0	0	0	0	0	0	0	0	0	0	0	0	0	0	0	0	0	0	0	0	0	0	0	0	0	0	0	0	0	0	0	0	0	0	0	0	0	0	38	0	0	36	81	0	90	k__Fungi
SH2051543.09FU_MT935303_refs	69	44	0	0	0	0	0	0	75	12	0	13	0	0	0	0	0	0	0	0	0	0	0	0	28	0	0	0	0	0	0	0	3	0	0	0	0	0	0	0	0	0	0	0	0	0	0	k__Fungi	p__Basidiomycota
SH2037741.09FU_UDB011756_refs	50	60	0	0	0	0	0	0	0	28	10	0	0	0	0	0	83	0	0	0	0	0	0	0	0	0	0	0	0	0	0	0	4	0	0	0	0	0	0	0	0	0	0	0	8	0	0	k__Fungi	p__Basidiomycota
SH1688580.09FU_UDB04227032_reps	22	0	47	16	0	0	0	0	0	0	0	0	0	0	0	0	14	0	0	0	0	0	0	0	102	20	0	0	0	0	0	0	0	0	0	0	0	0	0	0	21	0	0	0	0	0	0	k__Fungi	p__Ascomycota
SH2067359.09FU_EU078734_refs	0	65	0	7	0	0	0	0	0	37	0	0	0	0	0	0	17	0	0	0	0	0	0	0	38	43	0	30	0	0	0	0	0	0	0	0	0	0	0	0	0	0	0	0	0	0	0	k__Fungi	p__Basidiomycota
SH1346707.09FU_UDB06454509_reps	67	37	0	0	0	0	0	0	49	0	0	0	0	0	0	0	20	48	0	0	0	0	0	0	0	15	0	0	0	0	0	0	0	0	0	0	0	0	0	0	0	0	0	0	0	0	0	k__Fungi	p__Chytridiomycota
SH1688131.09FU_EF568081_refs	8	14	0	130	0	0	0	0	15	16	0	0	0	0	0	0	0	22	0	0	0	0	0	0	7	17	0	0	0	0	0	0	0	0	0	0	0	0	0	0	0	0	0	0	0	0	3	k__Fungi	p__Ascomycota
SH1972356.09FU_MF043965_reps	11	0	108	0	0	0	0	0	0	13	0	0	0	0	0	0	27	0	0	0	0	0	0	0	16	46	0	0	0	0	0	0	0	9	0	0	0	0	0	0	0	0	0	0	0	0	0	k__Fungi	p__Ascomycota
SH1384481.09FU_OU939397_reps	0	0	0	19	0	0	0	0	0	107	0	0	0	0	0	0	0	0	0	0	0	0	0	0	61	0	28	0	0	0	0	0	0	2	0	13	0	0	0	0	0	0	0	0	0	0	0	k__Fungi	p__Basidiomycota
SH2091158.09FU_DQ656638_reps	0	7	0	0	0	0	0	0	0	159	0	0	0	0	0	0	0	0	0	0	0	0	0	0	0	0	0	0	0	0	0	0	0	60	0	0	0	0	0	0	0	0	0	0	0	0	0	k__Fungi	p__Ascomycota
SH1970089.09FU_DQ249196_refs	20	56	0	0	0	0	0	0	0	19	27	0	0	0	0	0	6	0	0	0	0	0	0	0	0	20	0	71	0	0	0	0	0	6	0	0	0	0	0	0	0	0	0	0	0	0	0	k__Fungi	p__Ascomycota
SH1545057.09FU_KF952737_reps	18	59	0	0	0	0	0	0	89	0	0	0	0	0	0	0	27	9	0	0	0	0	0	0	0	20	0	0	0	0	0	0	0	2	0	0	0	0	0	0	0	0	0	0	0	0	0	k__Fungi	p__Ascomycota
SH2059900.09FU_UDB06557491_reps	46	0	10	0	0	0	0	0	51	50	0	0	0	0	0	0	0	11	27	0	0	0	0	0	18	4	0	0	0	0	0	0	6	1	0	0	0	0	0	0	0	0	0	0	0	0	0	k__Fungi	p__Ascomycota
SH1688822.09FU_UDB04454107_reps	0	0	0	76	0	25	0	115	0	0	0	0	0	0	0	0	7	0	0	0	0	0	0	0	0	0	0	0	0	0	0	0	0	0	0	0	0	0	0	0	0	0	0	0	0	0	0	k__Fungi	p__Ascomycota
SH1453192.09FU_JQ301894_refs	12	18	8	6	0	0	0	0	88	29	0	0	5	0	0	0	0	36	0	0	0	0	0	0	20	0	0	0	0	0	0	0	0	0	0	0	0	0	0	0	0	0	0	0	0	0	0	k__Fungi	p__Ascomycota
SH1847203.09FU_UDB04216690_reps	53	41	0	12	0	0	0	0	0	0	20	11	0	0	0	0	0	0	0	0	0	0	0	0	0	68	0	12	0	0	0	0	0	0	0	0	0	0	0	0	0	0	0	0	0	0	0	k__Fungi	p__Basidiomycota
SH1471969.09FU_UDB0952317_reps	0	0	0	0	0	0	0	0	0	0	0	0	0	0	0	0	0	0	0	0	0	0	0	0	0	0	0	0	202	0	15	0	0	0	0	0	0	0	0	0	0	0	0	0	0	0	0	k__Fungi	p__Basidiomycota
SH1574289.09FU_KY104925_refs	62	12	12	0	0	0	0	0	0	42	0	0	0	0	0	0	0	43	0	0	0	0	0	0	0	26	0	0	0	0	0	0	0	4	14	0	0	0	0	0	0	0	0	0	0	0	0	k__Fungi	p__Basidiomycota
SH1462747.09FU_AF454583_refs	0	0	0	0	0	0	0	0	142	7	0	4	0	0	0	0	0	55	0	0	0	0	0	0	0	7	0	0	0	0	0	0	0	0	0	0	0	0	0	0	0	0	0	0	0	0	0	k__Fungi	p__Basidiomycota
SH1600019.09FU_UDB01403084_reps	66	0	0	0	0	0	0	0	21	0	0	0	0	0	0	0	0	0	0	0	0	0	0	0	82	37	0	0	0	0	0	0	0	5	0	0	0	0	0	0	0	0	0	0	0	0	0	k__Fungi	p__Ascomycota
SH1826939.09FU_UDB03282300_reps	0	39	0	0	0	0	0	0	0	0	0	0	0	0	0	0	50	48	0	0	0	0	0	0	0	24	0	34	0	0	0	0	16	0	0	0	0	0	0	0	0	0	0	0	0	0	0	k__Fungi	p__Basidiomycota
SH1456475.09FU_UDB01936595_reps	0	0	0	62	0	0	0	0	0	48	0	0	0	0	0	0	0	0	0	0	0	26	0	0	54	0	0	0	0	0	0	0	0	0	0	0	0	0	0	0	0	0	0	0	0	20	0	k__Fungi	p__Ascomycota
SH1471389.09FU_UDB0959995_reps	0	0	0	0	0	0	0	0	209	0	0	0	0	0	0	0	0	0	0	0	0	0	0	0	0	0	0	0	0	0	0	0	0	0	0	0	0	0	0	0	0	0	0	0	0	0	0	k__Fungi	p__Ascomycota
SH1496928.09FU_UDB03326976_reps	19	0	59	0	0	0	0	0	0	9	0	7	0	0	0	0	0	55	0	0	0	0	0	0	30	12	0	0	0	0	0	0	1	16	0	0	0	0	0	0	0	0	0	0	0	0	0	k__Fungi	p__Ascomycota
SH1556070.09FU_AY143557_refs	0	0	0	8	0	0	0	0	0	0	0	9	0	0	0	0	85	0	0	0	0	0	0	0	46	0	25	0	0	0	0	0	0	0	0	26	0	0	0	0	0	0	0	6	3	0	0	k__Fungi	p__Basidiomycota
SH1563741.09FU_KJ706420_reps	16	14	60	12	0	0	0	0	0	0	0	0	0	0	0	0	0	0	0	0	0	0	0	0	0	0	0	51	0	33	0	11	0	9	0	0	0	0	0	0	0	0	0	0	0	0	0	k__Fungi	p__Ascomycota
SH1623478.09FU_HQ630308_refs	0	0	0	0	0	0	0	0	0	0	0	0	0	0	0	0	58	0	0	0	0	0	0	0	148	0	0	0	0	0	0	0	0	0	0	0	0	0	0	0	0	0	0	0	0	0	0	k__Fungi	p__Mortierellomycota
SH1655677.09FU_AY243943_refs	40	35	102	0	0	0	0	0	0	0	0	0	0	0	0	0	0	0	0	0	0	0	0	0	0	0	0	26	0	0	0	0	0	0	0	0	0	0	0	0	0	0	0	0	0	0	0	k__Fungi	p__Mucoromycota
SH1567563.09FU_MN268782_reps	0	0	0	0	3	0	0	0	26	0	9	0	0	0	0	0	0	0	0	0	0	0	0	0	0	5	0	48	0	34	0	34	5	12	0	0	0	0	0	0	0	0	0	0	0	18	8	k__Fungi	p__Ascomycota
SH1743982.09FU_UDB05311794_reps	0	0	0	0	0	0	0	0	0	0	0	0	0	0	0	0	0	0	0	0	0	196	0	0	0	0	0	0	0	0	0	0	0	0	0	0	0	0	0	0	0	0	0	0	0	0	0	k__Fungi	p__Mucoromycota
SH1608737.09FU_EF568003_refs	20	111	18	0	0	0	0	0	0	0	0	0	0	0	0	0	0	0	0	0	0	0	0	0	0	6	0	27	0	0	0	0	0	12	0	0	0	0	0	0	0	0	0	0	0	0	0	k__Fungi	p__Ascomycota
SH1574380.09FU_KX515015_reps	18	0	0	0	0	0	0	0	67	0	0	0	0	0	0	0	51	24	0	0	0	0	0	0	0	33	0	0	0	0	0	0	0	0	0	0	0	0	0	0	0	0	0	0	0	0	0	k__Fungi	p__Basidiomycota
SH1809553.09FU_JN114080_refs	12	0	0	0	23	0	0	0	0	0	0	4	0	0	0	0	26	74	0	0	0	0	0	0	0	20	0	34	0	0	0	0	0	0	0	0	0	0	0	0	0	0	0	0	0	0	0	k__Fungi	p__Basidiomycota
SH1402172.09FU_UDB031108_refs	105	48	0	0	0	0	0	0	0	6	0	0	0	0	0	0	0	0	0	0	0	0	0	0	0	11	0	0	0	0	0	0	2	0	0	0	0	0	0	0	0	0	0	0	0	17	0	k__Fungi	p__Basidiomycota
SH2049539.09FU_MT935205_reps	20	0	0	0	0	0	0	0	0	21	0	0	0	0	0	0	0	106	0	0	0	0	0	0	0	0	0	42	0	0	0	0	0	0	0	0	0	0	0	0	0	0	0	0	0	0	0	k__Fungi	p__Basidiomycota
SH1686171.09FU_AF050274_refs	37	5	0	0	0	0	0	0	17	0	0	0	0	0	0	0	53	19	0	0	0	0	0	0	11	16	0	0	0	0	0	0	2	28	0	0	0	0	0	0	0	0	0	0	0	0	0	k__Fungi	p__Ascomycota
SH1871338.09FU_KC254019_reps	10	0	30	0	0	0	0	0	0	59	0	0	0	0	0	0	0	66	0	0	0	0	0	0	17	0	0	0	0	0	0	0	0	0	0	0	0	0	0	0	0	0	4	0	0	0	0	k__Fungi	p__Basidiomycota
SH2090785.09FU_UDB021508_refs	13	22	0	0	0	0	0	0	40	0	0	0	0	0	0	0	0	0	0	0	0	0	0	0	40	54	0	0	0	0	0	0	0	12	0	0	0	0	0	0	0	0	0	0	0	0	0	k__Fungi	p__Basidiomycota
SH1409234.09FU_UDB01382474_reps	23	22	0	0	0	0	0	0	0	0	0	0	0	0	0	0	81	0	0	0	0	0	0	0	17	37	0	0	0	0	0	0	0	0	0	0	0	0	0	0	0	0	0	0	0	0	0	k__Fungi	p__Ascomycota
SH2054779.09FU_UDB001047_refs	0	57	0	0	0	0	0	0	121	0	0	0	0	0	0	0	0	0	0	0	0	0	0	0	0	0	0	0	0	0	0	0	0	0	0	0	0	0	0	0	0	0	0	0	0	0	0	k__Fungi	p__Basidiomycota
SH1802716.09FU_OU941968_reps	0	0	0	0	0	0	0	0	86	6	0	0	0	0	0	0	39	44	0	0	0	0	0	0	0	0	0	0	0	0	0	0	0	1	0	0	0	0	0	0	0	0	0	0	0	0	0	k__Fungi	p__Rozellomycota
SH1458910.09FU_UDB04125616_reps	13	0	0	0	0	0	0	0	0	57	0	0	0	0	0	0	0	58	0	0	0	0	0	0	23	20	0	0	0	0	0	0	0	4	0	0	0	0	0	0	0	0	0	0	0	0	0	k__Fungi	p__Ascomycota
SH2081794.09FU_UDB0412780_reps	62	68	0	0	0	0	0	0	0	0	0	0	0	0	0	0	0	0	8	0	0	0	0	0	10	12	8	0	0	0	0	0	0	1	0	5	0	0	0	0	0	0	0	0	0	0	0	k__Fungi	p__Ascomycota
SH1699524.09FU_UDB02190043_reps	0	0	0	0	0	0	0	0	0	8	0	7	0	0	0	0	0	0	33	0	0	22	0	0	20	0	0	0	10	0	10	0	0	0	0	59	0	0	0	0	0	0	3	0	0	0	0	k__Fungi	p__Ascomycota
SH1688258.09FU_UDB07565276_reps	17	42	0	0	0	0	0	0	19	0	0	0	0	0	0	0	77	12	0	0	0	0	0	0	0	0	0	0	0	0	0	0	0	4	0	0	0	0	0	0	0	0	0	0	0	0	0	k__Fungi	p__Ascomycota
SH1696259.09FU_UDB05456220_reps	0	0	0	0	0	0	0	0	36	0	0	0	0	0	0	0	17	71	0	0	0	0	0	0	16	30	0	0	0	0	0	0	0	0	0	0	0	0	0	0	0	0	0	0	0	0	0	k__Fungi	p__Ascomycota
SH2054439.09FU_MT934981_refs	0	13	0	0	0	0	0	0	139	0	0	0	0	0	0	0	0	0	0	0	0	0	0	0	0	17	0	0	0	0	0	0	0	0	0	0	0	0	0	0	0	0	0	0	0	0	0	k__Fungi	p__Basidiomycota
SH1807452.09FU_UDB011511_refs	12	38	0	0	0	0	0	0	56	16	0	0	0	0	0	0	0	0	0	0	0	0	0	0	26	13	0	0	0	0	0	0	6	0	0	0	0	0	0	0	0	0	0	0	0	0	0	k__Fungi	p__Basidiomycota
SH2027711.09FU_AM749936_refs	0	31	0	0	0	0	0	0	76	0	0	0	0	0	0	0	57	0	0	0	0	0	0	0	0	0	0	0	0	0	0	0	3	0	0	0	0	0	0	0	0	0	0	0	0	0	0	k__Fungi	p__Ascomycota
SH1346618.09FU_UDB0836097_reps	31	14	0	0	0	0	0	0	0	0	0	0	0	0	0	0	46	0	0	0	0	0	0	0	0	66	0	0	0	0	0	0	0	9	0	0	0	0	0	0	0	0	0	0	0	0	0	k__Fungi	p__Ascomycota
SH1468214.09FU_UDB05028894_reps	28	0	0	0	0	0	0	0	0	0	0	0	0	0	0	0	0	98	0	0	0	0	0	0	40	0	0	0	0	0	0	0	0	0	0	0	0	0	0	0	0	0	0	0	0	0	0	k__Fungi	p__Ascomycota
SH1968293.09FU_UDB02230740_reps	0	0	0	6	0	0	0	0	0	0	0	4	0	0	0	0	0	13	0	28	0	12	0	0	0	4	0	0	0	0	0	0	0	0	57	42	0	0	0	0	0	0	0	0	0	0	0	k__Fungi	p__Ascomycota
SH1416409.09FU_UDB022718_reps	0	0	0	0	0	0	0	0	0	0	0	0	0	0	0	0	0	0	0	0	0	0	0	0	0	163	0	0	0	0	0	0	0	0	0	0	0	0	0	0	0	0	0	0	0	0	0	k__Fungi
SH1574346.09FU_MG976300_reps	9	16	22	0	5	0	0	0	26	0	7	0	0	0	0	0	0	13	0	0	0	0	0	0	0	13	0	32	0	0	0	0	3	6	0	0	0	0	0	0	4	3	1	0	0	0	0	k__Fungi	p__Basidiomycota
SH1393642.09FU_HQ897813_reps	0	0	36	0	0	0	0	0	0	0	0	0	0	0	0	0	0	13	0	0	0	8	0	0	34	68	0	0	0	0	0	0	0	0	0	0	0	0	0	0	0	0	0	0	0	0	0	k__Fungi	p__Ascomycota
SH1712876.09FU_AF444438_refs	0	0	0	0	0	0	0	0	68	0	31	0	0	0	0	0	0	0	0	0	0	0	0	0	0	0	0	26	0	0	0	0	0	0	0	0	0	0	0	0	34	0	0	0	0	0	0	k__Fungi	p__Basidiomycota
SH1684124.09FU_AF444417_refs	15	0	85	0	0	0	0	0	58	0	0	0	0	0	0	0	0	0	0	0	0	0	0	0	0	0	0	0	0	0	0	0	0	0	0	0	0	0	0	0	0	0	0	0	0	0	0	k__Fungi	p__Basidiomycota
SH1696719.09FU_JX029114_reps	23	0	0	0	0	0	0	0	28	0	0	0	0	0	0	0	0	0	0	0	0	0	0	0	0	93	0	0	0	0	0	0	9	5	0	0	0	0	0	0	0	0	0	0	0	0	0	k__Fungi	p__Ascomycota
SH1993994.09FU_DQ218310_refs	0	35	0	0	0	0	0	0	101	21	0	0	0	0	0	0	0	0	0	0	0	0	0	0	0	0	0	0	0	0	0	0	0	0	0	0	0	0	0	0	0	0	0	0	0	0	0	k__Fungi	p__Basidiomycota
SH1349027.09FU_UDB0595133_reps	0	0	0	0	0	0	0	0	46	0	0	0	0	0	0	0	0	0	0	0	0	0	0	0	33	77	0	0	0	0	0	0	0	0	0	0	0	0	0	0	0	0	0	0	0	0	0	k__Fungi	p__Basidiomycota
SH1531669.09FU_MG065742_reps	19	89	0	0	0	0	0	0	17	11	0	0	0	0	0	0	0	0	0	0	0	0	0	0	11	7	0	0	0	0	0	0	0	0	0	0	0	0	0	0	0	0	0	0	0	0	0	k__Fungi	p__Ascomycota
SH2015013.09FU_UDB03904187_reps	0	0	146	0	0	0	0	0	0	0	0	0	0	0	0	0	0	0	0	0	0	0	0	0	0	0	0	0	0	0	0	0	0	0	7	0	0	0	0	0	0	0	0	0	0	0	0	k__Fungi	p__Basidiomycota
SH1452715.09FU_EU076356_refs	22	10	0	0	0	0	0	0	64	0	0	0	0	0	0	0	33	23	0	0	0	0	0	0	0	0	0	0	0	0	0	0	0	0	0	0	0	0	0	0	0	0	0	0	0	0	0	k__Fungi	p__Ascomycota
SH1743667.09FU_MT819981_reps	25	16	0	0	0	0	0	0	34	0	0	0	0	0	0	0	0	0	0	0	0	0	0	0	0	31	0	45	0	0	0	0	0	0	0	0	0	0	0	0	0	0	0	0	0	0	0	k__Fungi	p__Ascomycota
SH1556052.09FU_AF444437_refs	0	0	0	0	0	0	0	0	0	0	20	0	0	0	0	0	77	0	0	0	0	0	0	0	0	0	20	0	0	0	0	0	0	0	0	14	0	0	0	0	0	0	0	0	0	0	20	k__Fungi	p__Basidiomycota
SH1629904.09FU_EU818715_refs	54	44	0	0	0	0	0	0	0	11	0	0	0	0	0	0	0	0	0	0	0	0	0	0	0	18	0	0	0	0	0	0	0	0	0	0	0	0	0	0	23	0	0	0	0	0	0	k__Fungi	p__Ascomycota
SH1804888.09FU_UDB015786_refs	0	40	0	0	0	0	0	0	62	48	0	0	0	0	0	0	0	0	0	0	0	0	0	0	0	0	0	0	0	0	0	0	0	0	0	0	0	0	0	0	0	0	0	0	0	0	0	k__Fungi	p__Basidiomycota
SH1346346.09FU_KY081462_reps	0	0	0	0	0	0	0	0	38	11	0	0	0	0	0	0	0	0	0	0	0	0	0	0	8	38	0	54	0	0	0	0	0	1	0	0	0	0	0	0	0	0	0	0	0	0	0	k__Fungi	p__Ascomycota
SH2019417.09FU_JF747135_refs	0	0	0	0	0	0	0	0	0	86	0	0	0	0	0	0	0	0	0	0	0	0	0	0	0	56	0	0	0	0	0	0	0	6	0	0	0	0	0	0	0	0	0	0	0	0	0	k__Fungi	p__Ascomycota
SH1368631.09FU_UDB07487758_reps	0	0	0	0	0	0	0	0	79	0	0	0	0	0	0	0	0	65	0	0	0	0	0	0	0	0	0	0	0	0	0	0	0	0	0	0	0	0	0	0	0	0	0	0	0	0	0	k__Fungi	p__Basidiomycota
SH1463983.09FU_MK239259_reps	7	0	0	0	0	0	0	0	114	0	0	0	0	0	0	0	0	0	0	0	0	0	0	0	15	7	0	0	0	0	0	0	0	0	0	0	0	0	0	0	0	0	0	0	0	0	0	k__Fungi	p__Basidiomycota
SH1522606.09FU_UDB011828_refs	28	6	0	0	0	0	0	0	42	45	0	0	0	0	0	0	0	0	0	0	0	0	0	0	0	21	0	0	0	0	0	0	0	0	0	0	0	0	0	0	0	0	0	0	0	0	0	k__Fungi	p__Basidiomycota
SH1809548.09FU_MN751429_reps	0	0	0	0	0	0	0	0	0	23	0	0	0	0	0	0	26	64	0	0	0	0	0	0	29	0	0	0	0	0	0	0	0	0	0	0	0	0	0	0	0	0	0	0	0	0	0	k__Fungi	p__Basidiomycota
SH1730668.09FU_EF551461_refs	12	0	0	0	5	0	0	0	0	0	0	0	0	0	0	0	60	5	0	0	0	0	0	0	0	0	0	53	0	0	0	0	0	0	0	0	0	0	0	0	0	5	0	0	0	0	0	k__Fungi	p__Ascomycota
SH1459545.09FU_AB273565_refs	39	0	0	0	0	0	0	0	0	35	0	0	0	0	0	0	65	0	0	0	0	0	0	0	0	0	0	0	0	0	0	0	0	0	0	0	0	0	0	0	0	0	0	0	0	0	0	k__Fungi	p__Ascomycota
SH1456562.09FU_UDB01928624_reps	0	0	0	54	0	19	0	66	0	0	0	0	0	0	0	0	0	0	0	0	0	0	0	0	0	0	0	0	0	0	0	0	0	0	0	0	0	0	0	0	0	0	0	0	0	0	0	k__Fungi	p__Ascomycota
SH1782844.09FU_UDB0780660_reps	0	0	0	0	5	0	0	0	0	0	0	47	0	0	0	0	0	0	0	0	0	0	0	0	0	0	0	0	0	0	0	0	0	0	0	29	0	40	0	0	0	0	0	0	2	0	16	k__Fungi	p__Basidiomycota
SH1500880.09FU_UDB01525307_reps	0	0	0	0	0	0	0	0	0	0	0	0	0	0	0	0	0	0	0	0	0	0	0	0	25	0	0	112	0	0	0	0	0	0	0	0	0	0	0	0	0	0	0	0	0	0	0	k__Fungi	p__Ascomycota
SH1381744.09FU_OL621906_reps	136	0	0	0	0	0	0	0	0	0	0	0	0	0	0	0	0	0	0	0	0	0	0	0	0	0	0	0	0	0	0	0	0	0	0	0	0	0	0	0	0	0	0	0	0	0	0	k__Fungi	p__Ascomycota
SH1433654.09FU_UDB03105075_reps	16	0	0	0	0	0	0	0	0	11	0	0	0	0	0	0	0	41	0	0	0	0	0	0	23	40	0	0	0	0	0	0	0	5	0	0	0	0	0	0	0	0	0	0	0	0	0	k__Fungi	p__Chytridiomycota
SH1537861.09FU_KJ651204_refs	0	0	0	0	0	0	0	0	0	0	0	0	0	0	0	0	0	0	0	0	0	0	0	0	0	0	0	0	0	95	0	41	0	0	0	0	0	0	0	0	0	0	0	0	0	0	0	k__Fungi	p__Ascomycota
SH1949903.09FU_KC663625_reps	0	31	0	0	0	0	0	0	0	0	0	0	0	0	0	0	0	0	9	21	17	10	28	0	0	0	0	0	0	0	0	0	0	0	0	0	0	0	0	0	0	0	17	0	0	0	0	k__Fungi	p__Ascomycota
SH1911497.09FU_UDB015816_refs	0	0	0	0	0	0	0	0	0	45	0	0	0	0	0	0	33	41	0	0	0	0	0	0	0	0	0	0	0	0	0	0	14	0	0	0	0	0	0	0	0	0	0	0	0	0	0	k__Fungi	p__Basidiomycota
SH2088255.09FU_UDB000778_refs	0	0	0	0	0	0	0	0	79	0	0	0	0	0	0	0	19	16	0	0	0	0	0	0	0	17	0	0	0	0	0	0	1	0	0	0	0	0	0	0	0	0	0	0	0	0	0	k__Fungi	p__Basidiomycota
SH2093157.09FU_UDB02285072_reps	0	0	0	0	0	0	0	0	132	0	0	0	0	0	0	0	0	0	0	0	0	0	0	0	0	0	0	0	0	0	0	0	0	0	0	0	0	0	0	0	0	0	0	0	0	0	0	k__Fungi	p__Ascomycota
SH1339741.09FU_UDB01739617_reps	0	0	0	0	0	0	0	0	0	17	0	7	0	0	0	0	56	52	0	0	0	0	0	0	0	0	0	0	0	0	0	0	0	0	0	0	0	0	0	0	0	0	0	0	0	0	0	k__Fungi	p__Ascomycota
SH1512898.09FU_UDB04472435_reps	0	0	0	0	0	0	0	0	0	0	0	0	0	0	0	0	132	0	0	0	0	0	0	0	0	0	0	0	0	0	0	0	0	0	0	0	0	0	0	0	0	0	0	0	0	0	0	k__Fungi	p__Ascomycota
SH1339392.09FU_UDB03427495_reps	0	0	0	0	0	0	0	0	37	0	0	0	0	0	0	0	0	0	0	0	0	0	0	0	65	0	0	0	0	0	0	0	0	0	15	0	0	0	0	0	0	0	0	0	0	13	0	k__Fungi	p__Ascomycota
SH1377536.09FU_KJ752755_reps	0	33	0	0	0	0	0	0	0	0	0	0	0	0	0	0	27	7	0	34	0	0	0	0	0	18	9	0	0	0	0	0	0	0	0	0	0	0	0	0	0	0	0	0	0	0	0	k__Fungi	p__Ascomycota
SH1436555.09FU_KM268701_reps	0	0	128	0	0	0	0	0	0	0	0	0	0	0	0	0	0	0	0	0	0	0	0	0	0	0	0	0	0	0	0	0	0	0	0	0	0	0	0	0	0	0	0	0	0	0	0	k__Fungi	p__Ascomycota
SH1796763.09FU_UDB01398886_reps	44	0	0	0	0	0	0	0	29	0	0	0	0	0	0	0	0	0	0	0	0	0	0	0	0	34	0	0	0	9	0	0	0	0	0	0	0	0	0	0	0	0	0	0	0	11	0	k__Fungi	p__Ascomycota
SH1919968.09FU_UDB0463726_reps	0	11	0	0	0	0	0	0	0	8	0	0	0	0	0	0	64	0	0	0	0	0	0	0	44	0	0	0	0	0	0	0	0	0	0	0	0	0	0	0	0	0	0	0	0	0	0	k__Fungi	p__Zoopagomycota
SH1532668.09FU_UDB0318904_reps	0	0	0	0	0	0	0	0	115	0	0	0	0	0	0	0	0	0	0	0	0	0	0	0	0	0	0	0	0	0	0	0	0	12	0	0	0	0	0	0	0	0	0	0	0	0	0	k__Fungi	p__Ascomycota
SH1732941.09FU_UDB07670986_reps	27	44	0	0	0	0	0	0	43	0	0	0	0	0	0	0	0	0	0	0	0	0	0	0	0	12	0	0	0	0	0	0	0	0	0	0	0	0	0	0	0	0	0	0	0	0	0	k__Fungi	p__Basidiomycota
SH1341375.09FU_UDB032156_refs	0	58	0	0	0	0	0	0	0	0	0	0	0	0	0	0	0	68	0	0	0	0	0	0	0	0	0	0	0	0	0	0	0	0	0	0	0	0	0	0	0	0	0	0	0	0	0	k__Fungi	p__Basidiomycota
SH1636552.09FU_UDB02312813_reps	31	0	0	0	5	0	0	0	58	18	0	0	0	0	0	0	0	0	0	0	0	0	0	0	0	0	0	0	0	13	0	0	0	0	0	0	0	0	0	0	0	0	0	0	0	0	0	k__Fungi	p__Rozellomycota
SH1471433.09FU_KJ200943_reps	0	9	38	0	0	0	0	0	36	0	0	0	27	0	0	0	0	8	0	0	0	0	0	0	0	7	0	0	0	0	0	0	0	0	0	0	0	0	0	0	0	0	0	0	0	0	0	k__Fungi	p__Ascomycota
SH1688732.09FU_KF512548_reps	0	0	0	6	0	0	0	0	0	0	0	0	0	0	0	0	0	0	0	10	0	17	0	0	0	0	0	0	0	0	0	0	0	0	0	83	0	9	0	0	0	0	0	0	0	0	0	k__Fungi	p__Ascomycota
SH1470653.09FU_KT932064_reps	0	0	0	0	0	0	0	0	0	0	0	0	0	0	0	0	0	0	96	29	0	0	0	0	0	0	0	0	0	0	0	0	0	0	0	0	0	0	0	0	0	0	0	0	0	0	0	k__Fungi	p__Ascomycota
SH1515986.09FU_JX089467_refs	28	0	0	0	0	0	0	0	0	0	0	0	0	0	0	0	0	0	0	0	0	0	0	0	0	72	0	0	0	0	0	0	0	24	0	0	0	0	0	0	0	0	0	0	0	0	0	k__Fungi	p__Ascomycota
SH1531672.09FU_KF734676_reps	19	0	0	0	0	0	0	0	0	0	0	0	0	0	0	0	0	22	0	0	0	0	0	0	0	71	0	0	0	0	0	0	12	0	0	0	0	0	0	0	0	0	0	0	0	0	0	k__Fungi	p__Ascomycota
SH1500453.09FU_UDB0501182_reps	0	0	0	0	0	0	0	0	97	0	0	0	0	0	0	0	0	0	0	0	0	0	0	0	26	0	0	0	0	0	0	0	0	0	0	0	0	0	0	0	0	0	0	0	0	0	0	k__Fungi	p__Ascomycota
SH1464400.09FU_UDB03153266_reps	12	6	0	0	0	0	0	0	0	0	0	0	0	0	0	0	64	0	0	0	0	0	0	0	0	0	0	21	0	0	0	0	0	0	0	0	0	7	0	0	0	0	0	0	0	12	0	k__Fungi	p__Basidiomycota
SH1377496.09FU_UDB07352885_reps	16	0	0	0	0	0	0	0	71	0	0	14	0	0	0	0	0	20	0	0	0	0	0	0	0	0	0	0	0	0	0	0	0	0	0	0	0	0	0	0	0	0	0	0	0	0	0	k__Fungi	p__Ascomycota
SH1337845.09FU_UDB011413_refs	26	17	0	0	16	0	0	0	0	0	0	0	0	0	0	0	0	60	0	0	0	0	0	0	0	0	0	0	0	0	0	0	0	0	0	0	0	0	0	0	0	0	0	0	0	0	0	k__Fungi	p__Basidiomycota
SH1697566.09FU_AY249072_refs	33	0	0	0	0	0	0	0	26	26	0	0	0	0	0	0	0	6	0	0	0	0	0	0	11	0	0	0	0	0	0	0	0	11	0	0	0	0	0	0	0	0	0	0	0	6	0	k__Fungi	p__Ascomycota
SH1563600.09FU_FJ768909_refs	0	21	0	0	0	0	0	0	20	7	0	0	0	0	0	0	0	8	0	0	0	0	0	0	17	0	0	11	0	0	0	0	0	4	0	0	0	0	0	0	31	0	0	0	0	0	0	k__Fungi	p__Ascomycota
SH2068009.09FU_KY092502_reps	0	0	0	0	0	0	0	0	0	0	0	0	0	0	0	0	0	0	0	0	0	0	0	0	0	119	0	0	0	0	0	0	0	0	0	0	0	0	0	0	0	0	0	0	0	0	0	k__Fungi	p__Ascomycota
SH1487421.09FU_JF304988_reps	8	22	0	0	0	0	0	0	0	46	0	0	0	0	0	0	0	0	0	0	0	0	0	0	0	7	0	26	0	9	0	0	0	0	0	0	0	0	0	0	0	0	0	0	0	0	0	k__Fungi	p__Ascomycota
SH1471435.09FU_AY179948_refs	0	8	23	0	0	0	0	0	33	0	0	0	34	0	0	0	0	6	0	0	0	0	0	0	0	6	0	0	0	0	0	0	0	0	8	0	0	0	0	0	0	0	0	0	0	0	0	k__Fungi	p__Ascomycota
SH1742207.09FU_UDB019647_refs	0	0	0	0	0	0	0	0	0	0	0	0	0	0	0	0	0	41	0	0	0	0	0	0	24	44	0	0	0	0	0	0	0	0	0	9	0	0	0	0	0	0	0	0	0	0	0	k__Fungi	p__Basidiomycota
SH1500878.09FU_EU926257_refs	0	0	0	0	0	0	0	0	0	0	0	0	0	0	0	0	0	0	0	0	0	0	0	0	94	18	0	6	0	0	0	0	0	0	0	0	0	0	0	0	0	0	0	0	0	0	0	k__Fungi	p__Ascomycota
SH1674820.09FU_MN721874_reps	0	17	0	0	0	0	0	0	55	27	6	0	0	0	0	0	0	0	0	0	0	0	0	0	10	0	0	0	0	0	0	0	2	0	0	0	0	0	0	0	0	0	0	0	0	0	0	k__Fungi	p__Ascomycota
SH1745032.09FU_AY857528_refs	0	15	0	0	0	0	0	0	92	0	0	0	0	0	0	0	0	0	0	0	0	0	0	0	0	10	0	0	0	0	0	0	0	0	0	0	0	0	0	0	0	0	0	0	0	0	0	k__Fungi	p__Ascomycota
SH2065619.09FU_UDB06706148_reps	0	117	0	0	0	0	0	0	0	0	0	0	0	0	0	0	0	0	0	0	0	0	0	0	0	0	0	0	0	0	0	0	0	0	0	0	0	0	0	0	0	0	0	0	0	0	0	k__Fungi	p__Ascomycota
SH1888662.09FU_UDB05500191_reps	0	0	0	0	0	0	0	0	39	0	0	0	0	0	0	0	0	44	0	0	0	0	0	0	0	0	0	0	0	0	0	0	0	0	0	0	0	0	0	0	34	0	0	0	0	0	0	k__Fungi	p__Basidiomycota
SH1712928.09FU_UDB06643913_reps	0	0	0	0	0	0	0	0	0	0	0	0	0	0	0	0	0	0	0	0	0	0	0	78	0	0	0	0	0	0	0	0	0	0	0	0	0	0	0	39	0	0	0	0	0	0	0	k__Fungi	p__Basidiomycota
SH1873830.09FU_KY426798_refs	0	0	0	0	0	0	0	0	0	0	0	0	0	0	0	0	116	0	0	0	0	0	0	0	0	0	0	0	0	0	0	0	0	0	0	0	0	0	0	0	0	0	0	0	0	0	0	k__Fungi	p__Basidiomycota
SH1573825.09FU_UDB0522603_reps	0	24	0	0	0	0	0	0	24	14	0	0	0	0	0	0	9	16	0	0	0	0	0	0	0	19	0	0	0	0	0	0	3	1	0	0	0	0	0	0	0	0	0	0	0	0	5	k__Fungi	p__Chytridiomycota
SH1932027.09FU_UDB06521572_reps	0	0	0	0	0	0	0	0	99	16	0	0	0	0	0	0	0	0	0	0	0	0	0	0	0	0	0	0	0	0	0	0	0	0	0	0	0	0	0	0	0	0	0	0	0	0	0	k__Fungi	p__Basidiomycota
SH1339066.09FU_OM647853_reps	0	10	0	17	0	17	0	19	6	0	0	7	0	0	0	0	0	0	0	0	14	0	0	0	7	5	0	0	0	0	0	0	1	0	0	0	11	0	0	0	0	0	0	0	0	0	0	k__Fungi	p__Ascomycota
SH1463998.09FU_DQ112557_refs	6	20	0	0	0	0	0	0	0	14	0	0	0	0	0	0	36	0	0	0	0	0	0	0	0	12	0	0	0	18	0	0	0	0	0	0	0	0	0	0	0	0	0	0	0	7	0	k__Fungi	p__Basidiomycota
SH1459135.09FU_UDB0579968_reps	0	0	0	0	0	0	0	0	44	0	0	0	69	0	0	0	0	0	0	0	0	0	0	0	0	0	0	0	0	0	0	0	0	0	0	0	0	0	0	0	0	0	0	0	0	0	0	k__Fungi	p__Ascomycota
SH1659057.09FU_MT496886_refs	0	0	0	0	0	0	0	0	68	0	0	0	0	0	0	0	0	10	0	0	0	0	0	0	9	26	0	0	0	0	0	0	0	0	0	0	0	0	0	0	0	0	0	0	0	0	0	k__Fungi	p__Ascomycota
SH1533311.09FU_KF015662_refs	0	0	0	0	0	0	0	0	0	0	0	0	0	0	0	0	0	69	0	0	0	0	0	0	44	0	0	0	0	0	0	0	0	0	0	0	0	0	0	0	0	0	0	0	0	0	0	k__Fungi	p__Ascomycota
SH1563216.09FU_KT722621_reps	48	0	0	0	0	0	0	0	0	43	0	0	0	0	0	0	0	8	0	0	0	0	0	0	0	13	0	0	0	0	0	0	0	0	0	0	0	0	0	0	0	0	0	0	0	0	0	k__Fungi	p__Basidiomycota
SH2085665.09FU_GU171370_refs	0	0	0	0	0	0	0	17	0	0	0	0	0	94	0	0	0	0	0	0	0	0	0	0	0	0	0	0	0	0	0	0	0	0	0	0	0	0	0	0	0	0	0	0	0	0	0	k__Fungi	p__Ascomycota
SH1611937.09FU_UDB06709987_reps	34	5	0	0	0	0	0	0	25	0	0	0	0	0	0	0	20	0	0	0	0	0	0	0	18	8	0	0	0	0	0	0	0	0	0	0	0	0	0	0	0	0	0	0	0	0	0	k__Fungi	p__Rozellomycota
SH2050783.09FU_UDB000747_refs	26	57	0	0	0	0	0	0	0	0	0	0	0	0	0	0	0	0	12	0	0	0	0	0	0	14	0	0	0	0	0	0	0	0	0	0	0	0	0	0	0	0	0	0	0	0	0	k__Fungi	p__Basidiomycota
SH1496392.09FU_UDB03334626_reps	34	10	0	7	0	0	0	0	24	0	0	7	19	0	0	0	0	0	0	0	0	0	0	0	0	0	0	0	0	0	0	0	1	6	0	0	0	0	0	0	0	0	0	0	0	0	0	k__Fungi	p__Ascomycota
SH2054795.09FU_MT935480_refs	0	0	82	0	0	0	0	0	0	0	0	0	0	0	0	0	0	26	0	0	0	0	0	0	0	0	0	0	0	0	0	0	0	0	0	0	0	0	0	0	0	0	0	0	0	0	0	k__Fungi	p__Basidiomycota
SH2001616.09FU_UDB02135973_reps	0	0	0	0	0	0	0	0	0	0	0	0	0	0	0	0	0	107	0	0	0	0	0	0	0	0	0	0	0	0	0	0	0	0	0	0	0	0	0	0	0	0	0	0	0	0	0	k__Fungi
SH1468201.09FU_UDB05028766_reps	5	0	0	16	0	0	0	0	0	0	0	0	0	0	0	0	0	4	10	26	0	0	0	0	0	9	0	0	0	0	0	0	2	1	0	33	0	0	0	0	0	0	0	0	0	0	0	k__Fungi	p__Ascomycota
SH1814283.09FU_UDB06427189_reps	98	7	0	0	0	0	0	0	0	0	0	0	0	0	0	0	0	0	0	0	0	0	0	0	0	0	0	0	0	0	0	0	0	0	0	0	0	0	0	0	0	0	0	0	0	0	0	k__Fungi	p__Chytridiomycota
SH1748977.09FU_MH477791_refs	0	0	0	0	0	0	0	0	105	0	0	0	0	0	0	0	0	0	0	0	0	0	0	0	0	0	0	0	0	0	0	0	0	0	0	0	0	0	0	0	0	0	0	0	0	0	0	k__Fungi	p__Ascomycota
SH1367236.09FU_MF423606_reps	0	0	0	0	0	0	0	0	0	105	0	0	0	0	0	0	0	0	0	0	0	0	0	0	0	0	0	0	0	0	0	0	0	0	0	0	0	0	0	0	0	0	0	0	0	0	0	k__Fungi	p__Mortierellomycota
SH2008950.09FU_UDB015478_refs	14	0	0	0	0	0	0	0	46	0	0	0	0	0	0	0	44	0	0	0	0	0	0	0	0	0	0	0	0	0	0	0	0	0	0	0	0	0	0	0	0	0	0	0	0	0	0	k__Fungi	p__Basidiomycota
SH1699257.09FU_UDB02223921_reps	0	18	0	0	0	0	0	0	22	0	0	0	0	0	0	0	64	0	0	0	0	0	0	0	0	0	0	0	0	0	0	0	0	0	0	0	0	0	0	0	0	0	0	0	0	0	0	k__Fungi	p__Ascomycota
SH1932016.09FU_UDB05021593_reps	18	0	0	0	0	0	0	0	72	0	0	0	0	0	0	0	0	0	0	0	0	0	0	0	0	13	0	0	0	0	0	0	0	0	0	0	0	0	0	0	0	0	0	0	0	0	0	k__Fungi	p__Basidiomycota
SH1891292.09FU_MZ293067_reps	0	0	0	0	0	0	0	0	0	0	0	0	0	0	0	0	0	20	0	0	0	0	0	0	83	0	0	0	0	0	0	0	0	0	0	0	0	0	0	0	0	0	0	0	0	0	0	k__Fungi	p__Basidiomycota
SH1889514.09FU_UDB0650540_reps	0	0	0	0	0	0	0	0	0	0	0	0	0	0	0	0	0	0	0	0	0	0	0	0	103	0	0	0	0	0	0	0	0	0	0	0	0	0	0	0	0	0	0	0	0	0	0	k__Fungi	p__Basidiomycota
SH1909536.09FU_UDB07390715_reps	0	0	0	0	0	0	0	0	0	0	0	0	0	0	0	0	0	0	0	0	0	0	0	0	102	0	0	0	0	0	0	0	0	0	0	0	0	0	0	0	0	0	0	0	0	0	0	k__Fungi	p__Chytridiomycota
SH1494563.09FU_UDB06573395_reps	23	0	0	0	0	0	0	0	0	0	0	0	0	0	0	0	0	11	0	0	0	0	0	0	36	7	0	0	0	0	0	0	0	0	0	0	0	0	0	0	0	0	0	0	24	0	0	k__Fungi	p__Ascomycota
SH1871391.09FU_UDB01893746_reps	0	0	0	0	0	0	0	0	0	0	0	0	0	0	0	0	0	0	0	0	0	0	0	0	0	0	0	101	0	0	0	0	0	0	0	0	0	0	0	0	0	0	0	0	0	0	0	k__Fungi	p__Basidiomycota
SH1706887.09FU_AJ244256_refs	70	0	0	0	0	0	0	0	22	0	0	0	0	0	0	0	0	6	0	0	0	0	0	0	0	0	0	0	0	0	0	0	0	0	0	0	0	0	0	0	0	0	0	0	0	0	0	k__Fungi	p__Ascomycota
SH1969279.09FU_UDB0750046_reps	0	0	0	0	0	0	0	0	0	0	0	0	0	0	0	0	0	0	0	0	0	0	0	0	0	98	0	0	0	0	0	0	0	0	0	0	0	0	0	0	0	0	0	0	0	0	0	k__Fungi	p__Ascomycota
SH1514202.09FU_UDB03266277_reps	17	11	0	0	2	0	67	0	0	0	0	0	0	0	0	0	0	0	0	0	0	0	0	0	0	0	0	0	0	0	0	0	0	0	0	0	0	0	0	0	0	0	0	0	0	0	0	k__Fungi	p__Ascomycota
SH1748145.09FU_JN849458_refs	22	33	0	0	0	0	0	0	0	0	0	0	0	0	0	0	0	0	0	0	0	0	0	0	28	0	0	0	0	0	0	0	2	0	0	6	0	0	0	0	0	4	0	0	0	0	0	k__Fungi	p__Basidiomycota
SH1967398.09FU_UDB0585255_reps	17	27	6	0	1	0	0	0	11	0	0	0	5	0	0	0	9	4	0	0	0	0	0	0	0	9	0	0	0	0	0	0	0	3	0	0	0	0	0	0	0	0	1	0	0	0	2	k__Fungi	p__Ascomycota
SH2007840.09FU_UDB024824_reps	0	5	0	0	0	0	0	0	31	0	0	0	0	0	0	0	0	0	0	0	0	0	0	0	27	32	0	0	0	0	0	0	0	0	0	0	0	0	0	0	0	0	0	0	0	0	0	k__Fungi	p__Basidiomycota
SH1697555.09FU_GU212427_reps	31	8	0	0	0	0	0	0	26	0	0	0	0	0	0	0	0	0	0	0	0	0	0	0	29	0	0	0	0	0	0	0	0	0	0	0	0	0	0	0	0	0	0	0	0	0	0	k__Fungi	p__Ascomycota
SH2055286.09FU_UDB001352_refs	14	0	26	0	0	0	0	0	0	0	0	0	0	0	0	0	0	0	0	0	0	0	0	0	54	0	0	0	0	0	0	0	0	0	0	0	0	0	0	0	0	0	0	0	0	0	0	k__Fungi	p__Basidiomycota
SH1809615.09FU_JN114087_refs	0	46	0	0	0	0	0	0	0	0	0	0	0	0	0	0	0	0	0	0	0	0	0	0	0	46	0	0	0	0	0	0	0	2	0	0	0	0	0	0	0	0	0	0	0	0	0	k__Fungi	p__Basidiomycota
SH1486483.09FU_UDB02174312_reps	25	0	0	0	0	0	0	0	0	0	0	0	0	0	0	0	0	0	0	0	0	0	0	0	0	68	0	0	0	0	0	0	0	0	0	0	0	0	0	0	0	0	0	0	0	0	0	k__Fungi
SH1436527.09FU_UDB05788538_reps	0	0	0	0	0	0	0	0	64	0	6	0	0	0	0	0	0	0	0	0	0	0	0	0	0	23	0	0	0	0	0	0	0	0	0	0	0	0	0	0	0	0	0	0	0	0	0	k__Fungi	p__Ascomycota
SH1636714.09FU_UDB011251_refs	0	0	0	0	0	0	0	0	0	0	0	0	0	0	0	0	0	0	0	0	0	0	0	0	0	93	0	0	0	0	0	0	0	0	0	0	0	0	0	0	0	0	0	0	0	0	0	k__Fungi	p__Basidiomycota
SH1806203.09FU_UDB001597_refs	27	52	0	0	0	0	0	0	0	0	0	0	0	0	0	0	0	0	0	0	0	0	0	0	0	13	0	0	0	0	0	0	0	0	0	0	0	0	0	0	0	0	0	0	0	0	0	k__Fungi	p__Basidiomycota
SH1880413.09FU_UDB0750396_reps	25	0	55	0	0	0	0	0	0	0	0	0	0	0	0	0	0	12	0	0	0	0	0	0	0	0	0	0	0	0	0	0	0	0	0	0	0	0	0	0	0	0	0	0	0	0	0	k__Fungi	p__Ascomycota
SH1944748.09FU_KC790402_refs	15	0	0	0	0	0	0	0	77	0	0	0	0	0	0	0	0	0	0	0	0	0	0	0	0	0	0	0	0	0	0	0	0	0	0	0	0	0	0	0	0	0	0	0	0	0	0	k__Fungi	p__Ascomycota
SH1595875.09FU_AJ698049_refs	0	0	76	0	0	0	0	0	0	0	0	0	0	0	0	0	0	0	0	0	0	0	0	0	0	0	0	0	0	10	0	0	0	0	0	0	0	0	0	0	0	0	0	0	0	6	0	k__Fungi	p__Ascomycota
SH1891160.09FU_UDB03860633_reps	0	0	92	0	0	0	0	0	0	0	0	0	0	0	0	0	0	0	0	0	0	0	0	0	0	0	0	0	0	0	0	0	0	0	0	0	0	0	0	0	0	0	0	0	0	0	0	k__Fungi	p__Basidiomycota
SH1379472.09FU_UDB02602083_reps	0	0	0	0	0	0	0	0	38	0	0	0	0	0	0	0	0	0	0	0	0	0	0	0	0	54	0	0	0	0	0	0	0	0	0	0	0	0	0	0	0	0	0	0	0	0	0	k__Fungi	p__Ascomycota
SH1470670.09FU_HQ406813_reps	0	0	0	0	0	0	0	0	0	0	0	0	0	0	0	0	0	0	0	0	0	0	0	0	92	0	0	0	0	0	0	0	0	0	0	0	0	0	0	0	0	0	0	0	0	0	0	k__Fungi	p__Ascomycota
SH1911567.09FU_UDB015800_refs	29	0	0	0	0	0	0	0	0	0	0	0	0	0	0	0	0	30	0	0	0	0	0	0	0	32	0	0	0	0	0	0	0	0	0	0	0	0	0	0	0	0	0	0	0	0	0	k__Fungi	p__Basidiomycota
SH1712915.09FU_UDB06643936_reps	0	0	0	0	0	0	0	0	0	40	0	0	0	0	0	0	0	0	0	0	0	0	0	0	0	41	0	0	0	0	0	0	0	0	0	0	0	10	0	0	0	0	0	0	0	0	0	k__Fungi	p__Basidiomycota
SH2026874.09FU_DQ411527_refs	0	0	0	0	0	0	0	0	0	74	8	0	0	0	0	0	0	0	0	0	0	0	0	0	0	0	0	0	0	0	0	0	0	0	0	9	0	0	0	0	0	0	0	0	0	0	0	k__Fungi	p__Basidiomycota
SH2012870.09FU_UDB0233284_reps	0	0	0	0	0	0	0	0	0	0	0	0	0	0	0	0	12	38	0	0	0	0	0	0	0	24	0	0	0	0	0	0	0	17	0	0	0	0	0	0	0	0	0	0	0	0	0	k__Fungi	p__Ascomycota
SH1843214.09FU_UDB0751055_reps	9	0	0	9	0	0	0	0	8	9	0	0	0	0	0	0	0	15	0	0	0	0	0	0	25	0	0	0	0	0	0	0	8	5	0	0	0	0	0	0	0	0	0	0	0	0	2	k__Fungi
SH1402646.09FU_AY214439_refs	0	0	69	0	0	0	0	0	0	0	0	0	0	0	0	0	0	0	0	0	0	0	0	0	11	10	0	0	0	0	0	0	0	0	0	0	0	0	0	0	0	0	0	0	0	0	0	k__Fungi	p__Ascomycota
SH1532082.09FU_FJ427048_refs	0	0	0	0	0	0	0	0	0	0	0	0	0	0	0	0	0	90	0	0	0	0	0	0	0	0	0	0	0	0	0	0	0	0	0	0	0	0	0	0	0	0	0	0	0	0	0	k__Fungi	p__Ascomycota
SH1360894.09FU_UDB01850259_reps	16	0	0	0	0	0	0	0	0	0	0	0	0	0	0	0	0	73	0	0	0	0	0	0	0	0	0	0	0	0	0	0	0	0	0	0	0	0	0	0	0	0	0	0	0	0	0	k__Fungi	p__Ascomycota
SH1991692.09FU_DQ389720_refs	14	8	0	0	0	0	0	0	0	0	0	0	0	0	0	0	0	66	0	0	0	0	0	0	0	0	0	0	0	0	0	0	0	0	0	0	0	0	0	0	0	0	0	0	0	0	0	k__Fungi	p__Basidiomycota
SH1539306.09FU_HQ660084_refs	0	18	0	0	0	0	0	0	0	0	0	0	0	0	0	0	42	0	0	0	0	0	0	0	19	0	0	9	0	0	0	0	0	0	0	0	0	0	0	0	0	0	0	0	0	0	0	k__Fungi	p__Basidiomycota
SH1958703.09FU_UDB06829315_reps	0	27	0	0	0	0	0	0	0	8	0	0	0	0	0	0	0	11	0	0	0	0	0	0	29	13	0	0	0	0	0	0	0	0	0	0	0	0	0	0	0	0	0	0	0	0	0	k__Fungi	p__Basidiomycota
SH1515944.09FU_KF730823_reps	0	0	0	0	0	0	0	0	0	85	0	0	0	0	0	0	0	0	0	0	0	0	0	0	0	0	0	0	0	0	0	0	3	0	0	0	0	0	0	0	0	0	0	0	0	0	0	k__Fungi	p__Ascomycota
SH1561024.09FU_MZ666339_reps	0	0	0	0	0	0	0	0	0	0	0	0	0	0	0	0	0	0	0	0	0	0	0	0	0	0	0	0	0	76	0	12	0	0	0	0	0	0	0	0	0	0	0	0	0	0	0	k__Fungi	p__Ascomycota
SH1695148.09FU_UDB03075762_reps	0	12	0	71	0	0	0	0	0	0	0	0	0	0	0	0	0	0	0	0	0	0	0	0	0	0	0	0	0	0	0	0	0	1	0	0	0	0	0	0	0	0	0	0	0	3	0	k__Fungi	p__Ascomycota
SH1810167.09FU_KX302275_refs	0	57	0	0	0	0	0	0	0	0	25	0	0	0	0	0	0	0	0	0	0	0	0	0	0	0	0	0	0	0	0	0	3	2	0	0	0	0	0	0	0	0	0	0	0	0	0	k__Fungi	p__Basidiomycota
SH1563822.09FU_KP674552_reps	0	0	0	0	0	0	0	0	13	0	16	0	0	0	0	0	0	49	0	0	0	0	0	0	0	8	0	0	0	0	0	0	1	0	0	0	0	0	0	0	0	0	0	0	0	0	0	k__Fungi	p__Ascomycota
SH1782432.09FU_LC176299_refs	0	0	0	0	0	0	0	0	87	0	0	0	0	0	0	0	0	0	0	0	0	0	0	0	0	0	0	0	0	0	0	0	0	0	0	0	0	0	0	0	0	0	0	0	0	0	0	k__Fungi	p__Chytridiomycota
SH1932048.09FU_KY103140_refs	0	0	0	0	0	0	0	0	0	0	0	0	0	0	0	0	0	32	0	0	0	0	0	0	0	11	0	44	0	0	0	0	0	0	0	0	0	0	0	0	0	0	0	0	0	0	0	k__Fungi	p__Basidiomycota
SH1561124.09FU_MT211567_reps	0	0	0	0	0	0	0	0	0	0	0	0	0	0	0	0	0	0	0	0	0	0	0	0	0	0	0	0	0	72	0	15	0	0	0	0	0	0	0	0	0	0	0	0	0	0	0	k__Fungi	p__Ascomycota
SH1383787.09FU_UDB01961671_reps	0	0	0	0	0	0	0	0	57	0	0	0	0	0	0	0	0	0	0	0	0	0	0	0	0	0	0	29	0	0	0	0	0	0	0	0	0	0	0	0	0	0	0	0	0	0	0	k__Fungi	p__Ascomycota
SH1836225.09FU_UDB03439877_reps	5	11	0	0	0	0	0	0	14	34	0	0	0	0	0	0	0	13	0	0	0	0	0	0	0	7	0	0	0	0	0	0	0	1	0	0	0	0	0	0	0	0	0	0	0	0	0	k__Fungi	p__Monoblepharomycota
SH1416355.09FU_JN118582_reps	0	85	0	0	0	0	0	0	0	0	0	0	0	0	0	0	0	0	0	0	0	0	0	0	0	0	0	0	0	0	0	0	0	0	0	0	0	0	0	0	0	0	0	0	0	0	0	k__Fungi	p__Ascomycota
SH1477895.09FU_UDB02968051_reps	59	0	0	0	0	0	0	0	0	0	0	0	0	0	0	0	0	25	0	0	0	0	0	0	0	0	0	0	0	0	0	0	0	0	0	0	0	0	0	0	0	0	0	0	0	0	0	k__Fungi	p__Ascomycota
SH2062735.09FU_AF033396_refs	0	0	0	0	0	0	0	0	47	0	0	0	0	0	0	0	0	24	0	0	0	0	0	0	13	0	0	0	0	0	0	0	0	0	0	0	0	0	0	0	0	0	0	0	0	0	0	k__Fungi	p__Ascomycota
SH1958448.09FU_UDB002468_refs	42	18	0	0	0	0	0	0	0	0	0	0	0	0	0	0	0	0	0	0	0	0	0	0	23	0	0	0	0	0	0	0	0	0	0	0	0	0	0	0	0	0	0	0	0	0	0	k__Fungi	p__Basidiomycota
SH1911645.09FU_UDB011435_refs	0	21	0	8	0	0	0	0	0	0	25	0	0	0	0	0	28	0	0	0	0	0	0	0	0	0	0	0	0	0	0	0	0	1	0	0	0	0	0	0	0	0	0	0	0	0	0	k__Fungi	p__Basidiomycota
SH2036741.09FU_UDB038245_refs	0	0	0	0	0	0	0	0	0	0	0	0	0	0	0	0	83	0	0	0	0	0	0	0	0	0	0	0	0	0	0	0	0	0	0	0	0	0	0	0	0	0	0	0	0	0	0	k__Fungi	p__Basidiomycota
SH2062294.09FU_UDB05405484_reps	49	0	0	0	0	0	0	0	0	0	0	0	0	0	0	0	0	33	0	0	0	0	0	0	0	0	0	0	0	0	0	0	0	0	0	0	0	0	0	0	0	0	0	0	0	0	0	k__Fungi	p__Ascomycota
SH2053577.09FU_UDB001359_refs	0	0	0	0	0	0	0	0	0	0	0	0	0	0	0	0	0	38	0	0	0	0	0	0	0	0	0	44	0	0	0	0	0	0	0	0	0	0	0	0	0	0	0	0	0	0	0	k__Fungi	p__Basidiomycota
SH1814265.09FU_UDB06412032_reps	75	0	0	0	0	0	0	0	0	6	0	0	0	0	0	0	0	0	0	0	0	0	0	0	0	0	0	0	0	0	0	0	0	0	0	0	0	0	0	0	0	0	0	0	0	0	0	k__Fungi	p__Chytridiomycota
SH1972529.09FU_UDB03476153_reps	0	32	0	0	0	0	0	0	49	0	0	0	0	0	0	0	0	0	0	0	0	0	0	0	0	0	0	0	0	0	0	0	0	0	0	0	0	0	0	0	0	0	0	0	0	0	0	k__Fungi	p__Ascomycota
SH2054184.09FU_HQ845146_refs	0	49	0	0	0	0	0	0	0	0	0	0	0	0	0	0	0	0	0	0	0	0	0	0	0	24	0	0	0	0	0	0	0	0	0	8	0	0	0	0	0	0	0	0	0	0	0	k__Fungi	p__Basidiomycota
SH1578282.09FU_AF454082_refs	0	0	0	0	0	0	0	0	62	0	0	0	0	0	0	0	0	0	0	0	0	0	0	0	0	0	0	0	0	0	0	0	0	19	0	0	0	0	0	0	0	0	0	0	0	0	0	k__Fungi	p__Ascomycota
SH1734938.09FU_UDB027689_reps	0	0	0	0	0	0	0	0	0	28	0	0	0	0	0	0	53	0	0	0	0	0	0	0	0	0	0	0	0	0	0	0	0	0	0	0	0	0	0	0	0	0	0	0	0	0	0	k__Fungi	p__Ascomycota
SH1889545.09FU_UDB015664_refs	0	0	0	0	0	0	0	0	0	0	0	0	0	0	0	0	54	27	0	0	0	0	0	0	0	0	0	0	0	0	0	0	0	0	0	0	0	0	0	0	0	0	0	0	0	0	0	k__Fungi	p__Basidiomycota
SH1690057.09FU_FR667211_refs	9	43	0	0	0	0	0	0	0	0	0	0	0	0	0	0	0	0	0	0	0	0	0	0	0	24	0	0	0	0	0	0	0	4	0	0	0	0	0	0	0	0	0	0	0	0	0	k__Fungi	p__Ascomycota
SH1641901.09FU_KC681889_refs	0	28	0	0	0	0	0	0	0	0	35	0	8	0	0	0	0	0	0	0	0	0	0	0	0	0	0	0	0	0	0	0	0	9	0	0	0	0	0	0	0	0	0	0	0	0	0	k__Fungi	p__Ascomycota
SH1555853.09FU_AF444415_refs	0	0	80	0	0	0	0	0	0	0	0	0	0	0	0	0	0	0	0	0	0	0	0	0	0	0	0	0	0	0	0	0	0	0	0	0	0	0	0	0	0	0	0	0	0	0	0	k__Fungi	p__Basidiomycota
SH1870059.09FU_UDB04629969_reps	0	0	49	0	0	0	0	0	31	0	0	0	0	0	0	0	0	0	0	0	0	0	0	0	0	0	0	0	0	0	0	0	0	0	0	0	0	0	0	0	0	0	0	0	0	0	0	k__Fungi	p__Basidiomycota
SH2052231.09FU_UDB001339_refs	0	0	41	7	0	0	0	0	0	32	0	0	0	0	0	0	0	0	0	0	0	0	0	0	0	0	0	0	0	0	0	0	0	0	0	0	0	0	0	0	0	0	0	0	0	0	0	k__Fungi	p__Basidiomycota
SH1993891.09FU_UDB002216_refs	0	0	0	0	0	0	0	0	45	0	0	0	0	0	0	0	0	0	0	0	0	0	0	0	0	23	0	0	0	0	0	0	12	0	0	0	0	0	0	0	0	0	0	0	0	0	0	k__Fungi	p__Basidiomycota
SH1932122.09FU_KJ461411_reps	0	0	0	0	0	0	0	0	0	0	0	0	0	0	0	0	20	15	0	0	0	0	0	0	0	34	0	0	0	0	0	0	0	3	0	0	0	0	0	0	0	0	8	0	0	0	0	k__Fungi	p__Basidiomycota
SH1490404.09FU_UDB03009927_reps	34	9	0	0	0	0	0	0	0	13	0	0	0	0	0	0	0	0	0	0	0	0	0	0	0	18	0	0	0	0	0	0	0	5	0	0	0	0	0	0	0	0	0	0	0	0	0	k__Fungi	p__Ascomycota
SH1512402.09FU_FR667223_refs	44	15	0	0	0	0	0	0	0	0	0	0	0	0	0	0	0	20	0	0	0	0	0	0	0	0	0	0	0	0	0	0	0	0	0	0	0	0	0	0	0	0	0	0	0	0	0	k__Fungi	p__Ascomycota
SH1809542.09FU_UDB021562_refs	0	25	0	0	5	0	0	0	0	0	0	0	0	0	0	0	0	17	0	0	0	0	0	0	0	32	0	0	0	0	0	0	0	0	0	0	0	0	0	0	0	0	0	0	0	0	0	k__Fungi	p__Basidiomycota
SH1507693.09FU_UDB04491980_reps	0	0	0	0	3	0	0	0	0	0	0	5	0	0	0	0	0	0	0	0	0	14	0	0	0	0	0	0	10	0	18	0	0	0	0	10	11	7	0	0	0	0	0	1	0	0	0	k__Fungi	p__Ascomycota
SH1806675.09FU_MH984935_refs	0	0	0	0	0	0	0	0	21	0	0	0	0	0	0	0	0	12	0	0	0	0	0	0	0	46	0	0	0	0	0	0	0	0	0	0	0	0	0	0	0	0	0	0	0	0	0	k__Fungi	p__Basidiomycota
SH1853950.09FU_AY925213_refs	0	0	0	0	0	0	0	0	0	0	0	0	0	0	0	0	0	0	0	0	0	0	0	0	79	0	0	0	0	0	0	0	0	0	0	0	0	0	0	0	0	0	0	0	0	0	0	k__Fungi	p__Basidiomycota
SH1871314.09FU_UDB01893895_reps	0	0	0	0	0	0	0	0	0	0	0	0	0	0	0	0	0	0	0	0	0	0	0	0	37	11	0	30	0	0	0	0	0	1	0	0	0	0	0	0	0	0	0	0	0	0	0	k__Fungi	p__Basidiomycota
SH1740931.09FU_UDB0103015_reps	0	0	0	0	0	0	0	0	0	0	0	0	0	0	0	0	0	0	0	0	0	0	0	0	0	67	0	0	0	0	0	0	0	0	0	0	0	0	0	0	12	0	0	0	0	0	0	k__Fungi	p__Mucoromycota
SH1810211.09FU_UDB001008_refs	44	0	0	0	0	0	0	0	0	0	0	0	0	0	0	0	34	0	0	0	0	0	0	0	0	0	0	0	0	0	0	0	0	0	0	0	0	0	0	0	0	0	0	0	0	0	0	k__Fungi	p__Basidiomycota
SH1405652.09FU_UDB07375853_reps	12	0	0	0	0	0	0	0	0	21	0	0	0	0	0	0	21	8	0	0	0	0	0	0	0	14	0	0	0	0	0	0	0	1	0	0	0	0	0	0	0	0	0	0	0	0	0	k__Fungi	p__Ascomycota
SH1377362.09FU_MH858851_reps	0	0	0	28	0	0	0	49	0	0	0	0	0	0	0	0	0	0	0	0	0	0	0	0	0	0	0	0	0	0	0	0	0	0	0	0	0	0	0	0	0	0	0	0	0	0	0	k__Fungi	p__Ascomycota
SH2053832.09FU_UDB0144477_reps	0	0	0	0	0	0	0	0	0	0	0	0	0	0	0	0	45	0	0	0	0	0	0	0	0	31	0	0	0	0	0	0	0	1	0	0	0	0	0	0	0	0	0	0	0	0	0	k__Fungi	p__Basidiomycota
SH2055650.09FU_EU259284_refs	0	0	0	0	0	0	0	0	0	0	0	0	0	0	0	0	0	77	0	0	0	0	0	0	0	0	0	0	0	0	0	0	0	0	0	0	0	0	0	0	0	0	0	0	0	0	0	k__Fungi	p__Basidiomycota
SH2073377.09FU_UDB0560415_reps	0	25	0	0	0	0	0	0	41	0	0	0	0	0	0	0	0	0	0	0	0	0	0	0	0	10	0	0	0	0	0	0	0	0	0	0	0	0	0	0	0	0	0	0	0	0	0	k__Fungi	p__Basidiomycota
SH1453458.09FU_MW732246_refs	0	0	0	0	0	0	0	0	0	0	0	0	0	0	0	0	0	76	0	0	0	0	0	0	0	0	0	0	0	0	0	0	0	0	0	0	0	0	0	0	0	0	0	0	0	0	0	k__Fungi	p__Ascomycota
SH1762064.09FU_UDB02609090_reps	14	0	0	0	0	0	0	0	0	12	0	0	0	0	0	0	0	0	0	0	0	0	0	0	15	31	0	0	0	0	0	0	3	0	0	0	0	0	0	0	0	0	0	0	0	0	0	k__Fungi	p__Ascomycota
SH1884836.09FU_UDB016314_refs	0	0	0	0	0	0	0	0	75	0	0	0	0	0	0	0	0	0	0	0	0	0	0	0	0	0	0	0	0	0	0	0	0	0	0	0	0	0	0	0	0	0	0	0	0	0	0	k__Fungi	p__Basidiomycota
SH1579999.09FU_UDB07386065_reps	0	0	0	0	0	0	0	0	0	75	0	0	0	0	0	0	0	0	0	0	0	0	0	0	0	0	0	0	0	0	0	0	0	0	0	0	0	0	0	0	0	0	0	0	0	0	0	k__Fungi	p__Chytridiomycota
SH1668403.09FU_UDB03180222_reps	0	0	0	0	0	0	0	0	0	0	0	0	0	0	0	0	35	0	0	0	0	0	0	0	0	26	0	0	14	0	0	0	0	0	0	0	0	0	0	0	0	0	0	0	0	0	0	k__Fungi	p__Basidiomycota
SH2049236.09FU_MT112158_refs	0	0	0	0	0	0	0	0	0	55	0	0	0	0	0	0	0	19	0	0	0	0	0	0	0	0	0	0	0	0	0	0	0	0	0	0	0	0	0	0	0	0	0	0	0	0	0	k__Fungi	p__Basidiomycota
SH2049240.09FU_UDB001331_refs	0	0	0	0	0	0	0	0	0	0	0	0	0	0	0	0	0	0	0	0	0	0	0	0	74	0	0	0	0	0	0	0	0	0	0	0	0	0	0	0	0	0	0	0	0	0	0	k__Fungi	p__Basidiomycota
SH1960048.09FU_UDB024785_refs	0	22	0	0	0	0	0	0	0	0	0	0	0	0	0	0	0	0	0	0	0	0	0	0	0	42	0	0	0	0	0	0	3	6	0	0	0	0	0	0	0	0	0	0	0	0	0	k__Fungi	p__Basidiomycota
SH2012963.09FU_MW214904_reps	0	22	0	0	0	0	0	0	0	45	0	0	0	0	0	0	0	0	0	0	0	0	0	0	0	0	0	0	0	0	0	0	0	0	0	0	0	0	0	0	0	6	0	0	0	0	0	k__Fungi	p__Ascomycota
SH1681802.09FU_AJ853776_refs	0	0	0	0	0	0	0	0	42	0	0	0	0	0	0	0	0	0	0	0	0	0	0	0	0	19	0	0	0	0	0	0	0	12	0	0	0	0	0	0	0	0	0	0	0	0	0	k__Fungi	p__Ascomycota
SH1847235.09FU_UDB001089_refs	0	0	0	0	0	0	0	0	0	0	0	0	0	0	0	0	0	73	0	0	0	0	0	0	0	0	0	0	0	0	0	0	0	0	0	0	0	0	0	0	0	0	0	0	0	0	0	k__Fungi	p__Basidiomycota
SH1561125.09FU_UDB05237991_reps	0	0	0	0	0	0	0	0	0	0	0	0	0	0	0	0	0	0	0	0	0	0	0	0	0	0	0	0	0	73	0	0	0	0	0	0	0	0	0	0	0	0	0	0	0	0	0	k__Fungi	p__Ascomycota
SH1740352.09FU_UDB0567045_reps	0	14	0	0	0	0	0	0	58	0	0	0	0	0	0	0	0	0	0	0	0	0	0	0	0	0	0	0	0	0	0	0	0	0	0	0	0	0	0	0	0	0	0	0	0	0	0	k__Fungi	p__Rozellomycota
SH1368498.09FU_UDB06301451_reps	0	0	0	0	0	0	0	0	59	0	0	0	0	0	0	0	0	0	0	0	0	0	0	0	0	0	0	0	0	0	0	0	0	0	0	0	0	0	0	0	8	0	0	0	0	5	0	k__Fungi	p__Ascomycota
SH1466134.09FU_MT310617_refs	0	0	0	0	0	0	0	0	0	0	0	0	0	0	0	0	0	0	0	0	0	0	0	0	0	70	0	0	0	0	0	0	0	2	0	0	0	0	0	0	0	0	0	0	0	0	0	k__Fungi	p__Ascomycota
SH1828182.09FU_EU343856_refs	0	8	0	0	0	0	0	0	0	0	0	0	0	0	0	0	37	0	0	0	0	0	0	0	0	26	0	0	0	0	0	0	0	0	0	0	0	0	0	0	0	0	0	0	0	0	0	k__Fungi	p__Ascomycota
SH1508542.09FU_UDB06803644_reps	0	0	0	0	0	0	0	0	71	0	0	0	0	0	0	0	0	0	0	0	0	0	0	0	0	0	0	0	0	0	0	0	0	0	0	0	0	0	0	0	0	0	0	0	0	0	0	k__Fungi	p__Ascomycota
SH1691970.09FU_KF251231_reps	0	0	0	0	0	0	0	0	0	0	0	0	0	0	0	0	0	0	0	0	0	0	0	0	0	71	0	0	0	0	0	0	0	0	0	0	0	0	0	0	0	0	0	0	0	0	0	k__Fungi	p__Ascomycota
SH1360918.09FU_UDB01853623_reps	0	58	0	0	0	0	0	0	12	0	0	0	0	0	0	0	0	0	0	0	0	0	0	0	0	0	0	0	0	0	0	0	0	0	0	0	0	0	0	0	0	0	0	0	0	0	0	k__Fungi	p__Ascomycota
SH2122459.09FU_UDB02163778_reps	0	0	0	0	0	0	0	0	0	0	0	0	0	0	0	0	0	0	0	0	0	0	0	0	0	0	0	0	0	0	70	0	0	0	0	0	0	0	0	0	0	0	0	0	0	0	0	k__Fungi
SH1784028.09FU_KC790479_reps	0	25	0	0	0	0	0	0	34	0	0	0	0	0	0	0	0	0	0	0	0	0	0	0	0	0	0	0	0	0	0	0	0	10	0	0	0	0	0	0	0	0	0	0	0	0	0	k__Fungi	p__Ascomycota
SH1377514.09FU_MH863199_refs	18	0	0	0	0	0	0	0	0	0	0	8	0	0	0	0	0	0	0	29	0	0	0	0	0	0	13	0	0	0	0	0	0	0	0	0	0	0	0	0	0	0	0	0	0	0	0	k__Fungi	p__Ascomycota
SH1444885.09FU_MH855841_refs	0	68	0	0	0	0	0	0	0	0	0	0	0	0	0	0	0	0	0	0	0	0	0	0	0	0	0	0	0	0	0	0	0	0	0	0	0	0	0	0	0	0	0	0	0	0	0	k__Fungi	p__Ascomycota
SH1880775.09FU_UDB02129805_reps	0	0	0	0	0	19	0	22	0	0	0	0	0	0	0	0	0	0	0	0	0	0	0	0	0	0	0	0	0	0	0	0	0	0	0	0	0	0	0	0	0	0	0	6	14	0	7	k__Fungi
SH1494239.09FU_UDB06574146_reps	0	0	0	0	0	0	0	0	36	0	0	0	0	0	0	0	0	0	0	0	0	0	0	0	0	32	0	0	0	0	0	0	0	0	0	0	0	0	0	0	0	0	0	0	0	0	0	k__Fungi	p__Ascomycota
SH1451187.09FU_MW922809_reps	23	0	0	0	0	0	0	0	0	0	0	0	0	0	0	0	0	0	0	0	0	0	0	0	44	0	0	0	0	0	0	0	0	0	0	0	0	0	0	0	0	0	0	0	0	0	0	k__Fungi	p__Ascomycota
SH2023685.09FU_FR734101_refs	8	0	7	0	0	0	0	0	16	0	0	0	0	0	0	0	7	5	0	0	0	0	0	0	12	10	0	0	0	0	0	0	0	2	0	0	0	0	0	0	0	0	0	0	0	0	0	k__Fungi	p__Ascomycota
SH1486961.09FU_KF251172_refs	0	38	0	0	0	0	0	0	29	0	0	0	0	0	0	0	0	0	0	0	0	0	0	0	0	0	0	0	0	0	0	0	0	0	0	0	0	0	0	0	0	0	0	0	0	0	0	k__Fungi	p__Ascomycota
SH2012935.09FU_UDB0105617_reps	0	0	0	0	0	0	0	0	51	0	0	0	0	0	0	0	0	0	0	0	0	0	0	0	0	0	0	0	0	0	0	0	11	0	0	0	0	0	0	0	5	0	0	0	0	0	0	k__Fungi	p__Ascomycota
SH1960789.09FU_FN907912_refs	0	0	0	0	0	0	0	0	0	0	0	0	67	0	0	0	0	0	0	0	0	0	0	0	0	0	0	0	0	0	0	0	0	0	0	0	0	0	0	0	0	0	0	0	0	0	0	k__Fungi	p__Basidiomycota
SH1494682.09FU_UDB05108776_reps	0	0	0	0	0	0	0	0	0	0	0	0	0	0	0	0	0	0	0	0	0	0	0	0	0	0	0	0	0	0	0	0	0	67	0	0	0	0	0	0	0	0	0	0	0	0	0	k__Fungi	p__Ascomycota
SH1771728.09FU_KP335534_reps	9	0	0	0	0	0	0	0	0	18	0	0	0	0	0	0	0	6	0	0	0	0	0	0	33	0	0	0	0	0	0	0	0	0	0	0	0	0	0	0	0	0	0	0	0	0	0	k__Fungi	p__Ascomycota
SH1339793.09FU_AB625584_refs	0	0	0	0	0	0	0	0	66	0	0	0	0	0	0	0	0	0	0	0	0	0	0	0	0	0	0	0	0	0	0	0	0	0	0	0	0	0	0	0	0	0	0	0	0	0	0	k__Fungi	p__Ascomycota
SH1388431.09FU_JN899394_refs	0	0	0	0	0	0	0	0	66	0	0	0	0	0	0	0	0	0	0	0	0	0	0	0	0	0	0	0	0	0	0	0	0	0	0	0	0	0	0	0	0	0	0	0	0	0	0	k__Fungi	p__Ascomycota
SH1668776.09FU_KJ175261_reps	0	29	0	0	0	0	0	0	0	0	0	0	0	0	0	0	0	0	0	0	0	0	0	0	0	36	0	0	0	0	0	0	0	0	0	0	0	0	0	0	0	0	0	0	0	0	0	k__Fungi	p__Ascomycota
SH2080211.09FU_HQ219429_reps	0	36	0	0	0	0	0	0	0	0	0	0	0	0	0	0	21	0	0	0	0	0	0	0	0	8	0	0	0	0	0	0	0	0	0	0	0	0	0	0	0	0	0	0	0	0	0	k__Fungi	p__Chytridiomycota
SH1424150.09FU_UDB06188101_reps	0	0	0	0	0	0	0	0	65	0	0	0	0	0	0	0	0	0	0	0	0	0	0	0	0	0	0	0	0	0	0	0	0	0	0	0	0	0	0	0	0	0	0	0	0	0	0	k__Fungi	p__Basidiomycota
SH2054752.09FU_UDB0782837_reps	24	15	0	0	0	0	0	0	0	7	0	0	0	0	0	0	0	0	0	0	0	0	0	0	0	18	0	0	0	0	0	0	0	0	0	0	0	0	0	0	0	0	0	0	0	0	0	k__Fungi	p__Basidiomycota
SH1630722.09FU_KY103376_refs	0	25	0	0	13	0	0	0	0	26	0	0	0	0	0	0	0	0	0	0	0	0	0	0	0	0	0	0	0	0	0	0	0	0	0	0	0	0	0	0	0	0	0	0	0	0	0	k__Fungi	p__Ascomycota
SH1749270.09FU_UDB03883451_reps	0	24	0	0	0	0	0	0	17	0	0	0	0	0	0	0	0	13	0	0	0	0	0	0	10	0	0	0	0	0	0	0	0	0	0	0	0	0	0	0	0	0	0	0	0	0	0	k__Fungi	p__Ascomycota
SH1833790.09FU_UDB023534_refs	0	33	0	0	0	0	0	0	0	6	0	0	0	0	0	0	22	0	0	0	0	0	0	0	0	0	0	0	0	0	0	0	0	3	0	0	0	0	0	0	0	0	0	0	0	0	0	k__Fungi	p__Basidiomycota
SH1833928.09FU_UDB06714586_reps	0	7	4	0	1	0	0	0	7	0	0	0	0	0	0	0	0	7	0	0	0	0	0	0	0	0	0	36	0	0	0	0	0	0	0	0	0	0	0	0	0	0	0	1	0	0	1	k__Fungi	p__Rozellomycota
SH1781878.09FU_UDB03191797_reps	0	0	0	0	0	0	0	0	0	64	0	0	0	0	0	0	0	0	0	0	0	0	0	0	0	0	0	0	0	0	0	0	0	0	0	0	0	0	0	0	0	0	0	0	0	0	0	k__Fungi	p__Monoblepharomycota
SH1548744.09FU_UDB03140604_reps	0	0	0	0	0	0	0	0	0	0	0	0	64	0	0	0	0	0	0	0	0	0	0	0	0	0	0	0	0	0	0	0	0	0	0	0	0	0	0	0	0	0	0	0	0	0	0	k__Fungi	p__Ascomycota
SH2089933.09FU_UDB0792672_reps	7	0	7	0	0	0	0	0	0	0	0	0	0	0	0	0	19	0	0	0	0	0	0	0	6	13	0	11	0	0	0	0	0	0	0	0	0	0	0	0	0	0	0	0	0	0	0	k__Fungi	p__Basidiomycota
SH1808018.09FU_KF732457_refs	0	0	0	0	0	0	0	0	47	0	0	0	0	0	0	0	0	0	0	0	0	0	0	0	16	0	0	0	0	0	0	0	0	0	0	0	0	0	0	0	0	0	0	0	0	0	0	k__Fungi	p__Basidiomycota
SH2059665.09FU_JX091481_refs	0	0	0	0	0	0	0	0	0	0	0	0	0	0	0	0	29	0	0	0	0	0	0	0	34	0	0	0	0	0	0	0	0	0	0	0	0	0	0	0	0	0	0	0	0	0	0	k__Fungi	p__Ascomycota
SH1932088.09FU_UDB07656740_reps	0	62	0	0	0	0	0	0	0	0	0	0	0	0	0	0	0	0	0	0	0	0	0	0	0	0	0	0	0	0	0	0	0	0	0	0	0	0	0	0	0	0	0	0	0	0	0	k__Fungi	p__Basidiomycota
SH1661360.09FU_UDB016255_refs	0	0	0	16	0	0	0	0	0	0	0	0	0	0	0	0	0	46	0	0	0	0	0	0	0	0	0	0	0	0	0	0	0	0	0	0	0	0	0	0	0	0	0	0	0	0	0	k__Fungi	p__Basidiomycota
SH1748535.09FU_UDB02597795_reps	0	0	0	0	0	0	0	0	0	14	0	0	0	0	0	0	0	0	0	0	0	0	0	0	48	0	0	0	0	0	0	0	0	0	0	0	0	0	0	0	0	0	0	0	0	0	0	k__Fungi	p__Ascomycota
SH1828541.09FU_UDB01761901_reps	0	0	0	0	0	0	0	0	0	0	0	0	59	0	0	0	0	0	0	0	0	0	0	0	0	0	0	0	0	0	0	0	0	3	0	0	0	0	0	0	0	0	0	0	0	0	0	k__Fungi	p__Ascomycota
SH2081808.09FU_UDB05028879_reps	0	0	0	0	0	0	0	0	0	0	0	0	0	0	0	0	0	0	0	0	0	0	0	0	62	0	0	0	0	0	0	0	0	0	0	0	0	0	0	0	0	0	0	0	0	0	0	k__Fungi	p__Ascomycota
SH1360902.09FU_UDB01857002_reps	0	0	61	0	0	0	0	0	0	0	0	0	0	0	0	0	0	0	0	0	0	0	0	0	0	0	0	0	0	0	0	0	0	0	0	0	0	0	0	0	0	0	0	0	0	0	0	k__Fungi	p__Ascomycota
SH1811650.09FU_UDB001016_refs	0	0	0	0	0	0	0	0	0	0	0	0	0	0	0	0	57	0	0	0	0	0	0	0	0	0	0	0	0	0	0	0	4	0	0	0	0	0	0	0	0	0	0	0	0	0	0	k__Fungi	p__Basidiomycota
SH1781880.09FU_UDB03191804_reps	0	0	0	0	0	0	0	0	0	6	0	0	0	0	0	0	35	19	0	0	0	0	0	0	0	0	0	0	0	0	0	0	0	0	0	0	0	0	0	0	0	0	0	0	0	0	0	k__Fungi	p__Monoblepharomycota
SH1561018.09FU_FM173042_reps	0	0	0	0	0	0	0	0	0	0	0	0	0	0	0	0	0	0	0	0	0	0	0	0	0	0	0	0	0	0	0	0	0	0	0	0	0	0	0	0	0	0	0	0	0	60	0	k__Fungi	p__Ascomycota
SH1608552.09FU_HQ652068_refs	32	0	0	0	0	0	0	0	0	0	0	0	0	0	0	0	0	0	0	0	0	0	0	0	0	27	0	0	0	0	0	0	0	0	0	0	0	0	0	0	0	0	0	0	0	0	0	k__Fungi	p__Ascomycota
SH1712668.09FU_AF410467_refs	0	0	0	0	0	0	0	0	42	6	0	0	0	0	0	0	0	0	0	0	0	0	0	0	0	0	0	0	0	0	0	0	0	0	0	0	0	0	0	0	0	0	0	0	0	0	11	k__Fungi	p__Basidiomycota
SH2059906.09FU_UDB06557441_reps	0	0	0	0	0	0	0	0	5	0	0	0	0	0	0	0	0	0	0	0	0	0	0	0	43	0	0	0	0	0	0	0	0	11	0	0	0	0	0	0	0	0	0	0	0	0	0	k__Fungi	p__Ascomycota
SH1782743.09FU_JN032497_reps	0	0	0	0	0	0	0	0	0	8	0	0	0	0	0	0	0	0	0	0	0	0	0	0	0	51	0	0	0	0	0	0	0	0	0	0	0	0	0	0	0	0	0	0	0	0	0	k__Fungi	p__Basidiomycota
SH1354852.09FU_UDB0671367_reps	0	0	0	0	0	0	0	0	0	0	0	0	0	0	0	0	0	0	0	0	0	0	0	0	0	59	0	0	0	0	0	0	0	0	0	0	0	0	0	0	0	0	0	0	0	0	0	k__Fungi	p__Ascomycota
SH1870890.09FU_MF926583_reps	8	0	27	0	0	0	0	0	0	0	0	10	0	0	0	0	0	0	0	10	0	0	0	0	0	0	0	0	0	0	0	0	2	1	0	0	0	0	0	0	0	0	0	0	0	0	0	k__Fungi	p__Ascomycota
SH1544767.09FU_LC435230_reps	0	25	0	0	0	0	0	0	0	0	0	0	0	0	0	0	0	33	0	0	0	0	0	0	0	0	0	0	0	0	0	0	0	0	0	0	0	0	0	0	0	0	0	0	0	0	0	k__Fungi	p__Chytridiomycota
SH1748837.09FU_MG515075_reps	0	0	0	27	0	0	0	31	0	0	0	0	0	0	0	0	0	0	0	0	0	0	0	0	0	0	0	0	0	0	0	0	0	0	0	0	0	0	0	0	0	0	0	0	0	0	0	k__Fungi	p__Basidiomycota
SH1515965.09FU_OM907741_reps	0	0	0	0	0	0	0	0	22	0	0	0	0	0	0	0	0	36	0	0	0	0	0	0	0	0	0	0	0	0	0	0	0	0	0	0	0	0	0	0	0	0	0	0	0	0	0	k__Fungi	p__Ascomycota
SH1835017.09FU_UDB02163673_reps	0	21	0	0	0	0	0	0	18	0	0	0	0	0	0	0	18	0	0	0	0	0	0	0	0	0	0	0	0	0	0	0	0	0	0	0	0	0	0	0	0	0	0	0	0	0	0	k__Fungi
SH1872114.09FU_MH212161_reps	0	57	0	0	0	0	0	0	0	0	0	0	0	0	0	0	0	0	0	0	0	0	0	0	0	0	0	0	0	0	0	0	0	0	0	0	0	0	0	0	0	0	0	0	0	0	0	k__Fungi	p__Ascomycota
SH1902143.09FU_MF325963_refs	0	43	0	0	0	0	0	0	0	14	0	0	0	0	0	0	0	0	0	0	0	0	0	0	0	0	0	0	0	0	0	0	0	0	0	0	0	0	0	0	0	0	0	0	0	0	0	k__Fungi	p__Basidiomycota
SH1678724.09FU_MT786373_reps	0	0	8	9	0	0	0	9	0	0	3	7	0	0	0	0	0	0	0	0	0	0	0	0	0	0	0	0	0	0	0	0	1	1	7	12	0	0	0	0	0	0	0	0	0	0	0	k__Fungi	p__Ascomycota
SH1706476.09FU_FJ629352_refs	0	0	0	0	0	0	0	0	51	0	0	0	0	0	0	0	0	0	0	0	0	0	0	0	0	0	0	0	0	6	0	0	0	0	0	0	0	0	0	0	0	0	0	0	0	0	0	k__Fungi	p__Ascomycota
SH1471192.09FU_AY204588_refs	0	0	0	0	0	0	0	0	0	57	0	0	0	0	0	0	0	0	0	0	0	0	0	0	0	0	0	0	0	0	0	0	0	0	0	0	0	0	0	0	0	0	0	0	0	0	0	k__Fungi	p__Ascomycota
SH1488571.09FU_UDB0478711_reps	0	0	0	0	0	0	0	0	0	0	0	0	0	0	0	0	53	0	0	0	0	0	0	0	0	0	0	0	0	0	0	0	0	4	0	0	0	0	0	0	0	0	0	0	0	0	0	k__Fungi	p__Ascomycota
SH1841581.09FU_KR605796_reps	0	0	0	0	0	0	0	0	0	0	0	0	0	0	0	0	0	0	0	0	0	0	0	0	57	0	0	0	0	0	0	0	0	0	0	0	0	0	0	0	0	0	0	0	0	0	0	k__Fungi	p__Basidiomycota
SH1501466.09FU_UDB03570311_reps	0	0	0	0	0	0	0	0	51	0	5	0	0	0	0	0	0	0	0	0	0	0	0	0	0	0	0	0	0	0	0	0	0	0	0	0	0	0	0	0	0	0	0	0	0	0	0	k__Fungi	p__Ascomycota
SH1708033.09FU_AY843175_reps	0	0	0	0	0	0	0	0	56	0	0	0	0	0	0	0	0	0	0	0	0	0	0	0	0	0	0	0	0	0	0	0	0	0	0	0	0	0	0	0	0	0	0	0	0	0	0	k__Fungi	p__Ascomycota
SH1464345.09FU_AJ237623_refs	0	0	0	0	0	0	0	0	0	26	0	0	0	0	0	0	0	0	0	0	0	0	0	0	0	30	0	0	0	0	0	0	0	0	0	0	0	0	0	0	0	0	0	0	0	0	0	k__Fungi	p__Basidiomycota
SH1561128.09FU_JX847768_reps	0	0	0	0	0	0	0	0	0	0	0	0	0	0	0	0	0	0	0	0	0	0	0	0	0	0	0	0	0	38	0	12	0	0	0	0	0	0	0	0	0	0	0	1	4	0	0	k__Fungi	p__Ascomycota
SH2091169.09FU_MK493135_reps	20	0	0	0	0	0	0	0	0	0	0	0	0	0	0	0	15	19	0	0	0	0	0	0	0	0	0	0	0	0	0	0	0	0	0	0	0	0	0	0	0	0	0	0	0	0	0	k__Fungi	p__Ascomycota
SH2100572.09FU_GU721313_reps	0	0	0	29	25	0	0	0	0	0	0	0	0	0	0	0	0	0	0	0	0	0	0	0	0	0	0	0	0	0	0	0	0	0	0	0	0	0	0	0	0	0	0	0	0	0	0	k__Fungi	p__Ascomycota
SH1360869.09FU_UDB0224577_reps	0	0	0	0	0	0	0	0	0	0	0	0	0	0	0	0	54	0	0	0	0	0	0	0	0	0	0	0	0	0	0	0	0	0	0	0	0	0	0	0	0	0	0	0	0	0	0	k__Fungi	p__Ascomycota
SH2073642.09FU_AF444629_refs	0	0	0	0	0	0	0	0	0	0	0	0	0	0	0	0	0	54	0	0	0	0	0	0	0	0	0	0	0	0	0	0	0	0	0	0	0	0	0	0	0	0	0	0	0	0	0	k__Fungi	p__Basidiomycota
SH2049941.09FU_UDB04364369_reps	0	0	0	0	0	0	0	0	0	0	0	0	0	0	0	0	0	0	0	0	0	0	0	0	35	19	0	0	0	0	0	0	0	0	0	0	0	0	0	0	0	0	0	0	0	0	0	k__Fungi	p__Basidiomycota
SH1373198.09FU_UDB04324926_reps	0	0	0	15	0	0	0	0	0	0	0	0	0	0	0	0	0	0	0	0	0	0	0	0	0	0	0	0	0	0	0	0	0	0	38	0	0	0	0	0	0	0	0	0	0	0	0	k__Fungi	p__Ascomycota
SH1628112.09FU_UDB068817_reps	0	0	0	0	0	0	0	0	16	0	0	0	0	0	0	0	0	0	0	0	0	0	0	0	37	0	0	0	0	0	0	0	0	0	0	0	0	0	0	0	0	0	0	0	0	0	0	k__Fungi	p__Ascomycota
SH1746247.09FU_UDB011411_refs	0	0	0	0	0	0	0	0	0	0	0	0	0	0	0	0	53	0	0	0	0	0	0	0	0	0	0	0	0	0	0	0	0	0	0	0	0	0	0	0	0	0	0	0	0	0	0	k__Fungi	p__Basidiomycota
SH1896667.09FU_UDB015511_refs	0	0	0	0	0	0	0	0	0	0	0	0	0	0	0	0	53	0	0	0	0	0	0	0	0	0	0	0	0	0	0	0	0	0	0	0	0	0	0	0	0	0	0	0	0	0	0	k__Fungi	p__Basidiomycota
SH1355846.09FU_UDB02626083_reps	0	0	0	0	0	0	0	0	0	0	0	0	0	0	0	0	0	0	0	0	0	0	0	0	0	53	0	0	0	0	0	0	0	0	0	0	0	0	0	0	0	0	0	0	0	0	0	k__Fungi	p__Ascomycota
SH1960142.09FU_KC492955_reps	0	0	0	0	0	0	0	0	0	0	0	0	0	0	0	0	0	0	0	0	0	0	0	0	0	53	0	0	0	0	0	0	0	0	0	0	0	0	0	0	0	0	0	0	0	0	0	k__Fungi	p__Basidiomycota
SH1386328.09FU_MN473469_refs	52	0	0	0	0	0	0	0	0	0	0	0	0	0	0	0	0	0	0	0	0	0	0	0	0	0	0	0	0	0	0	0	0	0	0	0	0	0	0	0	0	0	0	0	0	0	0	k__Fungi	p__Ascomycota
SH1494633.09FU_UDB06566481_reps	0	0	0	0	0	0	0	0	52	0	0	0	0	0	0	0	0	0	0	0	0	0	0	0	0	0	0	0	0	0	0	0	0	0	0	0	0	0	0	0	0	0	0	0	0	0	0	k__Fungi	p__Ascomycota
SH1712451.09FU_GU269858_refs	0	0	0	0	0	0	0	0	52	0	0	0	0	0	0	0	0	0	0	0	0	0	0	0	0	0	0	0	0	0	0	0	0	0	0	0	0	0	0	0	0	0	0	0	0	0	0	k__Fungi	p__Ascomycota
SH1902980.09FU_LN850469_refs	0	0	0	0	0	0	0	0	0	52	0	0	0	0	0	0	0	0	0	0	0	0	0	0	0	0	0	0	0	0	0	0	0	0	0	0	0	0	0	0	0	0	0	0	0	0	0	k__Fungi	p__Basidiomycota
SH1904911.09FU_KT995126_reps	0	0	0	0	0	0	0	0	0	0	0	0	0	0	0	0	0	0	0	0	0	0	0	0	0	52	0	0	0	0	0	0	0	0	0	0	0	0	0	0	0	0	0	0	0	0	0	k__Fungi	p__Basidiomycota
SH1405708.09FU_KF617316_reps	6	0	0	0	0	0	0	0	0	8	0	0	0	0	0	0	12	9	0	0	0	0	0	0	0	16	0	0	0	0	0	0	0	0	0	0	0	0	0	0	0	0	0	0	0	0	0	k__Fungi	p__Ascomycota
SH1967427.09FU_MW883444_refs	13	7	0	0	0	0	0	0	0	0	0	0	0	0	0	0	0	0	0	0	0	0	0	0	18	7	0	0	0	0	0	0	0	6	0	0	0	0	0	0	0	0	0	0	0	0	0	k__Fungi	p__Ascomycota
SH2062590.09FU_KJ775720_refs	22	0	0	0	0	0	0	0	0	0	0	0	0	0	0	0	0	6	0	0	0	0	0	0	0	23	0	0	0	0	0	0	0	0	0	0	0	0	0	0	0	0	0	0	0	0	0	k__Fungi	p__Ascomycota
SH1444354.09FU_UDB035491_reps	0	20	0	0	0	0	0	0	0	0	0	0	0	0	0	0	25	0	0	0	0	0	0	0	0	0	0	0	0	0	0	0	0	6	0	0	0	0	0	0	0	0	0	0	0	0	0	k__Fungi	p__Ascomycota
SH1877446.09FU_UDB02172715_reps	0	11	0	0	0	0	0	0	0	0	0	0	40	0	0	0	0	0	0	0	0	0	0	0	0	0	0	0	0	0	0	0	0	0	0	0	0	0	0	0	0	0	0	0	0	0	0	k__Fungi
SH1419174.09FU_UDB05949583_reps	0	0	0	0	0	0	0	0	51	0	0	0	0	0	0	0	0	0	0	0	0	0	0	0	0	0	0	0	0	0	0	0	0	0	0	0	0	0	0	0	0	0	0	0	0	0	0	k__Fungi	p__Basidiomycota
SH1855786.09FU_UDB04223513_reps	0	0	0	0	0	0	0	0	28	0	0	0	0	0	0	0	0	0	0	0	0	0	0	0	0	0	0	0	0	0	0	0	0	23	0	0	0	0	0	0	0	0	0	0	0	0	0	k__Fungi	p__Monoblepharomycota
SH1967813.09FU_AY677291_refs	0	0	0	0	0	0	0	0	0	0	0	0	0	0	0	0	0	0	0	0	0	0	0	0	41	0	10	0	0	0	0	0	0	0	0	0	0	0	0	0	0	0	0	0	0	0	0	k__Fungi	p__Ascomycota
SH1867874.09FU_OL436995_reps	0	0	0	0	0	0	0	0	0	0	0	0	0	0	0	0	0	0	0	0	0	0	0	0	0	51	0	0	0	0	0	0	0	0	0	0	0	0	0	0	0	0	0	0	0	0	0	k__Fungi	p__Basidiomycota
SH1560886.09FU_KJ956019_reps	0	0	0	0	0	0	0	0	0	0	0	0	0	0	0	0	0	0	0	0	0	0	0	0	0	0	0	0	0	15	0	0	0	0	14	0	15	0	7	0	0	0	0	0	0	0	0	k__Fungi	p__Ascomycota
SH1556157.09FU_UDB06480987_reps	33	0	0	0	0	0	0	0	0	0	0	0	0	0	0	0	0	0	0	0	0	0	0	0	0	13	0	0	0	0	0	0	0	4	0	0	0	0	0	0	0	0	0	0	0	0	0	k__Fungi	p__Basidiomycota
SH2056829.09FU_MT935140_refs	0	50	0	0	0	0	0	0	0	0	0	0	0	0	0	0	0	0	0	0	0	0	0	0	0	0	0	0	0	0	0	0	0	0	0	0	0	0	0	0	0	0	0	0	0	0	0	k__Fungi	p__Basidiomycota
SH1678087.09FU_UDB033968_refs	0	0	0	0	0	0	0	0	0	50	0	0	0	0	0	0	0	0	0	0	0	0	0	0	0	0	0	0	0	0	0	0	0	0	0	0	0	0	0	0	0	0	0	0	0	0	0	k__Fungi	p__Basidiomycota
SH1960887.09FU_UDB07536059_reps	0	0	0	0	0	0	0	0	0	50	0	0	0	0	0	0	0	0	0	0	0	0	0	0	0	0	0	0	0	0	0	0	0	0	0	0	0	0	0	0	0	0	0	0	0	0	0	k__Fungi	p__Basidiomycota
SH1465231.09FU_UDB07549270_reps	0	0	0	0	0	0	0	0	0	0	0	0	0	0	0	0	50	0	0	0	0	0	0	0	0	0	0	0	0	0	0	0	0	0	0	0	0	0	0	0	0	0	0	0	0	0	0	k__Fungi	p__Basidiomycota
SH1749799.09FU_UDB01117610_reps	0	0	0	0	0	0	0	0	0	0	0	0	0	0	0	0	50	0	0	0	0	0	0	0	0	0	0	0	0	0	0	0	0	0	0	0	0	0	0	0	0	0	0	0	0	0	0	k__Fungi	p__Basidiomycota
SH1827120.09FU_UDB03269841_reps	0	0	0	0	0	0	0	0	0	0	0	0	0	0	0	0	50	0	0	0	0	0	0	0	0	0	0	0	0	0	0	0	0	0	0	0	0	0	0	0	0	0	0	0	0	0	0	k__Fungi	p__Basidiomycota
SH1888761.09FU_UDB02045634_reps	0	0	0	0	0	0	0	0	0	0	0	0	0	0	0	0	0	0	0	0	0	0	0	0	0	50	0	0	0	0	0	0	0	0	0	0	0	0	0	0	0	0	0	0	0	0	0	k__Fungi	p__Chytridiomycota
SH1763664.09FU_UDB0221133_reps	0	0	0	0	0	0	0	0	0	0	0	0	0	0	0	0	0	0	0	0	0	0	0	0	0	0	0	50	0	0	0	0	0	0	0	0	0	0	0	0	0	0	0	0	0	0	0	k__Fungi	p__Chytridiomycota
SH1636555.09FU_UDB0309293_reps	21	0	0	0	0	0	0	0	28	0	0	0	0	0	0	0	0	0	0	0	0	0	0	0	0	0	0	0	0	0	0	0	0	0	0	0	0	0	0	0	0	0	0	0	0	0	0	k__Fungi	p__Rozellomycota
SH1607047.09FU_UDB02058412_reps	0	8	0	0	0	0	0	0	0	0	0	0	0	0	0	0	0	38	0	0	0	0	0	0	0	0	0	0	0	0	0	0	0	3	0	0	0	0	0	0	0	0	0	0	0	0	0	k__Fungi	p__Ascomycota
SH1677584.09FU_AM231380_reps	0	19	0	0	0	0	0	0	0	13	0	0	0	0	0	0	0	0	0	0	0	0	0	0	0	17	0	0	0	0	0	0	0	0	0	0	0	0	0	0	0	0	0	0	0	0	0	k__Fungi	p__Ascomycota
SH1443091.09FU_MH861153_refs	0	0	0	0	0	0	0	0	0	49	0	0	0	0	0	0	0	0	0	0	0	0	0	0	0	0	0	0	0	0	0	0	0	0	0	0	0	0	0	0	0	0	0	0	0	0	0	k__Fungi	p__Ascomycota
SH2083058.09FU_UDB05062224_reps	0	0	0	0	0	0	0	0	0	0	0	0	0	0	0	0	0	0	0	0	0	0	0	0	49	0	0	0	0	0	0	0	0	0	0	0	0	0	0	0	0	0	0	0	0	0	0	k__Fungi	p__Ascomycota
SH1668435.09FU_KP825424_reps	0	0	0	0	0	0	0	0	0	0	0	0	0	0	0	0	0	0	0	0	0	0	0	0	0	49	0	0	0	0	0	0	0	0	0	0	0	0	0	0	0	0	0	0	0	0	0	k__Fungi	p__Basidiomycota
SH1560951.09FU_MW298952_reps	0	0	0	0	0	0	0	0	0	0	0	0	0	0	0	0	0	0	0	0	0	0	0	0	0	0	0	0	0	49	0	0	0	0	0	0	0	0	0	0	0	0	0	0	0	0	0	k__Fungi	p__Ascomycota
SH2035932.09FU_MW216146_reps	0	16	0	0	0	0	0	0	0	32	0	0	0	0	0	0	0	0	0	0	0	0	0	0	0	0	0	0	0	0	0	0	0	0	0	0	0	0	0	0	0	0	0	0	0	0	0	k__Fungi
SH2073566.09FU_UDB04143114_reps	0	48	0	0	0	0	0	0	0	0	0	0	0	0	0	0	0	0	0	0	0	0	0	0	0	0	0	0	0	0	0	0	0	0	0	0	0	0	0	0	0	0	0	0	0	0	0	k__Fungi	p__Basidiomycota
SH1380225.09FU_MZ503735_reps	0	0	0	7	0	0	0	0	0	0	0	0	0	0	0	0	41	0	0	0	0	0	0	0	0	0	0	0	0	0	0	0	0	0	0	0	0	0	0	0	0	0	0	0	0	0	0	k__Fungi	p__Ascomycota
SH2116557.09FU_HE575201_refs	0	0	0	0	0	0	0	0	0	48	0	0	0	0	0	0	0	0	0	0	0	0	0	0	0	0	0	0	0	0	0	0	0	0	0	0	0	0	0	0	0	0	0	0	0	0	0	k__Fungi	p__Ascomycota
SH2097895.09FU_AF444490_refs	0	0	0	0	0	0	0	0	0	0	0	0	0	0	0	0	48	0	0	0	0	0	0	0	0	0	0	0	0	0	0	0	0	0	0	0	0	0	0	0	0	0	0	0	0	0	0	k__Fungi	p__Basidiomycota
SH1996954.09FU_UDB07260565_reps	0	0	0	0	0	0	0	0	0	0	0	0	0	0	0	0	0	48	0	0	0	0	0	0	0	0	0	0	0	0	0	0	0	0	0	0	0	0	0	0	0	0	0	0	0	0	0	k__Fungi	p__Ascomycota
SH1706533.09FU_AF138287_refs	17	0	0	0	0	0	0	0	0	0	0	0	0	0	0	0	0	30	0	0	0	0	0	0	0	0	0	0	0	0	0	0	0	0	0	0	0	0	0	0	0	0	0	0	0	0	0	k__Fungi	p__Ascomycota
SH1809619.09FU_UDB021487_refs	15	0	0	0	0	0	0	0	0	0	0	0	0	0	0	0	0	0	0	0	0	0	0	0	0	32	0	0	0	0	0	0	0	0	0	0	0	0	0	0	0	0	0	0	0	0	0	k__Fungi	p__Basidiomycota
SH2090284.09FU_JQ746607_refs	16	0	0	0	0	0	0	0	0	0	0	0	0	0	0	0	0	0	0	0	0	0	0	0	0	0	0	31	0	0	0	0	0	0	0	0	0	0	0	0	0	0	0	0	0	0	0	k__Fungi	p__Basidiomycota
SH1905171.09FU_EF493296_refs	0	0	0	15	0	0	0	0	27	0	0	0	0	0	0	0	0	0	0	0	0	0	0	0	0	0	0	0	0	0	0	0	2	3	0	0	0	0	0	0	0	0	0	0	0	0	0	k__Fungi	p__Basidiomycota
SH1534442.09FU_EF568065_reps	0	0	0	0	0	0	0	0	5	0	0	0	0	0	0	0	13	0	0	0	0	0	0	0	29	0	0	0	0	0	0	0	0	0	0	0	0	0	0	0	0	0	0	0	0	0	0	k__Fungi	p__Ascomycota
SH1968112.09FU_UDB02230314_reps	0	0	0	0	0	0	0	0	40	0	0	0	0	0	0	0	0	7	0	0	0	0	0	0	0	0	0	0	0	0	0	0	0	0	0	0	0	0	0	0	0	0	0	0	0	0	0	k__Fungi	p__Ascomycota
SH1389554.09FU_EU266556_refs	0	0	0	0	0	0	0	0	0	0	0	0	0	0	0	0	0	0	0	0	0	0	0	0	16	31	0	0	0	0	0	0	0	0	0	0	0	0	0	0	0	0	0	0	0	0	0	k__Fungi	p__Basidiomycota
SH1451181.09FU_UDB03080946_reps	0	0	0	0	0	0	0	0	0	0	0	0	0	0	0	0	0	0	0	0	0	0	0	0	46	0	0	0	0	0	0	0	0	1	0	0	0	0	0	0	0	0	0	0	0	0	0	k__Fungi	p__Ascomycota
SH1512679.09FU_UDB0214006_reps	0	0	0	0	0	0	0	0	0	0	0	0	0	0	0	0	0	0	0	0	0	0	0	0	47	0	0	0	0	0	0	0	0	0	0	0	0	0	0	0	0	0	0	0	0	0	0	k__Fungi	p__Ascomycota
SH1698094.09FU_AB587028_refs	7	0	0	0	0	0	0	0	0	0	0	0	0	0	0	0	39	0	0	0	0	0	0	0	0	0	0	0	0	0	0	0	0	0	0	0	0	0	0	0	0	0	0	0	0	0	0	k__Fungi	p__Ascomycota
SH1886834.09FU_KC992903_refs	23	0	0	0	0	0	0	0	0	0	0	0	0	0	0	0	0	0	0	0	0	0	0	0	0	0	0	0	0	0	0	0	0	0	0	0	0	0	0	0	0	0	0	0	0	23	0	k__Fungi	p__Basidiomycota
SH2056608.09FU_UDB04370577_reps	46	0	0	0	0	0	0	0	0	0	0	0	0	0	0	0	0	0	0	0	0	0	0	0	0	0	0	0	0	0	0	0	0	0	0	0	0	0	0	0	0	0	0	0	0	0	0	k__Fungi	p__Basidiomycota
SH2012901.09FU_UDB03093657_reps	0	0	0	0	0	0	0	0	46	0	0	0	0	0	0	0	0	0	0	0	0	0	0	0	0	0	0	0	0	0	0	0	0	0	0	0	0	0	0	0	0	0	0	0	0	0	0	k__Fungi	p__Ascomycota
SH1677856.09FU_UDB07341208_reps	0	0	0	0	0	0	0	0	0	0	0	0	0	0	0	0	45	0	0	0	0	0	0	0	0	0	0	0	0	0	0	0	0	0	0	0	0	0	0	0	0	0	0	0	0	0	1	k__Fungi	p__Ascomycota
SH2100630.09FU_DQ780364_refs	0	0	0	0	0	0	0	0	0	0	0	0	0	0	0	0	38	0	0	0	0	0	0	0	0	0	0	0	0	0	0	0	0	8	0	0	0	0	0	0	0	0	0	0	0	0	0	k__Fungi	p__Ascomycota
SH1380226.09FU_HQ667542_refs	0	0	0	0	0	0	0	0	0	0	0	0	0	0	0	0	0	0	0	0	0	0	0	0	46	0	0	0	0	0	0	0	0	0	0	0	0	0	0	0	0	0	0	0	0	0	0	k__Fungi	p__Ascomycota
SH1513452.09FU_UDB03259534_reps	0	0	0	0	0	0	0	0	0	0	0	0	0	0	0	0	0	0	0	0	0	0	0	0	44	0	0	0	0	0	0	0	0	2	0	0	0	0	0	0	0	0	0	0	0	0	0	k__Fungi	p__Ascomycota
SH1470652.09FU_UDB05028148_reps	0	0	0	0	0	0	0	0	0	0	0	0	0	0	0	0	0	0	0	0	0	0	0	0	0	0	0	0	0	0	0	0	0	1	0	45	0	0	0	0	0	0	0	0	0	0	0	k__Fungi	p__Ascomycota
SH1486100.09FU_UDB06293172_reps	31	0	0	0	0	0	0	0	0	0	0	0	0	0	0	0	0	0	0	0	0	0	0	0	0	0	0	0	0	0	0	0	0	0	0	0	0	0	0	0	0	0	0	0	0	14	0	k__Fungi	p__Ascomycota
SH1804679.09FU_UDB06413097_reps	45	0	0	0	0	0	0	0	0	0	0	0	0	0	0	0	0	0	0	0	0	0	0	0	0	0	0	0	0	0	0	0	0	0	0	0	0	0	0	0	0	0	0	0	0	0	0	k__Fungi	p__Basidiomycota
SH2054861.09FU_MT935363_refs	21	0	0	0	0	0	0	0	0	0	0	0	0	0	0	0	0	10	0	0	0	0	0	0	0	7	0	0	0	0	0	0	0	7	0	0	0	0	0	0	0	0	0	0	0	0	0	k__Fungi	p__Basidiomycota
SH1994481.09FU_KM589855_reps	0	0	0	0	0	0	0	0	44	0	0	0	0	0	0	0	0	0	0	0	0	0	0	0	0	0	0	0	0	0	0	0	1	0	0	0	0	0	0	0	0	0	0	0	0	0	0	k__Fungi	p__Ascomycota
SH1712647.09FU_JN943752_refs	0	0	0	0	0	0	0	0	0	0	0	0	0	0	0	0	0	0	0	0	0	0	0	24	0	0	0	0	0	0	0	0	0	0	0	0	0	0	0	21	0	0	0	0	0	0	0	k__Fungi	p__Basidiomycota
SH1491255.09FU_UDB07546439_reps	0	0	0	0	0	0	0	0	0	0	0	0	0	0	0	0	0	0	0	0	0	0	0	0	45	0	0	0	0	0	0	0	0	0	0	0	0	0	0	0	0	0	0	0	0	0	0	k__Fungi	p__Ascomycota
SH1667091.09FU_UDB02671846_reps	0	0	0	0	0	0	0	0	0	0	0	0	0	0	0	0	0	0	0	0	0	0	0	0	45	0	0	0	0	0	0	0	0	0	0	0	0	0	0	0	0	0	0	0	0	0	0	k__Fungi	p__Ascomycota
SH1960133.09FU_X70027_reps	37	0	0	0	0	0	0	0	0	0	0	0	0	0	0	0	0	0	0	0	0	0	0	0	0	7	0	0	0	0	0	0	0	0	0	0	0	0	0	0	0	0	0	0	0	0	0	k__Fungi	p__Basidiomycota
SH2066142.09FU_UDB0818941_reps	44	0	0	0	0	0	0	0	0	0	0	0	0	0	0	0	0	0	0	0	0	0	0	0	0	0	0	0	0	0	0	0	0	0	0	0	0	0	0	0	0	0	0	0	0	0	0	k__Fungi	p__Ascomycota
SH1560890.09FU_KX826862_reps	0	0	0	12	0	0	0	0	0	0	0	0	0	0	0	0	0	0	0	0	0	0	0	0	0	0	0	0	0	32	0	0	0	0	0	0	0	0	0	0	0	0	0	0	0	0	0	k__Fungi
SH1613388.09FU_UDB06744647_reps	0	0	0	0	7	0	0	0	22	0	0	0	0	0	0	0	0	0	0	0	0	0	0	0	15	0	0	0	0	0	0	0	0	0	0	0	0	0	0	0	0	0	0	0	0	0	0	k__Fungi	p__Rozellomycota
SH1681904.09FU_LM652484_refs	0	0	0	0	0	0	0	0	39	0	4	0	0	0	0	0	0	0	0	0	0	0	0	0	0	0	0	0	0	0	0	0	0	1	0	0	0	0	0	0	0	0	0	0	0	0	0	k__Fungi	p__Ascomycota
SH1893905.09FU_AY756475_reps	0	0	0	0	0	0	0	0	44	0	0	0	0	0	0	0	0	0	0	0	0	0	0	0	0	0	0	0	0	0	0	0	0	0	0	0	0	0	0	0	0	0	0	0	0	0	0	k__Fungi	p__Ascomycota
SH1691627.09FU_UDB01931056_reps	0	0	0	0	0	0	0	0	0	0	0	0	0	0	0	0	27	0	0	0	0	0	0	0	0	0	0	0	0	0	0	0	0	0	0	0	0	0	0	0	0	0	0	0	0	17	0	k__Fungi	p__Ascomycota
SH1486698.09FU_UDB0746596_reps	0	0	0	0	0	0	0	0	0	0	0	0	0	0	0	0	0	44	0	0	0	0	0	0	0	0	0	0	0	0	0	0	0	0	0	0	0	0	0	0	0	0	0	0	0	0	0	k__Fungi	p__Ascomycota
SH2059904.09FU_UDB06557488_reps	0	0	0	0	0	0	0	0	0	0	0	0	0	0	0	0	0	0	0	0	0	0	0	0	44	0	0	0	0	0	0	0	0	0	0	0	0	0	0	0	0	0	0	0	0	0	0	k__Fungi	p__Ascomycota
SH1388796.09FU_UDB04496796_reps	0	0	0	0	0	0	0	0	0	0	0	0	0	0	0	0	0	0	0	0	0	0	0	0	0	44	0	0	0	0	0	0	0	0	0	0	0	0	0	0	0	0	0	0	0	0	0	k__Fungi	p__Ascomycota
SH1676830.09FU_KY104504_refs	43	0	0	0	0	0	0	0	0	0	0	0	0	0	0	0	0	0	0	0	0	0	0	0	0	0	0	0	0	0	0	0	0	0	0	0	0	0	0	0	0	0	0	0	0	0	0	k__Fungi	p__Basidiomycota
SH1695063.09FU_UDB04978073_reps	9	0	0	0	0	0	0	0	16	0	0	0	0	0	0	0	0	0	0	0	0	0	0	0	0	14	0	0	0	0	0	0	0	4	0	0	0	0	0	0	0	0	0	0	0	0	0	k__Fungi	p__Ascomycota
SH1592521.09FU_AY518583_refs	0	0	27	0	16	0	0	0	0	0	0	0	0	0	0	0	0	0	0	0	0	0	0	0	0	0	0	0	0	0	0	0	0	0	0	0	0	0	0	0	0	0	0	0	0	0	0	k__Fungi	p__Ascomycota
SH1825850.09FU_UDB019551_refs	0	0	0	0	0	0	0	0	0	0	0	0	0	0	0	0	43	0	0	0	0	0	0	0	0	0	0	0	0	0	0	0	0	0	0	0	0	0	0	0	0	0	0	0	0	0	0	k__Fungi	p__Basidiomycota
SH2100693.09FU_UDB0147770_reps	0	0	0	0	0	0	0	0	0	0	0	0	0	0	0	0	0	0	0	0	0	0	0	0	0	43	0	0	0	0	0	0	0	0	0	0	0	0	0	0	0	0	0	0	0	0	0	k__Fungi	p__Ascomycota
SH1364445.09FU_UDB05780981_reps	14	0	4	0	0	0	0	0	0	0	0	0	0	0	0	0	11	12	0	0	0	0	0	0	0	0	0	0	0	0	0	0	0	1	0	0	0	0	0	0	0	0	0	0	0	0	0	k__Fungi	p__Ascomycota
SH1544885.09FU_FJ415474_refs	27	0	0	0	0	0	0	0	0	0	0	0	0	0	0	0	15	0	0	0	0	0	0	0	0	0	0	0	0	0	0	0	0	0	0	0	0	0	0	0	0	0	0	0	0	0	0	k__Fungi	p__Ascomycota
SH1869881.09FU_UDB04646554_reps	30	0	0	0	0	0	0	0	0	0	0	0	0	0	0	0	0	0	0	0	0	0	0	0	0	12	0	0	0	0	0	0	0	0	0	0	0	0	0	0	0	0	0	0	0	0	0	k__Fungi	p__Basidiomycota
SH1383524.09FU_UDB0757105_reps	0	42	0	0	0	0	0	0	0	0	0	0	0	0	0	0	0	0	0	0	0	0	0	0	0	0	0	0	0	0	0	0	0	0	0	0	0	0	0	0	0	0	0	0	0	0	0	k__Fungi	p__Ascomycota
SH1859658.09FU_UDB000300_refs	0	24	0	10	0	0	0	0	0	0	0	8	0	0	0	0	0	0	0	0	0	0	0	0	0	0	0	0	0	0	0	0	0	0	0	0	0	0	0	0	0	0	0	0	0	0	0	k__Fungi	p__Basidiomycota
SH1810255.09FU_UDB011265_refs	0	0	0	9	0	0	0	0	0	0	0	0	0	0	0	0	0	0	0	0	0	0	0	0	0	33	0	0	0	0	0	0	0	0	0	0	0	0	0	0	0	0	0	0	0	0	0	k__Fungi	p__Basidiomycota
SH1811945.09FU_KP866156_reps	0	0	0	0	0	0	0	0	42	0	0	0	0	0	0	0	0	0	0	0	0	0	0	0	0	0	0	0	0	0	0	0	0	0	0	0	0	0	0	0	0	0	0	0	0	0	0	k__Fungi	p__Basidiomycota
SH1960798.09FU_UDB028164_refs	0	0	0	0	0	0	0	0	42	0	0	0	0	0	0	0	0	0	0	0	0	0	0	0	0	0	0	0	0	0	0	0	0	0	0	0	0	0	0	0	0	0	0	0	0	0	0	k__Fungi	p__Basidiomycota
SH1904076.09FU_UDB04137935_reps	0	0	0	0	0	0	0	0	0	42	0	0	0	0	0	0	0	0	0	0	0	0	0	0	0	0	0	0	0	0	0	0	0	0	0	0	0	0	0	0	0	0	0	0	0	0	0	k__Fungi	p__Basidiomycota
SH1853923.09FU_AY281003_refs	0	0	0	0	0	0	0	0	0	0	13	0	0	0	0	0	0	0	0	0	0	0	0	0	0	29	0	0	0	0	0	0	0	0	0	0	0	0	0	0	0	0	0	0	0	0	0	k__Fungi	p__Basidiomycota
SH1464381.09FU_DQ112613_refs	0	0	0	0	0	0	0	0	0	0	0	0	0	0	0	0	42	0	0	0	0	0	0	0	0	0	0	0	0	0	0	0	0	0	0	0	0	0	0	0	0	0	0	0	0	0	0	k__Fungi	p__Basidiomycota
SH1719517.09FU_MG828928_refs	0	0	0	0	0	0	0	0	0	0	0	0	0	0	0	0	0	0	0	0	0	0	0	0	0	42	0	0	0	0	0	0	0	0	0	0	0	0	0	0	0	0	0	0	0	0	0	k__Fungi	p__Ascomycota
SH1344382.09FU_AF033422_refs	13	0	0	0	0	0	0	0	0	0	0	0	0	0	0	0	10	0	0	0	0	0	0	0	0	18	0	0	0	0	0	0	0	0	0	0	0	0	0	0	0	0	0	0	0	0	0	k__Fungi	p__Ascomycota
SH1388556.09FU_MH861122_refs	21	0	0	0	0	0	0	0	0	0	0	0	0	0	0	0	0	20	0	0	0	0	0	0	0	0	0	0	0	0	0	0	0	0	0	0	0	0	0	0	0	0	0	0	0	0	0	k__Fungi	p__Ascomycota
SH1931913.09FU_KY103128_refs	26	0	0	0	0	0	0	0	0	11	0	0	0	0	0	0	0	0	0	0	0	0	0	0	0	0	0	0	0	0	0	0	0	0	0	0	0	0	0	0	4	0	0	0	0	0	0	k__Fungi	p__Basidiomycota
SH1477560.09FU_DQ117451_refs	0	17	0	0	0	0	0	0	0	0	0	0	0	0	0	0	0	0	0	0	0	0	0	0	24	0	0	0	0	0	0	0	0	0	0	0	0	0	0	0	0	0	0	0	0	0	0	k__Fungi	p__Ascomycota
SH1515739.09FU_KC834056_refs	0	41	0	0	0	0	0	0	0	0	0	0	0	0	0	0	0	0	0	0	0	0	0	0	0	0	0	0	0	0	0	0	0	0	0	0	0	0	0	0	0	0	0	0	0	0	0	k__Fungi	p__Ascomycota
SH1839405.09FU_UDB06404608_reps	0	0	0	0	0	0	0	0	41	0	0	0	0	0	0	0	0	0	0	0	0	0	0	0	0	0	0	0	0	0	0	0	0	0	0	0	0	0	0	0	0	0	0	0	0	0	0	k__Fungi	p__Basidiomycota
SH1405550.09FU_HQ445531_reps	0	0	0	0	0	0	0	0	0	0	0	0	0	0	0	0	41	0	0	0	0	0	0	0	0	0	0	0	0	0	0	0	0	0	0	0	0	0	0	0	0	0	0	0	0	0	0	k__Fungi	p__Ascomycota
SH1510513.09FU_AF062798_refs	0	0	0	0	0	0	0	0	0	0	0	0	0	0	0	0	41	0	0	0	0	0	0	0	0	0	0	0	0	0	0	0	0	0	0	0	0	0	0	0	0	0	0	0	0	0	0	k__Fungi	p__Ascomycota
SH2003501.09FU_HQ659244_refs	0	0	0	0	0	0	0	0	0	0	0	0	0	0	0	0	33	0	0	0	0	0	0	0	0	0	0	0	0	0	0	0	8	0	0	0	0	0	0	0	0	0	0	0	0	0	0	k__Fungi	p__Basidiomycota
SH2037688.09FU_UDB0109136_reps	0	0	0	0	0	0	0	0	0	0	0	0	0	0	0	0	35	0	0	0	0	0	0	0	0	0	0	0	0	0	0	0	0	6	0	0	0	0	0	0	0	0	0	0	0	0	0	k__Fungi	p__Ascomycota
SH1880184.09FU_AM882887_refs	0	0	0	0	0	0	0	0	0	0	0	0	0	0	0	0	0	0	0	0	0	0	0	0	41	0	0	0	0	0	0	0	0	0	0	0	0	0	0	0	0	0	0	0	0	0	0	k__Fungi	p__Basidiomycota
SH1471972.09FU_UDB0952026_reps	0	0	0	0	0	0	0	0	0	0	0	0	0	0	0	0	0	0	0	0	0	0	0	0	0	0	0	0	41	0	0	0	0	0	0	0	0	0	0	0	0	0	0	0	0	0	0	k__Fungi	p__Basidiomycota
SH1489701.09FU_UDB05167753_reps	5	13	12	0	0	0	0	0	0	0	0	0	0	0	0	0	0	0	0	0	0	0	0	0	0	8	0	0	0	0	0	0	0	2	0	0	0	0	0	0	0	0	0	0	0	0	0	k__Fungi	p__Ascomycota
SH1512944.09FU_UDB04469744_reps	12	0	0	0	0	0	0	0	0	28	0	0	0	0	0	0	0	0	0	0	0	0	0	0	0	0	0	0	0	0	0	0	0	0	0	0	0	0	0	0	0	0	0	0	0	0	0	k__Fungi	p__Ascomycota
SH1608703.09FU_JN942657_refs	7	33	0	0	0	0	0	0	0	0	0	0	0	0	0	0	0	0	0	0	0	0	0	0	0	0	0	0	0	0	0	0	0	0	0	0	0	0	0	0	0	0	0	0	0	0	0	k__Fungi	p__Ascomycota
SH1897867.09FU_DQ457088_reps	16	0	0	0	0	0	0	0	24	0	0	0	0	0	0	0	0	0	0	0	0	0	0	0	0	0	0	0	0	0	0	0	0	0	0	0	0	0	0	0	0	0	0	0	0	0	0	k__Fungi	p__Ascomycota
SH1501982.09FU_UDB07565093_reps	0	7	0	0	0	0	0	0	0	0	0	0	0	0	0	0	0	33	0	0	0	0	0	0	0	0	0	0	0	0	0	0	0	0	0	0	0	0	0	0	0	0	0	0	0	0	0	k__Fungi	p__Ascomycota
SH1530988.09FU_FJ427003_refs	0	40	0	0	0	0	0	0	0	0	0	0	0	0	0	0	0	0	0	0	0	0	0	0	0	0	0	0	0	0	0	0	0	0	0	0	0	0	0	0	0	0	0	0	0	0	0	k__Fungi	p__Ascomycota
SH1713207.09FU_UDB02184325_reps	0	0	14	0	0	0	0	0	8	0	0	0	0	0	0	0	10	0	0	0	0	0	0	0	7	0	0	0	0	0	0	0	0	0	0	0	0	0	0	0	0	0	0	0	0	0	1	k__Fungi	p__Ascomycota
SH1764906.09FU_UDB058617_reps	0	0	0	0	0	0	0	0	40	0	0	0	0	0	0	0	0	0	0	0	0	0	0	0	0	0	0	0	0	0	0	0	0	0	0	0	0	0	0	0	0	0	0	0	0	0	0	k__Fungi	p__Rozellomycota
SH1890134.09FU_UDB016322_refs	0	0	0	0	0	0	0	0	40	0	0	0	0	0	0	0	0	0	0	0	0	0	0	0	0	0	0	0	0	0	0	0	0	0	0	0	0	0	0	0	0	0	0	0	0	0	0	k__Fungi	p__Basidiomycota
SH2055009.09FU_MT935315_refs	0	0	0	0	0	0	0	0	40	0	0	0	0	0	0	0	0	0	0	0	0	0	0	0	0	0	0	0	0	0	0	0	0	0	0	0	0	0	0	0	0	0	0	0	0	0	0	k__Fungi	p__Basidiomycota
SH1690673.09FU_KM492895_refs	0	0	0	0	0	0	0	0	0	40	0	0	0	0	0	0	0	0	0	0	0	0	0	0	0	0	0	0	0	0	0	0	0	0	0	0	0	0	0	0	0	0	0	0	0	0	0	k__Fungi	p__Ascomycota
SH1958451.09FU_UDB052241_reps	0	0	0	0	0	0	0	0	0	0	0	0	0	0	0	0	0	29	0	0	0	0	0	0	0	11	0	0	0	0	0	0	0	0	0	0	0	0	0	0	0	0	0	0	0	0	0	k__Fungi	p__Basidiomycota
SH1843002.09FU_HM131319_refs	0	0	0	0	0	0	0	0	0	0	0	0	0	0	0	0	0	0	0	0	0	0	0	0	0	40	0	0	0	0	0	0	0	0	0	0	0	0	0	0	0	0	0	0	0	0	0	k__Fungi	p__Basidiomycota
SH2105569.09FU_UDB097502_reps	5	0	0	0	0	0	0	0	6	0	0	0	0	0	0	0	9	5	0	0	0	0	0	0	5	0	0	0	0	0	0	0	0	1	0	0	0	0	0	0	0	7	0	1	0	0	0	k__Fungi	p__Basidiomycota
SH1730669.09FU_AY163560_refs	0	12	0	0	0	0	0	0	20	0	0	0	0	0	0	0	0	0	0	0	0	0	0	0	0	0	0	0	0	0	0	0	0	7	0	0	0	0	0	0	0	0	0	0	0	0	0	k__Fungi	p__Ascomycota
SH2054481.09FU_UDB04432805_reps	0	0	39	0	0	0	0	0	0	0	0	0	0	0	0	0	0	0	0	0	0	0	0	0	0	0	0	0	0	0	0	0	0	0	0	0	0	0	0	0	0	0	0	0	0	0	0	k__Fungi	p__Basidiomycota
SH1490489.09FU_JQ417291_refs	0	0	0	0	0	0	0	0	39	0	0	0	0	0	0	0	0	0	0	0	0	0	0	0	0	0	0	0	0	0	0	0	0	0	0	0	0	0	0	0	0	0	0	0	0	0	0	k__Fungi	p__Ascomycota
SH1770604.09FU_UDB05126568_reps	0	0	0	0	0	0	0	0	39	0	0	0	0	0	0	0	0	0	0	0	0	0	0	0	0	0	0	0	0	0	0	0	0	0	0	0	0	0	0	0	0	0	0	0	0	0	0	k__Fungi	p__Basidiomycota
SH2023817.09FU_JN943316_reps	0	0	0	0	0	0	0	0	25	0	0	0	0	0	0	0	14	0	0	0	0	0	0	0	0	0	0	0	0	0	0	0	0	0	0	0	0	0	0	0	0	0	0	0	0	0	0	k__Fungi	p__Ascomycota
SH2049404.09FU_UDB04373121_reps	0	0	0	0	0	0	0	0	0	39	0	0	0	0	0	0	0	0	0	0	0	0	0	0	0	0	0	0	0	0	0	0	0	0	0	0	0	0	0	0	0	0	0	0	0	0	0	k__Fungi	p__Basidiomycota
SH1522839.09FU_UDB019640_refs	0	0	0	0	0	0	0	0	0	0	0	0	0	0	0	0	0	0	0	0	0	0	0	0	39	0	0	0	0	0	0	0	0	0	0	0	0	0	0	0	0	0	0	0	0	0	0	k__Fungi	p__Basidiomycota
SH1477409.09FU_AY129291_refs	0	0	0	0	0	0	0	0	0	0	0	0	0	0	0	0	0	0	0	0	0	0	0	0	0	0	0	0	0	0	0	0	0	29	0	0	0	0	0	0	10	0	0	0	0	0	0	k__Fungi	p__Ascomycota
SH1670069.09FU_UDB001376_refs	9	0	0	0	0	0	0	0	0	0	0	0	0	0	0	0	0	0	0	0	0	0	0	0	0	0	0	0	0	0	0	0	0	0	0	0	0	0	0	0	10	0	0	0	0	19	0	k__Fungi	p__Basidiomycota
SH2050358.09FU_FN429013_refs	32	6	0	0	0	0	0	0	0	0	0	0	0	0	0	0	0	0	0	0	0	0	0	0	0	0	0	0	0	0	0	0	0	0	0	0	0	0	0	0	0	0	0	0	0	0	0	k__Fungi	p__Basidiomycota
SH2089752.09FU_UDB05205027_reps	0	0	0	0	0	0	0	0	28	0	0	0	10	0	0	0	0	0	0	0	0	0	0	0	0	0	0	0	0	0	0	0	0	0	0	0	0	0	0	0	0	0	0	0	0	0	0	k__Fungi	p__Basidiomycota
SH1698536.09FU_UDB02188149_reps	0	0	0	0	0	0	0	0	0	0	15	0	17	0	0	0	0	0	0	0	0	0	0	0	0	0	0	0	0	0	0	0	0	0	0	0	0	0	0	0	0	0	4	0	0	0	2	k__Fungi	p__Ascomycota
SH1688823.09FU_MF782798_reps	0	0	0	0	0	0	0	0	0	0	0	0	0	0	0	0	13	0	0	0	13	9	0	0	0	0	0	0	0	0	0	0	0	0	0	0	0	0	0	0	0	2	1	0	0	0	0	k__Fungi	p__Ascomycota
SH2011350.09FU_UDB02289655_reps	0	0	0	0	0	0	0	0	0	0	0	0	0	0	0	0	38	0	0	0	0	0	0	0	0	0	0	0	0	0	0	0	0	0	0	0	0	0	0	0	0	0	0	0	0	0	0	k__Fungi	p__Basidiomycota
SH1418196.09FU_MH858093_refs	0	0	0	0	0	0	0	0	0	0	0	0	0	0	0	0	0	38	0	0	0	0	0	0	0	0	0	0	0	0	0	0	0	0	0	0	0	0	0	0	0	0	0	0	0	0	0	k__Fungi	p__Ascomycota
SH1512848.09FU_KC834044_reps	0	0	0	0	0	0	0	0	0	0	0	0	0	0	0	0	0	0	0	0	0	0	0	0	38	0	0	0	0	0	0	0	0	0	0	0	0	0	0	0	0	0	0	0	0	0	0	k__Fungi	p__Ascomycota
SH1561172.09FU_MT212723_reps	0	0	0	0	0	0	0	0	0	0	0	0	0	0	0	0	0	0	0	0	0	0	0	0	0	0	0	0	0	8	0	10	0	0	0	0	0	0	0	0	0	0	0	0	0	20	0	k__Fungi	p__Ascomycota
SH1931909.09FU_MT237079_reps	37	0	0	0	0	0	0	0	0	0	0	0	0	0	0	0	0	0	0	0	0	0	0	0	0	0	0	0	0	0	0	0	0	0	0	0	0	0	0	0	0	0	0	0	0	0	0	k__Fungi	p__Basidiomycota
SH1990555.09FU_JX136090_reps	9	0	0	0	0	0	0	0	0	0	0	0	0	0	0	0	28	0	0	0	0	0	0	0	0	0	0	0	0	0	0	0	0	0	0	0	0	0	0	0	0	0	0	0	0	0	0	k__Fungi	p__Basidiomycota
SH1518408.09FU_UDB07011022_reps	0	32	0	0	0	0	0	0	0	0	0	0	0	0	0	0	0	0	0	0	0	0	0	0	5	0	0	0	0	0	0	0	0	0	0	0	0	0	0	0	0	0	0	0	0	0	0	k__Fungi	p__Ascomycota
SH1685046.09FU_JF961365_reps	0	28	0	0	0	0	0	0	0	0	0	0	0	0	0	0	0	0	0	0	0	0	0	0	0	0	0	0	0	0	0	0	0	0	0	0	0	0	0	0	0	9	0	0	0	0	0	k__Fungi	p__Basidiomycota
SH2055782.09FU_UDB0691386_reps	0	37	0	0	0	0	0	0	0	0	0	0	0	0	0	0	0	0	0	0	0	0	0	0	0	0	0	0	0	0	0	0	0	0	0	0	0	0	0	0	0	0	0	0	0	0	0	k__Fungi	p__Basidiomycota
SH1719645.09FU_MG828948_refs	0	0	0	0	0	0	0	0	0	37	0	0	0	0	0	0	0	0	0	0	0	0	0	0	0	0	0	0	0	0	0	0	0	0	0	0	0	0	0	0	0	0	0	0	0	0	0	k__Fungi	p__Ascomycota
SH1732961.09FU_MG137067_refs	0	0	0	0	0	0	0	0	0	0	0	0	0	0	0	0	16	0	0	0	0	0	0	0	0	0	0	0	0	0	0	0	0	0	0	0	0	0	0	0	21	0	0	0	0	0	0	k__Fungi	p__Basidiomycota
SH2059894.09FU_MW326371_reps	0	0	0	0	0	0	0	0	0	0	0	0	0	0	0	0	0	0	32	0	0	0	0	0	0	0	0	0	0	0	0	0	0	0	5	0	0	0	0	0	0	0	0	0	0	0	0	k__Fungi	p__Ascomycota
SH1679442.09FU_DQ826737_refs	0	0	0	0	0	0	0	0	0	0	0	0	0	0	0	0	0	0	0	0	0	0	0	0	37	0	0	0	0	0	0	0	0	0	0	0	0	0	0	0	0	0	0	0	0	0	0	k__Fungi	p__Ascomycota
SH1530178.09FU_KJ573443_refs	0	0	0	0	0	0	0	0	0	0	0	0	0	0	0	0	0	0	0	0	0	0	0	0	0	0	0	37	0	0	0	0	0	0	0	0	0	0	0	0	0	0	0	0	0	0	0	k__Fungi	p__Ascomycota
SH1560883.09FU_MT481758_reps	0	0	0	0	0	0	0	0	0	0	0	0	0	0	0	0	0	0	0	0	0	0	0	0	0	0	0	0	0	37	0	0	0	0	0	0	0	0	0	0	0	0	0	0	0	0	0	k__Fungi	p__Ascomycota
SH1561096.09FU_UDB084340_reps	0	0	0	0	0	0	0	0	0	0	0	0	0	0	0	0	0	0	0	0	0	0	0	0	0	0	0	0	0	0	0	0	0	0	0	0	0	0	0	0	37	0	0	0	0	0	0	k__Fungi	p__Ascomycota
SH1880777.09FU_UDB02129802_reps	0	0	0	0	0	0	0	0	0	0	0	0	0	0	0	0	0	0	0	0	0	0	0	0	0	0	0	0	0	0	0	0	0	0	0	0	0	0	0	0	0	0	0	7	22	0	8	k__Fungi
SH1737134.09FU_UDB02165383_reps	36	0	0	0	0	0	0	0	0	0	0	0	0	0	0	0	0	0	0	0	0	0	0	0	0	0	0	0	0	0	0	0	0	0	0	0	0	0	0	0	0	0	0	0	0	0	0	k__Fungi
SH1801553.09FU_UDB0445590_reps	18	18	0	0	0	0	0	0	0	0	0	0	0	0	0	0	0	0	0	0	0	0	0	0	0	0	0	0	0	0	0	0	0	0	0	0	0	0	0	0	0	0	0	0	0	0	0	k__Fungi	p__Zoopagomycota
SH1661678.09FU_OM672888_reps	0	20	0	0	0	0	0	0	0	0	0	0	0	0	0	0	0	16	0	0	0	0	0	0	0	0	0	0	0	0	0	0	0	0	0	0	0	0	0	0	0	0	0	0	0	0	0	k__Fungi	p__Ascomycota
SH1522715.09FU_UDB015813_refs	0	0	0	0	0	0	0	0	36	0	0	0	0	0	0	0	0	0	0	0	0	0	0	0	0	0	0	0	0	0	0	0	0	0	0	0	0	0	0	0	0	0	0	0	0	0	0	k__Fungi	p__Basidiomycota
SH1861841.09FU_UDB0529071_reps	0	0	0	0	0	0	0	0	25	0	0	0	0	0	0	0	0	0	0	0	0	0	0	0	0	11	0	0	0	0	0	0	0	0	0	0	0	0	0	0	0	0	0	0	0	0	0	k__Fungi	p__Chytridiomycota
SH1786020.09FU_UDB02265435_reps	0	0	0	0	0	0	0	0	0	0	0	0	0	0	0	0	36	0	0	0	0	0	0	0	0	0	0	0	0	0	0	0	0	0	0	0	0	0	0	0	0	0	0	0	0	0	0	k__Fungi	p__Chytridiomycota
SH2095890.09FU_UDB04768643_reps	0	0	0	0	0	0	0	0	0	0	0	0	0	0	0	0	0	36	0	0	0	0	0	0	0	0	0	0	0	0	0	0	0	0	0	0	0	0	0	0	0	0	0	0	0	0	0	k__Fungi	p__Mortierellomycota
SH1762067.09FU_UDB02612272_reps	0	0	0	0	0	0	0	0	0	0	0	0	0	0	0	0	0	0	0	0	0	0	0	0	12	19	0	0	0	0	0	0	5	0	0	0	0	0	0	0	0	0	0	0	0	0	0	k__Fungi	p__Ascomycota
SH1811162.09FU_JN114099_refs	0	0	0	0	0	0	0	0	0	0	0	0	0	0	0	0	0	0	0	0	0	0	0	0	6	18	0	0	0	0	0	0	0	12	0	0	0	0	0	0	0	0	0	0	0	0	0	k__Fungi	p__Basidiomycota
SH1869949.09FU_UDB001733_refs	0	0	0	0	0	0	0	0	0	0	0	0	0	0	0	0	0	0	0	0	0	0	0	0	36	0	0	0	0	0	0	0	0	0	0	0	0	0	0	0	0	0	0	0	0	0	0	k__Fungi	p__Basidiomycota
SH2123482.09FU_MT236702_reps	0	0	0	0	0	0	0	0	0	0	0	0	0	0	0	0	0	0	0	0	0	0	0	0	0	36	0	0	0	0	0	0	0	0	0	0	0	0	0	0	0	0	0	0	0	0	0	k__Fungi	p__Chytridiomycota
SH1808388.09FU_EU821695_reps	0	0	0	0	0	0	0	0	0	0	0	0	0	0	0	0	0	0	0	0	0	0	0	0	0	0	0	36	0	0	0	0	0	0	0	0	0	0	0	0	0	0	0	0	0	0	0	k__Fungi	p__Basidiomycota
SH1748708.09FU_JX042714_reps	35	0	0	0	0	0	0	0	0	0	0	0	0	0	0	0	0	0	0	0	0	0	0	0	0	0	0	0	0	0	0	0	0	0	0	0	0	0	0	0	0	0	0	0	0	0	0	k__Fungi
SH1999637.09FU_UDB07376176_reps	0	27	0	0	0	0	0	0	0	0	0	0	0	0	0	0	0	0	0	0	0	0	0	0	0	8	0	0	0	0	0	0	0	0	0	0	0	0	0	0	0	0	0	0	0	0	0	k__Fungi	p__Ascomycota
SH2027760.09FU_DQ118992_refs	0	35	0	0	0	0	0	0	0	0	0	0	0	0	0	0	0	0	0	0	0	0	0	0	0	0	0	0	0	0	0	0	0	0	0	0	0	0	0	0	0	0	0	0	0	0	0	k__Fungi	p__Mucoromycota
SH1560192.09FU_UDB06304860_reps	0	0	33	0	0	0	0	0	0	0	0	0	0	0	0	0	0	0	0	0	0	0	0	0	0	0	0	0	0	0	0	0	2	0	0	0	0	0	0	0	0	0	0	0	0	0	0	k__Fungi	p__Ascomycota
SH1831625.09FU_UDB01988356_reps	0	0	0	0	0	0	0	0	29	0	0	0	0	0	0	0	0	6	0	0	0	0	0	0	0	0	0	0	0	0	0	0	0	0	0	0	0	0	0	0	0	0	0	0	0	0	0	k__Fungi	p__Ascomycota
SH1958722.09FU_UDB000841_refs	0	0	0	0	0	0	0	0	0	0	0	0	0	0	0	0	35	0	0	0	0	0	0	0	0	0	0	0	0	0	0	0	0	0	0	0	0	0	0	0	0	0	0	0	0	0	0	k__Fungi	p__Basidiomycota
SH2006103.09FU_UDB02238172_reps	0	0	0	0	0	0	0	0	0	0	0	0	0	0	0	0	35	0	0	0	0	0	0	0	0	0	0	0	0	0	0	0	0	0	0	0	0	0	0	0	0	0	0	0	0	0	0	k__Fungi	p__Ascomycota
SH1847191.09FU_AB828017_reps	0	0	0	0	0	0	0	0	0	0	0	0	0	0	0	0	0	0	0	0	0	0	0	0	35	0	0	0	0	0	0	0	0	0	0	0	0	0	0	0	0	0	0	0	0	0	0	k__Fungi	p__Basidiomycota
SH1363911.09FU_MH861161_refs	0	0	0	0	0	0	0	0	0	0	0	0	0	0	0	0	0	0	0	0	0	0	0	0	0	35	0	0	0	0	0	0	0	0	0	0	0	0	0	0	0	0	0	0	0	0	0	k__Fungi	p__Ascomycota
SH1837625.09FU_UDB01700831_reps	0	0	0	0	0	0	0	0	0	0	0	0	0	0	0	0	0	0	0	0	0	0	0	0	0	0	0	0	0	0	0	0	0	35	0	0	0	0	0	0	0	0	0	0	0	0	0	k__Fungi	p__Ascomycota
SH1346592.09FU_AB540567_refs	0	26	0	0	0	0	0	0	0	0	0	0	0	0	0	0	0	0	0	0	0	0	0	0	0	0	0	0	0	0	0	0	0	0	0	8	0	0	0	0	0	0	0	0	0	0	0	k__Fungi	p__Ascomycota
SH2052191.09FU_KP165577_refs	0	0	29	0	0	0	0	0	0	0	0	0	0	0	0	0	0	0	0	0	0	0	0	0	0	0	0	0	0	0	0	0	0	5	0	0	0	0	0	0	0	0	0	0	0	0	0	k__Fungi	p__Basidiomycota
SH1547482.09FU_UDB04502320_reps	0	0	0	0	0	0	0	0	34	0	0	0	0	0	0	0	0	0	0	0	0	0	0	0	0	0	0	0	0	0	0	0	0	0	0	0	0	0	0	0	0	0	0	0	0	0	0	k__Fungi	p__Ascomycota
SH1662287.09FU_AB018043_refs	0	0	0	0	0	0	0	0	34	0	0	0	0	0	0	0	0	0	0	0	0	0	0	0	0	0	0	0	0	0	0	0	0	0	0	0	0	0	0	0	0	0	0	0	0	0	0	k__Fungi	p__Ascomycota
SH1706053.09FU_ON231677_reps	0	0	0	0	0	0	0	0	34	0	0	0	0	0	0	0	0	0	0	0	0	0	0	0	0	0	0	0	0	0	0	0	0	0	0	0	0	0	0	0	0	0	0	0	0	0	0	k__Fungi	p__Ascomycota
SH1452975.09FU_EF591736_refs	0	0	0	0	0	0	0	0	0	0	0	0	0	0	0	0	34	0	0	0	0	0	0	0	0	0	0	0	0	0	0	0	0	0	0	0	0	0	0	0	0	0	0	0	0	0	0	k__Fungi	p__Ascomycota
SH1799299.09FU_UDB01851193_reps	0	0	0	0	0	0	0	0	0	0	0	0	0	0	0	0	34	0	0	0	0	0	0	0	0	0	0	0	0	0	0	0	0	0	0	0	0	0	0	0	0	0	0	0	0	0	0	k__Fungi	p__Ascomycota
SH1808211.09FU_KF732423_refs	0	0	0	0	0	0	0	0	0	0	0	0	0	0	0	0	34	0	0	0	0	0	0	0	0	0	0	0	0	0	0	0	0	0	0	0	0	0	0	0	0	0	0	0	0	0	0	k__Fungi	p__Basidiomycota
SH1990308.09FU_UDB044449_reps	0	0	0	0	0	0	0	0	0	0	0	0	0	0	0	0	0	0	0	0	0	0	0	0	25	0	0	9	0	0	0	0	0	0	0	0	0	0	0	0	0	0	0	0	0	0	0	k__Fungi	p__Basidiomycota
SH1784029.09FU_FR682212_reps	0	0	0	0	0	0	0	0	0	0	0	0	0	0	0	0	0	0	0	0	0	0	0	0	0	34	0	0	0	0	0	0	0	0	0	0	0	0	0	0	0	0	0	0	0	0	0	k__Fungi	p__Ascomycota
SH1459435.09FU_UDB01224201_reps	0	0	0	0	0	0	0	0	0	0	0	0	0	0	0	0	0	0	0	0	0	0	0	0	0	0	0	34	0	0	0	0	0	0	0	0	0	0	0	0	0	0	0	0	0	0	0	k__Fungi	p__Ascomycota
SH1918171.09FU_UDB031214_refs	0	0	0	0	0	0	0	0	0	0	0	0	0	0	0	0	0	0	0	0	0	0	0	0	0	0	0	0	0	0	0	0	0	0	0	0	0	0	0	0	0	0	0	0	0	34	0	k__Fungi	p__Basidiomycota
SH1678494.09FU_GU721865_reps	33	0	0	0	0	0	0	0	0	0	0	0	0	0	0	0	0	0	0	0	0	0	0	0	0	0	0	0	0	0	0	0	0	0	0	0	0	0	0	0	0	0	0	0	0	0	0	k__Fungi	p__Basidiomycota
SH1747679.09FU_UDB031591_refs	33	0	0	0	0	0	0	0	0	0	0	0	0	0	0	0	0	0	0	0	0	0	0	0	0	0	0	0	0	0	0	0	0	0	0	0	0	0	0	0	0	0	0	0	0	0	0	k__Fungi	p__Basidiomycota
SH2061454.09FU_AM901850_refs	33	0	0	0	0	0	0	0	0	0	0	0	0	0	0	0	0	0	0	0	0	0	0	0	0	0	0	0	0	0	0	0	0	0	0	0	0	0	0	0	0	0	0	0	0	0	0	k__Fungi	p__Basidiomycota
SH2087344.09FU_MW054376_reps	20	0	0	0	0	0	0	0	0	13	0	0	0	0	0	0	0	0	0	0	0	0	0	0	0	0	0	0	0	0	0	0	0	0	0	0	0	0	0	0	0	0	0	0	0	0	0	k__Fungi	p__Ascomycota
SH1876013.09FU_UDB02168021_reps	0	0	25	0	0	0	0	0	0	0	0	0	0	0	0	0	0	0	8	0	0	0	0	0	0	0	0	0	0	0	0	0	0	0	0	0	0	0	0	0	0	0	0	0	0	0	0	k__Fungi
SH1465498.09FU_KT358902_reps	0	0	0	0	0	0	0	0	0	0	0	0	0	0	0	0	0	0	0	0	0	10	0	0	0	0	0	0	0	0	0	0	0	0	0	0	8	12	3	0	0	0	0	0	0	0	0	k__Fungi	p__Ascomycota
SH1444470.09FU_MW215561_reps	0	0	0	0	0	0	0	0	0	0	0	0	0	0	0	0	0	0	0	0	0	0	0	0	33	0	0	0	0	0	0	0	0	0	0	0	0	0	0	0	0	0	0	0	0	0	0	k__Fungi	p__Ascomycota
SH2056864.09FU_UDB04272494_reps	10	0	0	0	0	0	0	0	0	0	0	0	0	0	0	0	0	22	0	0	0	0	0	0	0	0	0	0	0	0	0	0	0	0	0	0	0	0	0	0	0	0	0	0	0	0	0	k__Fungi	p__Basidiomycota
SH1683564.09FU_UDB02334304_reps	0	6	0	0	0	0	0	0	0	0	0	0	0	0	0	0	0	0	0	0	0	0	0	0	0	26	0	0	0	0	0	0	0	0	0	0	0	0	0	0	0	0	0	0	0	0	0	k__Fungi	p__Ascomycota
SH1836671.09FU_UDB06715776_reps	0	0	4	0	0	0	0	0	0	0	0	0	0	0	0	0	0	4	0	0	0	0	0	0	0	0	0	14	0	0	0	0	0	1	0	0	0	0	0	0	0	0	0	0	0	0	9	k__Fungi	p__Rozellomycota
SH1583762.09FU_UDB0559316_reps	0	0	0	0	0	0	0	0	32	0	0	0	0	0	0	0	0	0	0	0	0	0	0	0	0	0	0	0	0	0	0	0	0	0	0	0	0	0	0	0	0	0	0	0	0	0	0	k__Fungi	p__Basidiomycota
SH2090471.09FU_KX388638_refs	0	0	0	0	0	0	0	0	0	32	0	0	0	0	0	0	0	0	0	0	0	0	0	0	0	0	0	0	0	0	0	0	0	0	0	0	0	0	0	0	0	0	0	0	0	0	0	k__Fungi	p__Basidiomycota
SH1674433.09FU_MF952667_reps	0	0	0	0	0	0	0	0	0	0	11	0	0	0	0	0	0	0	0	0	0	0	0	0	21	0	0	0	0	0	0	0	0	0	0	0	0	0	0	0	0	0	0	0	0	0	0	k__Fungi	p__Ascomycota
SH1469211.09FU_LC428826_reps	0	0	0	0	0	0	0	0	0	0	0	0	0	0	0	0	32	0	0	0	0	0	0	0	0	0	0	0	0	0	0	0	0	0	0	0	0	0	0	0	0	0	0	0	0	0	0	k__Fungi	p__Ascomycota
SH1517570.09FU_UDB01930941_reps	0	0	0	0	0	0	0	0	0	0	0	0	0	0	0	0	32	0	0	0	0	0	0	0	0	0	0	0	0	0	0	0	0	0	0	0	0	0	0	0	0	0	0	0	0	0	0	k__Fungi	p__Ascomycota
SH2081444.09FU_UDB0235525_reps	0	0	0	0	0	0	0	0	0	0	0	0	0	0	0	0	32	0	0	0	0	0	0	0	0	0	0	0	0	0	0	0	0	0	0	0	0	0	0	0	0	0	0	0	0	0	0	k__Fungi	p__Basidiomycota
SH1545915.09FU_KT923623_refs	0	0	0	0	0	0	0	0	0	0	0	0	0	0	0	0	0	32	0	0	0	0	0	0	0	0	0	0	0	0	0	0	0	0	0	0	0	0	0	0	0	0	0	0	0	0	0	k__Fungi	p__Ascomycota
SH1716278.09FU_OM647878_reps	0	0	0	0	0	0	0	0	0	0	0	0	0	0	0	0	0	32	0	0	0	0	0	0	0	0	0	0	0	0	0	0	0	0	0	0	0	0	0	0	0	0	0	0	0	0	0	k__Fungi	p__Basidiomycota
SH1534988.09FU_Z99696_reps	0	0	0	0	0	0	0	0	0	0	0	0	0	0	0	0	0	0	0	0	0	0	0	0	8	24	0	0	0	0	0	0	0	0	0	0	0	0	0	0	0	0	0	0	0	0	0	k__Fungi	p__Ascomycota
SH1918337.09FU_UDB04524183_reps	0	0	0	0	0	0	0	0	0	0	0	0	0	0	0	0	0	0	0	0	0	0	0	0	0	32	0	0	0	0	0	0	0	0	0	0	0	0	0	0	0	0	0	0	0	0	0	k__Fungi	p__Basidiomycota
SH2067382.09FU_JN661718_refs	0	0	0	0	0	0	0	0	0	0	0	0	0	0	0	0	0	0	0	0	0	0	0	0	0	32	0	0	0	0	0	0	0	0	0	0	0	0	0	0	0	0	0	0	0	0	0	k__Fungi	p__Basidiomycota
SH2108415.09FU_UDB07622361_reps	0	0	0	0	0	0	0	0	0	0	0	0	0	0	0	0	0	0	0	0	0	0	0	0	0	18	0	13	0	0	0	0	1	0	0	0	0	0	0	0	0	0	0	0	0	0	0	k__Fungi	p__Zoopagomycota
SH1370160.09FU_ON242332_reps	16	0	0	0	0	0	0	0	0	0	0	0	0	0	0	0	0	0	0	0	0	0	0	0	15	0	0	0	0	0	0	0	0	0	0	0	0	0	0	0	0	0	0	0	0	0	0	k__Fungi	p__Ascomycota
SH1518483.09FU_UDB089659_reps	31	0	0	0	0	0	0	0	0	0	0	0	0	0	0	0	0	0	0	0	0	0	0	0	0	0	0	0	0	0	0	0	0	0	0	0	0	0	0	0	0	0	0	0	0	0	0	k__Fungi	p__Ascomycota
SH1682468.09FU_UDB02352400_reps	0	31	0	0	0	0	0	0	0	0	0	0	0	0	0	0	0	0	0	0	0	0	0	0	0	0	0	0	0	0	0	0	0	0	0	0	0	0	0	0	0	0	0	0	0	0	0	k__Fungi	p__Ascomycota
SH1884719.09FU_UDB0304686_reps	0	0	0	0	0	0	0	0	18	0	0	0	0	0	0	0	0	8	0	0	0	0	0	0	0	4	0	0	0	0	0	0	1	0	0	0	0	0	0	0	0	0	0	0	0	0	0	k__Fungi
SH2118686.09FU_KJ716214_reps	0	0	0	0	0	0	0	0	28	0	0	0	0	0	0	0	0	0	0	0	0	0	0	0	0	0	0	0	0	0	0	0	0	3	0	0	0	0	0	0	0	0	0	0	0	0	0	k__Fungi	p__Chytridiomycota
SH1691917.09FU_UDB02253891_reps	0	0	0	0	0	0	0	0	0	25	0	0	0	0	0	0	0	0	0	0	0	0	0	0	6	0	0	0	0	0	0	0	0	0	0	0	0	0	0	0	0	0	0	0	0	0	0	k__Fungi	p__Chytridiomycota
SH1771791.09FU_EU037051_refs	0	0	0	0	0	0	0	0	0	18	0	0	0	0	0	0	0	13	0	0	0	0	0	0	0	0	0	0	0	0	0	0	0	0	0	0	0	0	0	0	0	0	0	0	0	0	0	k__Fungi	p__Ascomycota
SH1513704.09FU_MZ380047_reps	0	0	0	0	0	0	0	0	0	0	0	0	0	0	0	0	0	0	0	0	0	0	0	0	31	0	0	0	0	0	0	0	0	0	0	0	0	0	0	0	0	0	0	0	0	0	0	k__Fungi	p__Ascomycota
SH1886892.09FU_UDB04157600_reps	0	0	0	0	0	0	0	0	0	0	0	0	0	0	0	0	0	0	0	0	0	0	0	0	31	0	0	0	0	0	0	0	0	0	0	0	0	0	0	0	0	0	0	0	0	0	0	k__Fungi	p__Basidiomycota
SH2073694.09FU_UDB01601111_reps	0	0	0	0	0	0	0	0	0	0	0	0	0	0	0	0	0	0	0	0	0	0	0	0	31	0	0	0	0	0	0	0	0	0	0	0	0	0	0	0	0	0	0	0	0	0	0	k__Fungi	p__Basidiomycota
SH1340794.09FU_AY015438_refs	0	0	0	0	0	0	0	0	0	0	0	0	0	0	0	0	0	0	0	0	0	0	0	0	0	31	0	0	0	0	0	0	0	0	0	0	0	0	0	0	0	0	0	0	0	0	0	k__Fungi	p__Basidiomycota
SH1490992.09FU_AB040353_refs	0	0	0	0	0	0	0	0	0	0	0	0	0	0	0	0	0	0	0	0	0	0	0	0	0	31	0	0	0	0	0	0	0	0	0	0	0	0	0	0	0	0	0	0	0	0	0	k__Fungi	p__Ascomycota
SH1344933.09FU_AF033475_refs	29	0	0	0	0	0	0	0	0	0	0	0	0	0	0	0	0	0	0	0	0	0	0	0	0	0	0	0	0	0	0	0	0	0	0	0	0	0	0	0	0	0	0	0	1	0	0	k__Fungi	p__Ascomycota
SH1718625.09FU_UDB01489892_reps	30	0	0	0	0	0	0	0	0	0	0	0	0	0	0	0	0	0	0	0	0	0	0	0	0	0	0	0	0	0	0	0	0	0	0	0	0	0	0	0	0	0	0	0	0	0	0	k__Fungi
SH1805648.09FU_UDB011671_refs	15	15	0	0	0	0	0	0	0	0	0	0	0	0	0	0	0	0	0	0	0	0	0	0	0	0	0	0	0	0	0	0	0	0	0	0	0	0	0	0	0	0	0	0	0	0	0	k__Fungi	p__Basidiomycota
SH1964317.09FU_UDB06743696_reps	10	20	0	0	0	0	0	0	0	0	0	0	0	0	0	0	0	0	0	0	0	0	0	0	0	0	0	0	0	0	0	0	0	0	0	0	0	0	0	0	0	0	0	0	0	0	0	k__Fungi	p__Rozellomycota
SH2051952.09FU_MK211177_refs	30	0	0	0	0	0	0	0	0	0	0	0	0	0	0	0	0	0	0	0	0	0	0	0	0	0	0	0	0	0	0	0	0	0	0	0	0	0	0	0	0	0	0	0	0	0	0	k__Fungi	p__Basidiomycota
SH2042020.09FU_UDB05469083_reps	0	29	0	0	0	0	0	0	0	0	0	0	0	0	0	0	0	0	0	0	0	0	0	0	0	0	0	0	0	0	0	0	0	1	0	0	0	0	0	0	0	0	0	0	0	0	0	k__Fungi	p__Ascomycota
SH1856698.09FU_UDB05573856_reps	0	0	0	0	0	0	0	0	30	0	0	0	0	0	0	0	0	0	0	0	0	0	0	0	0	0	0	0	0	0	0	0	0	0	0	0	0	0	0	0	0	0	0	0	0	0	0	k__Fungi	p__Basidiomycota
SH1932886.09FU_KX816254_reps	0	0	0	0	0	0	0	0	30	0	0	0	0	0	0	0	0	0	0	0	0	0	0	0	0	0	0	0	0	0	0	0	0	0	0	0	0	0	0	0	0	0	0	0	0	0	0	k__Fungi	p__Basidiomycota
SH1901875.09FU_UDB05268631_reps	0	0	0	0	0	0	0	0	0	30	0	0	0	0	0	0	0	0	0	0	0	0	0	0	0	0	0	0	0	0	0	0	0	0	0	0	0	0	0	0	0	0	0	0	0	0	0	k__Fungi	p__Basidiomycota
SH2053864.09FU_MT935572_refs	0	0	0	0	0	0	0	0	0	14	0	0	0	0	0	0	0	16	0	0	0	0	0	0	0	0	0	0	0	0	0	0	0	0	0	0	0	0	0	0	0	0	0	0	0	0	0	k__Fungi	p__Basidiomycota
SH1843971.09FU_UDB06712040_reps	0	0	0	0	0	0	0	0	0	0	0	0	0	0	0	0	0	4	0	0	0	0	0	0	18	0	0	5	0	0	0	0	2	1	0	0	0	0	0	0	0	0	0	0	0	0	0	k__Fungi	p__Rozellomycota
SH1969747.09FU_AB625592_refs	0	0	0	0	0	0	0	0	0	0	0	0	0	0	0	0	0	29	0	0	0	0	0	0	0	0	0	0	0	0	0	0	1	0	0	0	0	0	0	0	0	0	0	0	0	0	0	k__Fungi	p__Ascomycota
SH2023466.09FU_JN049844_refs	0	0	0	0	0	0	0	0	0	0	0	0	0	0	0	0	0	23	0	0	0	0	0	0	0	0	0	0	0	0	0	0	0	0	0	0	0	0	0	0	0	0	0	0	0	0	7	k__Fungi	p__Ascomycota
SH1398084.09FU_UDB06970492_reps	0	0	0	0	0	0	0	0	0	0	0	0	0	0	0	0	0	0	0	0	0	0	0	0	22	0	0	0	0	0	0	0	0	8	0	0	0	0	0	0	0	0	0	0	0	0	0	k__Fungi	p__Mucoromycota
SH2026794.09FU_KU574730_reps	0	0	0	0	0	0	0	0	0	0	0	0	0	0	0	0	0	0	0	0	0	0	0	0	30	0	0	0	0	0	0	0	0	0	0	0	0	0	0	0	0	0	0	0	0	0	0	k__Fungi	p__Basidiomycota
SH1958615.09FU_UDB06843520_reps	0	0	0	0	0	0	0	0	0	0	0	0	0	0	0	0	0	0	0	0	0	0	0	0	0	30	0	0	0	0	0	0	0	0	0	0	0	0	0	0	0	0	0	0	0	0	0	k__Fungi	p__Basidiomycota
SH1404536.09FU_UDB016317_refs	29	0	0	0	0	0	0	0	0	0	0	0	0	0	0	0	0	0	0	0	0	0	0	0	0	0	0	0	0	0	0	0	0	0	0	0	0	0	0	0	0	0	0	0	0	0	0	k__Fungi	p__Basidiomycota
SH1573987.09FU_HM999959_refs	24	0	0	0	0	0	0	0	0	0	0	0	0	0	0	0	0	0	0	0	0	0	0	0	0	0	0	0	0	0	0	0	0	5	0	0	0	0	0	0	0	0	0	0	0	0	0	k__Fungi	p__Mucoromycota
SH1840744.09FU_UDB05054892_reps	29	0	0	0	0	0	0	0	0	0	0	0	0	0	0	0	0	0	0	0	0	0	0	0	0	0	0	0	0	0	0	0	0	0	0	0	0	0	0	0	0	0	0	0	0	0	0	k__Fungi	p__Basidiomycota
SH1854619.09FU_UDB03282054_reps	29	0	0	0	0	0	0	0	0	0	0	0	0	0	0	0	0	0	0	0	0	0	0	0	0	0	0	0	0	0	0	0	0	0	0	0	0	0	0	0	0	0	0	0	0	0	0	k__Fungi	p__Basidiomycota
SH1729161.09FU_UDB05260235_reps	0	29	0	0	0	0	0	0	0	0	0	0	0	0	0	0	0	0	0	0	0	0	0	0	0	0	0	0	0	0	0	0	0	0	0	0	0	0	0	0	0	0	0	0	0	0	0	k__Fungi	p__Ascomycota
SH1836581.09FU_UDB07520223_reps	0	29	0	0	0	0	0	0	0	0	0	0	0	0	0	0	0	0	0	0	0	0	0	0	0	0	0	0	0	0	0	0	0	0	0	0	0	0	0	0	0	0	0	0	0	0	0	k__Fungi	p__Ascomycota
SH1930330.09FU_UDB000326_refs	0	29	0	0	0	0	0	0	0	0	0	0	0	0	0	0	0	0	0	0	0	0	0	0	0	0	0	0	0	0	0	0	0	0	0	0	0	0	0	0	0	0	0	0	0	0	0	k__Fungi	p__Basidiomycota
SH1966861.09FU_MH859331_refs	0	29	0	0	0	0	0	0	0	0	0	0	0	0	0	0	0	0	0	0	0	0	0	0	0	0	0	0	0	0	0	0	0	0	0	0	0	0	0	0	0	0	0	0	0	0	0	k__Fungi	p__Ascomycota
SH1608803.09FU_EU343804_refs	0	0	0	0	0	0	0	0	29	0	0	0	0	0	0	0	0	0	0	0	0	0	0	0	0	0	0	0	0	0	0	0	0	0	0	0	0	0	0	0	0	0	0	0	0	0	0	k__Fungi	p__Ascomycota
SH1808037.09FU_MH784652_refs	0	0	0	0	0	0	0	0	0	0	0	0	0	0	0	0	20	0	0	0	0	0	0	0	0	0	0	0	0	0	0	0	0	9	0	0	0	0	0	0	0	0	0	0	0	0	0	k__Fungi	p__Basidiomycota
SH1556031.09FU_AF444470_refs	0	0	0	0	0	0	0	0	0	0	0	0	0	0	0	0	0	29	0	0	0	0	0	0	0	0	0	0	0	0	0	0	0	0	0	0	0	0	0	0	0	0	0	0	0	0	0	k__Fungi	p__Basidiomycota
SH1827808.09FU_AJ585455_reps	0	0	0	0	0	0	0	0	0	0	0	0	0	0	0	0	0	29	0	0	0	0	0	0	0	0	0	0	0	0	0	0	0	0	0	0	0	0	0	0	0	0	0	0	0	0	0	k__Fungi	p__Basidiomycota
SH1902225.09FU_UDB03759496_reps	0	0	0	0	0	0	0	0	0	0	0	0	0	0	0	0	0	29	0	0	0	0	0	0	0	0	0	0	0	0	0	0	0	0	0	0	0	0	0	0	0	0	0	0	0	0	0	k__Fungi	p__Basidiomycota
SH1827452.09FU_UDB03280575_reps	28	0	0	0	0	0	0	0	0	0	0	0	0	0	0	0	0	0	0	0	0	0	0	0	0	0	0	0	0	0	0	0	0	0	0	0	0	0	0	0	0	0	0	0	0	0	0	k__Fungi	p__Basidiomycota
SH1854688.09FU_UDB03291607_reps	5	0	0	0	0	0	0	0	0	0	0	0	0	0	0	0	0	0	0	0	0	0	0	0	23	0	0	0	0	0	0	0	0	0	0	0	0	0	0	0	0	0	0	0	0	0	0	k__Fungi	p__Basidiomycota
SH1895996.09FU_UDB06428050_reps	28	0	0	0	0	0	0	0	0	0	0	0	0	0	0	0	0	0	0	0	0	0	0	0	0	0	0	0	0	0	0	0	0	0	0	0	0	0	0	0	0	0	0	0	0	0	0	k__Fungi	p__Chytridiomycota
SH1490512.09FU_EU196536_refs	0	6	0	0	0	0	0	0	0	0	0	0	0	0	0	0	0	0	0	0	0	0	0	0	0	19	0	0	0	0	0	0	0	3	0	0	0	0	0	0	0	0	0	0	0	0	0	k__Fungi	p__Ascomycota
SH2062281.09FU_MH185962_reps	0	0	0	0	0	0	0	0	16	0	0	0	0	0	0	0	0	0	0	0	0	0	0	0	0	12	0	0	0	0	0	0	0	0	0	0	0	0	0	0	0	0	0	0	0	0	0	k__Fungi	p__Ascomycota
SH1790890.09FU_UDB003327_refs	0	0	0	0	0	0	0	0	0	0	0	0	0	0	0	0	28	0	0	0	0	0	0	0	0	0	0	0	0	0	0	0	0	0	0	0	0	0	0	0	0	0	0	0	0	0	0	k__Fungi	p__Basidiomycota
SH2043502.09FU_AB329681_refs	0	0	0	0	0	0	0	0	0	0	0	0	0	0	0	0	28	0	0	0	0	0	0	0	0	0	0	0	0	0	0	0	0	0	0	0	0	0	0	0	0	0	0	0	0	0	0	k__Fungi	p__Ascomycota
SH1795557.09FU_UDB024793_reps	0	0	0	0	0	0	0	0	0	0	0	0	0	0	0	0	0	28	0	0	0	0	0	0	0	0	0	0	0	0	0	0	0	0	0	0	0	0	0	0	0	0	0	0	0	0	0	k__Fungi	p__Basidiomycota
SH1581465.09FU_UDB063931_reps	0	0	0	0	0	0	0	0	0	0	0	0	0	0	0	0	0	0	0	0	0	0	0	0	28	0	0	0	0	0	0	0	0	0	0	0	0	0	0	0	0	0	0	0	0	0	0	k__Fungi	p__Ascomycota
SH1400880.09FU_UDB03244592_reps	0	0	0	0	0	0	0	0	0	0	0	0	0	0	0	0	0	0	0	0	0	0	0	0	0	0	0	0	0	0	0	0	0	0	0	12	0	0	0	0	0	0	0	0	0	0	16	k__Fungi	p__Ascomycota
SH1341394.09FU_UDB037788_reps	15	0	0	0	0	0	0	0	12	0	0	0	0	0	0	0	0	0	0	0	0	0	0	0	0	0	0	0	0	0	0	0	0	0	0	0	0	0	0	0	0	0	0	0	0	0	0	k__Fungi	p__Basidiomycota
SH1536935.09FU_KJ706925_reps	11	16	0	0	0	0	0	0	0	0	0	0	0	0	0	0	0	0	0	0	0	0	0	0	0	0	0	0	0	0	0	0	0	0	0	0	0	0	0	0	0	0	0	0	0	0	0	k__Fungi	p__Ascomycota
SH2092440.09FU_KY697136_reps	0	0	0	0	0	0	0	0	27	0	0	0	0	0	0	0	0	0	0	0	0	0	0	0	0	0	0	0	0	0	0	0	0	0	0	0	0	0	0	0	0	0	0	0	0	0	0	k__Fungi	p__Ascomycota
SH1487809.09FU_FJ860781_refs	0	0	0	0	0	0	0	0	0	27	0	0	0	0	0	0	0	0	0	0	0	0	0	0	0	0	0	0	0	0	0	0	0	0	0	0	0	0	0	0	0	0	0	0	0	0	0	k__Fungi	p__Ascomycota
SH2024230.09FU_UDB0294281_reps	0	0	0	0	0	0	0	0	0	27	0	0	0	0	0	0	0	0	0	0	0	0	0	0	0	0	0	0	0	0	0	0	0	0	0	0	0	0	0	0	0	0	0	0	0	0	0	k__Fungi	p__Basidiomycota
SH1382209.09FU_UDB01509636_reps	0	0	0	0	0	0	0	0	0	0	0	0	0	0	0	0	27	0	0	0	0	0	0	0	0	0	0	0	0	0	0	0	0	0	0	0	0	0	0	0	0	0	0	0	0	0	0	k__Fungi	p__Chytridiomycota
SH1702662.09FU_JN943613_reps	0	0	0	0	0	0	0	0	0	0	0	0	0	0	0	0	0	0	0	0	0	0	0	0	27	0	0	0	0	0	0	0	0	0	0	0	0	0	0	0	0	0	0	0	0	0	0	k__Fungi	p__Ascomycota
SH1454564.09FU_UDB06703570_reps	0	0	0	0	0	0	0	0	0	0	0	0	0	0	0	0	0	0	0	0	0	0	0	0	0	27	0	0	0	0	0	0	0	0	0	0	0	0	0	0	0	0	0	0	0	0	0	k__Fungi	p__Ascomycota
SH1909832.09FU_KF730809_reps	0	0	0	0	0	0	0	0	0	0	0	0	0	0	0	0	0	0	0	0	0	0	0	0	0	27	0	0	0	0	0	0	0	0	0	0	0	0	0	0	0	0	0	0	0	0	0	k__Fungi	p__Ascomycota
SH1515867.09FU_GQ411292_refs	0	0	0	0	0	0	0	0	0	0	0	0	0	0	0	0	0	0	0	0	0	0	0	0	0	0	0	0	0	0	0	0	27	0	0	0	0	0	0	0	0	0	0	0	0	0	0	k__Fungi	p__Ascomycota
SH1755179.09FU_FJ820568_reps	26	0	0	0	0	0	0	0	0	0	0	0	0	0	0	0	0	0	0	0	0	0	0	0	0	0	0	0	0	0	0	0	0	0	0	0	0	0	0	0	0	0	0	0	0	0	0	k__Fungi	p__Basidiomycota
SH1471372.09FU_UDB0958738_reps	0	8	0	0	0	0	0	0	0	0	0	0	0	0	0	0	0	0	0	0	0	0	0	0	18	0	0	0	0	0	0	0	0	0	0	0	0	0	0	0	0	0	0	0	0	0	0	k__Fungi	p__Ascomycota
SH1809165.09FU_UDB001086_refs	0	26	0	0	0	0	0	0	0	0	0	0	0	0	0	0	0	0	0	0	0	0	0	0	0	0	0	0	0	0	0	0	0	0	0	0	0	0	0	0	0	0	0	0	0	0	0	k__Fungi	p__Basidiomycota
SH1811672.09FU_UDB0797239_reps	0	26	0	0	0	0	0	0	0	0	0	0	0	0	0	0	0	0	0	0	0	0	0	0	0	0	0	0	0	0	0	0	0	0	0	0	0	0	0	0	0	0	0	0	0	0	0	k__Fungi	p__Basidiomycota
SH2008965.09FU_UDB05328737_reps	0	26	0	0	0	0	0	0	0	0	0	0	0	0	0	0	0	0	0	0	0	0	0	0	0	0	0	0	0	0	0	0	0	0	0	0	0	0	0	0	0	0	0	0	0	0	0	k__Fungi	p__Basidiomycota
SH2051150.09FU_KX964368_refs	0	22	0	0	0	0	0	0	0	0	0	0	0	0	0	0	0	0	0	0	0	0	0	0	0	0	0	0	0	0	0	0	0	4	0	0	0	0	0	0	0	0	0	0	0	0	0	k__Fungi	p__Basidiomycota
SH1526389.09FU_UDB05148255_reps	0	0	0	0	0	0	0	0	0	26	0	0	0	0	0	0	0	0	0	0	0	0	0	0	0	0	0	0	0	0	0	0	0	0	0	0	0	0	0	0	0	0	0	0	0	0	0	k__Fungi	p__Ascomycota
SH1451625.09FU_UDB03073610_reps	0	0	0	0	0	0	0	0	0	0	0	0	0	0	0	0	0	0	0	0	0	0	0	0	26	0	0	0	0	0	0	0	0	0	0	0	0	0	0	0	0	0	0	0	0	0	0	k__Fungi	p__Ascomycota
SH1486806.09FU_UDB04492629_reps	0	0	0	0	0	0	0	0	0	0	0	0	0	0	0	0	0	0	0	0	0	0	0	0	26	0	0	0	0	0	0	0	0	0	0	0	0	0	0	0	0	0	0	0	0	0	0	k__Fungi	p__Ascomycota
SH1415358.09FU_UDB05351730_reps	0	0	0	0	0	0	0	0	0	0	0	0	0	0	0	0	0	0	0	0	0	0	0	0	0	26	0	0	0	0	0	0	0	0	0	0	0	0	0	0	0	0	0	0	0	0	0	k__Fungi	p__Ascomycota
SH1836805.09FU_MZ750956_reps	0	0	0	0	0	0	0	0	0	0	0	0	0	0	0	0	0	0	0	0	0	0	0	0	0	26	0	0	0	0	0	0	0	0	0	0	0	0	0	0	0	0	0	0	0	0	0	k__Fungi	p__Basidiomycota
SH2011405.09FU_UDB02289423_reps	0	0	0	0	0	0	0	0	0	0	0	0	0	0	0	0	0	0	0	0	0	0	0	0	0	26	0	0	0	0	0	0	0	0	0	0	0	0	0	0	0	0	0	0	0	0	0	k__Fungi	p__Basidiomycota
SH1743551.09FU_UDB0388195_reps	0	0	0	0	0	0	0	0	0	0	0	0	0	0	0	0	0	0	0	0	0	0	0	0	0	0	0	0	26	0	0	0	0	0	0	0	0	0	0	0	0	0	0	0	0	0	0	k__Fungi	p__Basidiomycota
SH1341362.09FU_AF126876_refs	25	0	0	0	0	0	0	0	0	0	0	0	0	0	0	0	0	0	0	0	0	0	0	0	0	0	0	0	0	0	0	0	0	0	0	0	0	0	0	0	0	0	0	0	0	0	0	k__Fungi	p__Basidiomycota
SH1563898.09FU_UDB06549206_reps	11	0	0	0	2	0	0	0	0	0	0	0	0	0	0	0	0	11	0	0	0	0	0	0	0	0	0	0	0	0	0	0	0	1	0	0	0	0	0	0	0	0	0	0	0	0	0	k__Fungi	p__Ascomycota
SH1707866.09FU_UDB05443385_reps	16	0	0	0	0	0	0	0	0	9	0	0	0	0	0	0	0	0	0	0	0	0	0	0	0	0	0	0	0	0	0	0	0	0	0	0	0	0	0	0	0	0	0	0	0	0	0	k__Fungi	p__Ascomycota
SH1854202.09FU_UDB018233_refs	0	0	23	0	0	0	0	0	0	0	0	0	0	0	0	0	0	0	0	0	0	0	0	0	0	0	0	0	0	0	0	0	2	0	0	0	0	0	0	0	0	0	0	0	0	0	0	k__Fungi	p__Basidiomycota
SH1763516.09FU_UDB01386358_reps	0	0	0	0	0	0	0	0	25	0	0	0	0	0	0	0	0	0	0	0	0	0	0	0	0	0	0	0	0	0	0	0	0	0	0	0	0	0	0	0	0	0	0	0	0	0	0	k__Fungi	p__Ascomycota
SH1432399.09FU_UDB04555526_reps	0	0	0	0	0	0	0	0	0	0	0	0	0	0	0	0	20	0	0	0	0	0	0	0	0	0	0	0	0	0	0	0	0	0	5	0	0	0	0	0	0	0	0	0	0	0	0	k__Fungi	p__Ascomycota
SH1742208.09FU_UDB011697_reps	0	0	0	0	0	0	0	0	0	0	0	0	0	0	0	0	25	0	0	0	0	0	0	0	0	0	0	0	0	0	0	0	0	0	0	0	0	0	0	0	0	0	0	0	0	0	0	k__Fungi	p__Basidiomycota
SH1732963.09FU_UDB0620718_reps	0	0	0	0	0	0	0	0	0	0	0	0	0	0	0	0	0	25	0	0	0	0	0	0	0	0	0	0	0	0	0	0	0	0	0	0	0	0	0	0	0	0	0	0	0	0	0	k__Fungi	p__Basidiomycota
SH1490396.09FU_UDB03318386_reps	0	0	0	0	0	0	0	0	0	0	0	0	0	0	0	0	0	0	0	0	0	0	0	0	0	0	0	0	0	0	0	0	0	0	0	0	0	0	0	0	25	0	0	0	0	0	0	k__Fungi	p__Ascomycota
SH1341390.09FU_UDB07570103_reps	24	0	0	0	0	0	0	0	0	0	0	0	0	0	0	0	0	0	0	0	0	0	0	0	0	0	0	0	0	0	0	0	0	0	0	0	0	0	0	0	0	0	0	0	0	0	0	k__Fungi	p__Basidiomycota
SH1475102.09FU_UDB0472400_reps	18	0	0	0	0	0	0	0	0	0	0	0	0	0	0	0	0	0	0	0	0	0	0	0	0	0	0	0	0	0	0	0	0	6	0	0	0	0	0	0	0	0	0	0	0	0	0	k__Fungi	p__Ascomycota
SH1594055.09FU_UDB015573_refs	24	0	0	0	0	0	0	0	0	0	0	0	0	0	0	0	0	0	0	0	0	0	0	0	0	0	0	0	0	0	0	0	0	0	0	0	0	0	0	0	0	0	0	0	0	0	0	k__Fungi	p__Basidiomycota
SH2114299.09FU_JN882329_reps	0	16	0	0	0	0	0	0	0	8	0	0	0	0	0	0	0	0	0	0	0	0	0	0	0	0	0	0	0	0	0	0	0	0	0	0	0	0	0	0	0	0	0	0	0	0	0	k__Fungi	p__Monoblepharomycota
SH1869845.09FU_UDB001739_refs	0	0	14	0	0	0	0	0	0	0	0	0	0	0	0	0	0	0	0	0	0	0	0	0	0	0	0	0	0	0	0	0	10	0	0	0	0	0	0	0	0	0	0	0	0	0	0	k__Fungi	p__Basidiomycota
SH1972708.09FU_HQ212329_reps	0	0	10	0	0	0	0	0	0	0	0	0	0	0	0	0	8	0	0	0	0	0	0	0	0	6	0	0	0	0	0	0	0	0	0	0	0	0	0	0	0	0	0	0	0	0	0	k__Fungi	p__Ascomycota
SH1736731.09FU_AY743636_refs	0	0	0	0	2	0	0	0	0	0	0	0	0	0	0	0	22	0	0	0	0	0	0	0	0	0	0	0	0	0	0	0	0	0	0	0	0	0	0	0	0	0	0	0	0	0	0	k__Fungi	p__Basidiomycota
SH1998106.09FU_KY102138_reps	0	0	0	0	0	0	0	0	24	0	0	0	0	0	0	0	0	0	0	0	0	0	0	0	0	0	0	0	0	0	0	0	0	0	0	0	0	0	0	0	0	0	0	0	0	0	0	k__Fungi	p__Ascomycota
SH1745020.09FU_MG976296_reps	0	0	0	0	0	0	0	0	0	0	0	0	0	0	0	0	24	0	0	0	0	0	0	0	0	0	0	0	0	0	0	0	0	0	0	0	0	0	0	0	0	0	0	0	0	0	0	k__Fungi	p__Ascomycota
SH1809023.09FU_UDB04436885_reps	0	0	0	0	0	0	0	0	0	0	0	0	0	0	0	0	24	0	0	0	0	0	0	0	0	0	0	0	0	0	0	0	0	0	0	0	0	0	0	0	0	0	0	0	0	0	0	k__Fungi	p__Basidiomycota
SH1836809.09FU_UDB02751341_reps	0	0	0	0	0	0	0	0	0	0	0	0	0	0	0	0	24	0	0	0	0	0	0	0	0	0	0	0	0	0	0	0	0	0	0	0	0	0	0	0	0	0	0	0	0	0	0	k__Fungi	p__Basidiomycota
SH1848575.09FU_UDB07368066_reps	0	0	0	0	0	0	0	0	0	0	0	0	0	0	0	0	24	0	0	0	0	0	0	0	0	0	0	0	0	0	0	0	0	0	0	0	0	0	0	0	0	0	0	0	0	0	0	k__Fungi	p__Basidiomycota
SH1388783.09FU_AJ557330_refs	0	0	0	0	0	0	0	0	0	0	0	0	0	0	0	0	0	15	9	0	0	0	0	0	0	0	0	0	0	0	0	0	0	0	0	0	0	0	0	0	0	0	0	0	0	0	0	k__Fungi	p__Basidiomycota
SH1819831.09FU_UDB06195684_reps	0	0	0	0	0	0	0	0	0	0	0	0	0	0	0	0	0	24	0	0	0	0	0	0	0	0	0	0	0	0	0	0	0	0	0	0	0	0	0	0	0	0	0	0	0	0	0	k__Fungi	p__Basidiomycota
SH1521571.09FU_UDB01756328_reps	0	0	0	0	0	0	0	0	0	0	0	0	0	0	0	0	0	0	0	0	0	0	0	0	24	0	0	0	0	0	0	0	0	0	0	0	0	0	0	0	0	0	0	0	0	0	0	k__Fungi	p__Ascomycota
SH1891370.09FU_UDB015736_refs	0	0	0	0	0	0	0	0	0	0	0	0	0	0	0	0	0	0	0	0	0	0	0	0	24	0	0	0	0	0	0	0	0	0	0	0	0	0	0	0	0	0	0	0	0	0	0	k__Fungi	p__Basidiomycota
SH1992424.09FU_UDB01675701_reps	0	0	0	0	0	0	0	0	0	0	0	0	0	0	0	0	0	0	0	0	0	0	0	0	0	24	0	0	0	0	0	0	0	0	0	0	0	0	0	0	0	0	0	0	0	0	0	k__Fungi	p__Basidiomycota
SH1964048.09FU_DQ340341_reps	23	0	0	0	0	0	0	0	0	0	0	0	0	0	0	0	0	0	0	0	0	0	0	0	0	0	0	0	0	0	0	0	0	0	0	0	0	0	0	0	0	0	0	0	0	0	0	k__Fungi	p__Basidiomycota
SH1988913.09FU_AB070880_reps	23	0	0	0	0	0	0	0	0	0	0	0	0	0	0	0	0	0	0	0	0	0	0	0	0	0	0	0	0	0	0	0	0	0	0	0	0	0	0	0	0	0	0	0	0	0	0	k__Fungi	p__Basidiomycota
SH2005046.09FU_AF118140_refs	16	0	0	0	0	0	0	0	0	0	0	0	0	0	0	0	0	0	0	0	0	0	0	0	7	0	0	0	0	0	0	0	0	0	0	0	0	0	0	0	0	0	0	0	0	0	0	k__Fungi	p__Ascomycota
SH1388719.09FU_KU866648_refs	0	23	0	0	0	0	0	0	0	0	0	0	0	0	0	0	0	0	0	0	0	0	0	0	0	0	0	0	0	0	0	0	0	0	0	0	0	0	0	0	0	0	0	0	0	0	0	k__Fungi	p__Ascomycota
SH1436456.09FU_UDB01734923_reps	0	0	0	0	0	0	0	0	23	0	0	0	0	0	0	0	0	0	0	0	0	0	0	0	0	0	0	0	0	0	0	0	0	0	0	0	0	0	0	0	0	0	0	0	0	0	0	k__Fungi	p__Ascomycota
SH1688252.09FU_UDB01841841_reps	0	0	0	0	0	0	0	0	0	0	0	0	0	0	0	0	23	0	0	0	0	0	0	0	0	0	0	0	0	0	0	0	0	0	0	0	0	0	0	0	0	0	0	0	0	0	0	k__Fungi	p__Ascomycota
SH2027368.09FU_AY680987_refs	0	0	0	0	0	0	0	0	0	0	0	0	0	0	0	0	23	0	0	0	0	0	0	0	0	0	0	0	0	0	0	0	0	0	0	0	0	0	0	0	0	0	0	0	0	0	0	k__Fungi	p__Basidiomycota
SH1453421.09FU_UDB07568402_reps	0	0	0	0	0	0	0	0	0	0	0	0	0	0	0	0	0	23	0	0	0	0	0	0	0	0	0	0	0	0	0	0	0	0	0	0	0	0	0	0	0	0	0	0	0	0	0	k__Fungi	p__Ascomycota
SH1808194.09FU_UDB001171_refs	0	0	0	0	0	0	0	0	0	0	0	0	0	0	0	0	0	0	0	0	0	0	0	0	23	0	0	0	0	0	0	0	0	0	0	0	0	0	0	0	0	0	0	0	0	0	0	k__Fungi	p__Basidiomycota
SH2040471.09FU_OM985738_reps	0	0	0	0	0	0	0	0	0	0	0	0	0	0	0	0	0	0	0	0	0	0	0	0	23	0	0	0	0	0	0	0	0	0	0	0	0	0	0	0	0	0	0	0	0	0	0	k__Fungi	p__Basidiomycota
SH1655713.09FU_MN452822_reps	0	0	0	0	0	0	0	0	0	0	0	0	0	0	0	0	0	0	0	0	0	0	0	0	0	23	0	0	0	0	0	0	0	0	0	0	0	0	0	0	0	0	0	0	0	0	0	k__Fungi	p__Mucoromycota
SH1507652.09FU_KM231791_refs	0	0	0	0	0	0	0	0	0	0	0	0	0	0	0	0	0	0	0	0	0	0	0	0	0	0	0	0	0	0	0	0	0	0	23	0	0	0	0	0	0	0	0	0	0	0	0	k__Fungi	p__Ascomycota
SH2081811.09FU_UDB05028617_reps	0	0	0	0	0	0	0	0	0	0	0	0	0	0	0	0	0	0	0	0	0	0	0	0	0	0	0	0	0	0	0	0	0	0	0	23	0	0	0	0	0	0	0	0	0	0	0	k__Fungi	p__Ascomycota
SH2039144.09FU_UDB06740896_reps	16	0	0	0	0	0	0	0	0	0	0	0	0	0	0	0	6	0	0	0	0	0	0	0	0	0	0	0	0	0	0	0	0	0	0	0	0	0	0	0	0	0	0	0	0	0	0	k__Fungi	p__Ascomycota
SH1779299.09FU_UDB012142_reps	0	6	0	0	0	0	0	0	0	0	0	0	0	0	0	0	0	0	0	0	0	0	0	0	0	16	0	0	0	0	0	0	0	0	0	0	0	0	0	0	0	0	0	0	0	0	0	k__Fungi	p__Basidiomycota
SH1961001.09FU_OM747669_reps	0	22	0	0	0	0	0	0	0	0	0	0	0	0	0	0	0	0	0	0	0	0	0	0	0	0	0	0	0	0	0	0	0	0	0	0	0	0	0	0	0	0	0	0	0	0	0	k__Fungi	p__Basidiomycota
SH1597104.09FU_UDB03316023_reps	0	0	0	0	0	0	0	0	15	0	0	0	0	0	0	0	0	0	0	0	0	0	0	0	0	0	0	0	0	0	0	0	0	7	0	0	0	0	0	0	0	0	0	0	0	0	0	k__Fungi	p__Ascomycota
SH1455679.09FU_UDB001740_refs	0	0	0	0	0	0	0	0	0	22	0	0	0	0	0	0	0	0	0	0	0	0	0	0	0	0	0	0	0	0	0	0	0	0	0	0	0	0	0	0	0	0	0	0	0	0	0	k__Fungi	p__Basidiomycota
SH1748149.09FU_MH864054_reps	0	0	0	0	0	0	0	0	0	22	0	0	0	0	0	0	0	0	0	0	0	0	0	0	0	0	0	0	0	0	0	0	0	0	0	0	0	0	0	0	0	0	0	0	0	0	0	k__Fungi	p__Basidiomycota
SH1574396.09FU_KJ706949_reps	0	0	0	0	0	0	0	0	0	0	0	0	0	0	0	0	22	0	0	0	0	0	0	0	0	0	0	0	0	0	0	0	0	0	0	0	0	0	0	0	0	0	0	0	0	0	0	k__Fungi	p__Basidiomycota
SH1473507.09FU_UDB05275873_reps	0	0	0	0	0	0	0	0	0	0	0	0	0	0	0	0	0	0	0	0	0	0	0	0	22	0	0	0	0	0	0	0	0	0	0	0	0	0	0	0	0	0	0	0	0	0	0	k__Fungi	p__Ascomycota
SH1513190.09FU_KT289615_reps	0	0	0	0	0	0	0	0	0	0	0	0	0	0	0	0	0	0	0	0	0	0	0	0	22	0	0	0	0	0	0	0	0	0	0	0	0	0	0	0	0	0	0	0	0	0	0	k__Fungi	p__Ascomycota
SH1730181.09FU_MF797780_reps	0	0	0	0	0	0	0	0	0	0	0	0	0	0	0	0	0	0	0	0	0	0	0	0	22	0	0	0	0	0	0	0	0	0	0	0	0	0	0	0	0	0	0	0	0	0	0	k__Fungi	p__Ascomycota
SH1519598.09FU_UDB04294929_reps	0	0	0	0	0	0	0	0	0	0	0	0	0	0	0	0	0	0	0	0	0	0	0	0	0	22	0	0	0	0	0	0	0	0	0	0	0	0	0	0	0	0	0	0	0	0	0	k__Fungi	p__Ascomycota
SH1696403.09FU_UDB05467747_reps	0	0	0	0	0	0	0	0	0	0	0	0	0	0	0	0	0	0	0	0	0	0	0	0	0	22	0	0	0	0	0	0	0	0	0	0	0	0	0	0	0	0	0	0	0	0	0	k__Fungi	p__Ascomycota
SH1736670.09FU_KM235691_refs	16	0	0	0	0	0	0	0	0	0	0	0	0	0	0	0	0	0	0	0	0	0	0	0	0	0	0	0	0	0	0	0	0	0	0	0	0	0	0	0	0	0	0	0	0	5	0	k__Fungi	p__Basidiomycota
SH2059459.09FU_KJ865739_refs	21	0	0	0	0	0	0	0	0	0	0	0	0	0	0	0	0	0	0	0	0	0	0	0	0	0	0	0	0	0	0	0	0	0	0	0	0	0	0	0	0	0	0	0	0	0	0	k__Fungi	p__Ascomycota
SH1534901.09FU_UDB0778853_refs	0	21	0	0	0	0	0	0	0	0	0	0	0	0	0	0	0	0	0	0	0	0	0	0	0	0	0	0	0	0	0	0	0	0	0	0	0	0	0	0	0	0	0	0	0	0	0	k__Fungi	p__Ascomycota
SH1597114.09FU_UDB03337496_reps	0	21	0	0	0	0	0	0	0	0	0	0	0	0	0	0	0	0	0	0	0	0	0	0	0	0	0	0	0	0	0	0	0	0	0	0	0	0	0	0	0	0	0	0	0	0	0	k__Fungi	p__Ascomycota
SH1613389.09FU_UDB0326097_reps	0	7	0	0	0	0	0	0	6	0	0	0	0	0	0	0	0	0	0	0	0	0	0	0	8	0	0	0	0	0	0	0	0	0	0	0	0	0	0	0	0	0	0	0	0	0	0	k__Fungi	p__Rozellomycota
SH1923384.09FU_UDB015056_refs	0	21	0	0	0	0	0	0	0	0	0	0	0	0	0	0	0	0	0	0	0	0	0	0	0	0	0	0	0	0	0	0	0	0	0	0	0	0	0	0	0	0	0	0	0	0	0	k__Fungi	p__Basidiomycota
SH1373243.09FU_UDB02165186_reps	0	0	5	0	0	0	0	0	0	0	9	0	0	0	0	0	0	0	0	0	0	0	0	0	0	4	0	0	0	0	0	0	1	2	0	0	0	0	0	0	0	0	0	0	0	0	0	k__Fungi	p__Ascomycota
SH1369821.09FU_UDB03040921_reps	0	0	0	0	0	0	0	0	21	0	0	0	0	0	0	0	0	0	0	0	0	0	0	0	0	0	0	0	0	0	0	0	0	0	0	0	0	0	0	0	0	0	0	0	0	0	0	k__Fungi	p__Ascomycota
SH1561403.09FU_KT157833_reps	0	0	0	0	0	0	0	0	21	0	0	0	0	0	0	0	0	0	0	0	0	0	0	0	0	0	0	0	0	0	0	0	0	0	0	0	0	0	0	0	0	0	0	0	0	0	0	k__Fungi	p__Basidiomycota
SH1931952.09FU_LN997737_reps	0	0	0	0	0	0	0	0	15	0	0	0	0	0	0	0	0	6	0	0	0	0	0	0	0	0	0	0	0	0	0	0	0	0	0	0	0	0	0	0	0	0	0	0	0	0	0	k__Fungi	p__Basidiomycota
SH2027801.09FU_UDB0355275_reps	0	0	0	0	0	0	0	0	21	0	0	0	0	0	0	0	0	0	0	0	0	0	0	0	0	0	0	0	0	0	0	0	0	0	0	0	0	0	0	0	0	0	0	0	0	0	0	k__Fungi	p__Mucoromycota
SH1768784.09FU_UDB016334_refs	0	0	0	0	0	0	0	0	0	21	0	0	0	0	0	0	0	0	0	0	0	0	0	0	0	0	0	0	0	0	0	0	0	0	0	0	0	0	0	0	0	0	0	0	0	0	0	k__Fungi	p__Basidiomycota
SH1967206.09FU_UDB02344190_reps	0	0	0	0	0	0	0	0	0	21	0	0	0	0	0	0	0	0	0	0	0	0	0	0	0	0	0	0	0	0	0	0	0	0	0	0	0	0	0	0	0	0	0	0	0	0	0	k__Fungi	p__Ascomycota
SH1495900.09FU_DQ202512_reps	0	0	0	0	0	0	0	0	0	0	0	0	0	0	0	0	0	21	0	0	0	0	0	0	0	0	0	0	0	0	0	0	0	0	0	0	0	0	0	0	0	0	0	0	0	0	0	k__Fungi	p__Ascomycota
SH1697045.09FU_UDB0367119_reps	0	0	0	0	0	0	0	0	0	0	0	0	0	0	0	0	0	7	0	0	0	0	0	0	14	0	0	0	0	0	0	0	0	0	0	0	0	0	0	0	0	0	0	0	0	0	0	k__Fungi	p__Basidiomycota
SH1829400.09FU_UDB011529_refs	0	0	0	0	0	0	0	0	0	0	0	0	0	0	0	0	0	21	0	0	0	0	0	0	0	0	0	0	0	0	0	0	0	0	0	0	0	0	0	0	0	0	0	0	0	0	0	k__Fungi	p__Basidiomycota
SH1805099.09FU_UDB023648_refs	0	0	0	0	0	0	0	0	0	0	0	0	0	0	0	0	0	0	0	0	0	0	0	0	0	21	0	0	0	0	0	0	0	0	0	0	0	0	0	0	0	0	0	0	0	0	0	k__Fungi	p__Basidiomycota
SH1987851.09FU_UDB016461_refs	0	0	0	0	0	0	0	0	0	0	0	0	0	0	0	0	0	0	0	0	0	0	0	0	0	21	0	0	0	0	0	0	0	0	0	0	0	0	0	0	0	0	0	0	0	0	0	k__Fungi	p__Basidiomycota
SH2124946.09FU_UDB040260_reps	0	0	0	0	0	0	0	0	0	0	0	0	0	0	0	0	0	0	0	0	0	0	0	0	0	0	0	0	12	0	9	0	0	0	0	0	0	0	0	0	0	0	0	0	0	0	0	k__Fungi	p__Ascomycota
SH1551581.09FU_AB614131_refs	0	0	0	0	0	0	0	0	0	0	0	0	0	0	0	0	0	0	0	0	0	0	0	0	0	0	0	0	0	0	0	0	21	0	0	0	0	0	0	0	0	0	0	0	0	0	0	k__Fungi	p__Ascomycota
SH1408853.09FU_UDB07353398_reps	0	0	0	0	0	0	0	0	0	0	0	0	0	0	0	0	0	0	0	0	0	0	0	0	0	0	0	0	0	0	0	0	0	0	0	0	0	0	0	0	0	0	0	0	0	21	0	k__Fungi	p__Ascomycota
SH1454908.09FU_UDB04614863_reps	20	0	0	0	0	0	0	0	0	0	0	0	0	0	0	0	0	0	0	0	0	0	0	0	0	0	0	0	0	0	0	0	0	0	0	0	0	0	0	0	0	0	0	0	0	0	0	k__Fungi	p__Basidiomycota
SH1629641.09FU_AB476517_reps	20	0	0	0	0	0	0	0	0	0	0	0	0	0	0	0	0	0	0	0	0	0	0	0	0	0	0	0	0	0	0	0	0	0	0	0	0	0	0	0	0	0	0	0	0	0	0	k__Fungi	p__Ascomycota
SH2011383.09FU_UDB020279_refs	20	0	0	0	0	0	0	0	0	0	0	0	0	0	0	0	0	0	0	0	0	0	0	0	0	0	0	0	0	0	0	0	0	0	0	0	0	0	0	0	0	0	0	0	0	0	0	k__Fungi	p__Basidiomycota
SH2049699.09FU_UDB04412161_reps	20	0	0	0	0	0	0	0	0	0	0	0	0	0	0	0	0	0	0	0	0	0	0	0	0	0	0	0	0	0	0	0	0	0	0	0	0	0	0	0	0	0	0	0	0	0	0	k__Fungi	p__Basidiomycota
SH2088246.09FU_UDB038240_refs	20	0	0	0	0	0	0	0	0	0	0	0	0	0	0	0	0	0	0	0	0	0	0	0	0	0	0	0	0	0	0	0	0	0	0	0	0	0	0	0	0	0	0	0	0	0	0	k__Fungi	p__Basidiomycota
SH1775058.09FU_MK639579_reps	0	6	0	0	0	0	0	0	0	0	0	0	0	0	0	0	0	0	0	0	0	0	0	0	0	14	0	0	0	0	0	0	0	0	0	0	0	0	0	0	0	0	0	0	0	0	0	k__Fungi	p__Chytridiomycota
SH1749817.09FU_UDB0310549_reps	0	0	20	0	0	0	0	0	0	0	0	0	0	0	0	0	0	0	0	0	0	0	0	0	0	0	0	0	0	0	0	0	0	0	0	0	0	0	0	0	0	0	0	0	0	0	0	k__Fungi	p__Chytridiomycota
SH1436585.09FU_UDB05793793_reps	0	0	0	0	0	0	0	0	18	0	2	0	0	0	0	0	0	0	0	0	0	0	0	0	0	0	0	0	0	0	0	0	0	0	0	0	0	0	0	0	0	0	0	0	0	0	0	k__Fungi	p__Ascomycota
SH1876480.09FU_UDB011151_refs	0	0	0	0	0	0	0	0	0	0	0	0	0	0	0	0	20	0	0	0	0	0	0	0	0	0	0	0	0	0	0	0	0	0	0	0	0	0	0	0	0	0	0	0	0	0	0	k__Fungi	p__Basidiomycota
SH1540494.09FU_EU940229_refs	0	0	0	0	0	0	0	0	0	0	0	0	0	0	0	0	0	20	0	0	0	0	0	0	0	0	0	0	0	0	0	0	0	0	0	0	0	0	0	0	0	0	0	0	0	0	0	k__Fungi	p__Ascomycota
SH1486960.09FU_UDB04492633_reps	0	0	0	0	0	0	0	0	0	0	0	0	0	0	0	0	0	0	0	0	0	0	0	0	20	0	0	0	0	0	0	0	0	0	0	0	0	0	0	0	0	0	0	0	0	0	0	k__Fungi	p__Ascomycota
SH1596962.09FU_UDB02662613_reps	0	0	0	0	0	0	0	0	0	0	0	0	0	0	0	0	0	0	0	0	0	0	0	0	20	0	0	0	0	0	0	0	0	0	0	0	0	0	0	0	0	0	0	0	0	0	0	k__Fungi	p__Ascomycota
SH1517344.09FU_MG208168_reps	0	0	0	0	0	0	0	0	0	0	0	0	0	0	0	0	0	0	0	0	0	0	0	0	0	20	0	0	0	0	0	0	0	0	0	0	0	0	0	0	0	0	0	0	0	0	0	k__Fungi	p__Ascomycota
SH1707379.09FU_UDB060851_reps	0	0	0	0	0	0	0	0	0	0	0	0	0	0	0	0	0	0	0	0	0	0	0	0	0	20	0	0	0	0	0	0	0	0	0	0	0	0	0	0	0	0	0	0	0	0	0	k__Fungi	p__Ascomycota
SH1743666.09FU_AJ697747_refs	0	0	0	0	0	0	0	0	0	0	0	0	0	0	0	0	0	0	0	0	0	0	0	0	0	18	0	0	0	0	0	0	2	0	0	0	0	0	0	0	0	0	0	0	0	0	0	k__Fungi	p__Ascomycota
SH1560998.09FU_EF087983_reps	0	0	0	0	0	0	0	0	0	0	0	0	0	0	0	0	0	0	0	0	0	0	0	0	0	0	0	0	0	0	0	20	0	0	0	0	0	0	0	0	0	0	0	0	0	0	0	k__Fungi	p__Ascomycota
SH1831712.09FU_JF747041_refs	0	6	0	0	0	0	0	0	0	13	0	0	0	0	0	0	0	0	0	0	0	0	0	0	0	0	0	0	0	0	0	0	0	0	0	0	0	0	0	0	0	0	0	0	0	0	0	k__Fungi	p__Ascomycota
SH2056634.09FU_MT935053_refs	0	19	0	0	0	0	0	0	0	0	0	0	0	0	0	0	0	0	0	0	0	0	0	0	0	0	0	0	0	0	0	0	0	0	0	0	0	0	0	0	0	0	0	0	0	0	0	k__Fungi	p__Basidiomycota
SH1341405.09FU_UDB038338_refs	0	0	0	0	0	0	0	0	19	0	0	0	0	0	0	0	0	0	0	0	0	0	0	0	0	0	0	0	0	0	0	0	0	0	0	0	0	0	0	0	0	0	0	0	0	0	0	k__Fungi	p__Basidiomycota
SH1368525.09FU_UDB06311560_reps	0	0	0	0	0	0	0	0	12	0	0	0	0	0	0	0	0	0	0	0	0	0	0	0	0	0	0	0	0	0	0	0	0	0	0	0	0	0	0	0	4	0	0	0	0	3	0	k__Fungi	p__Ascomycota
SH1527202.09FU_UDB05150340_reps	0	0	0	0	0	0	0	0	0	19	0	0	0	0	0	0	0	0	0	0	0	0	0	0	0	0	0	0	0	0	0	0	0	0	0	0	0	0	0	0	0	0	0	0	0	0	0	k__Fungi	p__Ascomycota
SH1896401.09FU_UDB0326120_reps	0	0	0	0	0	0	0	0	0	19	0	0	0	0	0	0	0	0	0	0	0	0	0	0	0	0	0	0	0	0	0	0	0	0	0	0	0	0	0	0	0	0	0	0	0	0	0	k__Fungi	p__Basidiomycota
SH1547486.09FU_UDB03696877_reps	0	0	0	0	0	0	0	0	0	0	0	0	0	0	0	0	19	0	0	0	0	0	0	0	0	0	0	0	0	0	0	0	0	0	0	0	0	0	0	0	0	0	0	0	0	0	0	k__Fungi	p__Ascomycota
SH1605329.09FU_UDB087337_reps	0	0	0	0	0	0	0	0	0	0	0	0	0	0	0	0	13	0	0	0	0	0	0	0	0	0	0	0	0	6	0	0	0	0	0	0	0	0	0	0	0	0	0	0	0	0	0	k__Fungi	p__Chytridiomycota
SH1520323.09FU_MW764300_reps	0	0	0	0	0	0	0	0	0	0	0	0	0	0	0	0	0	19	0	0	0	0	0	0	0	0	0	0	0	0	0	0	0	0	0	0	0	0	0	0	0	0	0	0	0	0	0	k__Fungi	p__Ascomycota
SH1973029.09FU_UDB06700096_reps	0	0	0	0	0	0	0	0	0	0	0	0	0	0	0	0	0	5	0	0	0	0	0	0	0	0	0	9	0	0	0	0	0	0	0	0	0	0	0	0	0	0	0	0	0	0	5	k__Fungi	p__Rozellomycota
SH2012911.09FU_UDB03092003_reps	0	0	0	0	0	0	0	0	0	0	0	0	0	0	0	0	0	19	0	0	0	0	0	0	0	0	0	0	0	0	0	0	0	0	0	0	0	0	0	0	0	0	0	0	0	0	0	k__Fungi	p__Ascomycota
SH2119958.09FU_UDB02598552_reps	0	0	0	0	0	0	0	0	0	0	0	0	0	0	0	0	0	19	0	0	0	0	0	0	0	0	0	0	0	0	0	0	0	0	0	0	0	0	0	0	0	0	0	0	0	0	0	k__Fungi	p__Ascomycota
SH1380570.09FU_MK185680_refs	0	0	0	0	0	0	0	0	0	0	0	0	0	0	0	0	0	0	0	0	0	0	0	0	19	0	0	0	0	0	0	0	0	0	0	0	0	0	0	0	0	0	0	0	0	0	0	k__Fungi	p__Ascomycota
SH1490391.09FU_UDB01670407_reps	0	0	0	0	0	0	0	0	0	0	0	0	0	0	0	0	0	0	0	0	0	0	0	0	19	0	0	0	0	0	0	0	0	0	0	0	0	0	0	0	0	0	0	0	0	0	0	k__Fungi	p__Ascomycota
SH1629533.09FU_KY104545_refs	0	0	0	0	0	0	0	0	0	0	0	0	0	0	0	0	0	0	0	0	0	0	0	0	0	0	0	0	0	0	0	19	0	0	0	0	0	0	0	0	0	0	0	0	0	0	0	k__Fungi	p__Ascomycota
SH1560741.09FU_LR961675_reps	0	0	0	0	0	0	0	0	0	0	0	0	0	0	0	0	0	0	0	0	0	0	0	0	0	0	0	0	0	0	0	0	9	10	0	0	0	0	0	0	0	0	0	0	0	0	0	k__Fungi	p__Ascomycota
SH1781868.09FU_KP026229_reps	0	0	0	0	0	0	0	0	0	0	0	0	0	0	0	0	0	0	0	0	0	0	0	0	0	0	0	0	0	0	0	0	0	0	0	0	0	0	0	0	0	0	0	0	0	19	0	k__Fungi	p__Basidiomycota
SH1442277.09FU_EU434847_refs	18	0	0	0	0	0	0	0	0	0	0	0	0	0	0	0	0	0	0	0	0	0	0	0	0	0	0	0	0	0	0	0	0	0	0	0	0	0	0	0	0	0	0	0	0	0	0	k__Fungi	p__Ascomycota
SH1540321.09FU_FR667228_refs	18	0	0	0	0	0	0	0	0	0	0	0	0	0	0	0	0	0	0	0	0	0	0	0	0	0	0	0	0	0	0	0	0	0	0	0	0	0	0	0	0	0	0	0	0	0	0	k__Fungi	p__Ascomycota
SH1556166.09FU_AY395800_refs	12	0	0	0	0	0	0	0	0	0	0	0	0	0	0	0	0	0	0	0	0	0	0	0	0	4	0	0	0	0	0	0	0	2	0	0	0	0	0	0	0	0	0	0	0	0	0	k__Fungi	p__Basidiomycota
SH1644240.09FU_UDB07548435_reps	18	0	0	0	0	0	0	0	0	0	0	0	0	0	0	0	0	0	0	0	0	0	0	0	0	0	0	0	0	0	0	0	0	0	0	0	0	0	0	0	0	0	0	0	0	0	0	k__Fungi	p__Basidiomycota
SH1964528.09FU_UDB011406_refs	18	0	0	0	0	0	0	0	0	0	0	0	0	0	0	0	0	0	0	0	0	0	0	0	0	0	0	0	0	0	0	0	0	0	0	0	0	0	0	0	0	0	0	0	0	0	0	k__Fungi	p__Basidiomycota
SH2054295.09FU_MW555453_reps	18	0	0	0	0	0	0	0	0	0	0	0	0	0	0	0	0	0	0	0	0	0	0	0	0	0	0	0	0	0	0	0	0	0	0	0	0	0	0	0	0	0	0	0	0	0	0	k__Fungi	p__Basidiomycota
SH1408269.09FU_UDB06473250_reps	0	5	0	13	0	0	0	0	0	0	0	0	0	0	0	0	0	0	0	0	0	0	0	0	0	0	0	0	0	0	0	0	0	0	0	0	0	0	0	0	0	0	0	0	0	0	0	k__Fungi	p__Chytridiomycota
SH1630021.09FU_UDB0374461_reps	0	18	0	0	0	0	0	0	0	0	0	0	0	0	0	0	0	0	0	0	0	0	0	0	0	0	0	0	0	0	0	0	0	0	0	0	0	0	0	0	0	0	0	0	0	0	0	k__Fungi	p__Ascomycota
SH1761938.09FU_UDB06468584_reps	0	18	0	0	0	0	0	0	0	0	0	0	0	0	0	0	0	0	0	0	0	0	0	0	0	0	0	0	0	0	0	0	0	0	0	0	0	0	0	0	0	0	0	0	0	0	0	k__Fungi	p__Chytridiomycota
SH1560881.09FU_KP132254_reps	0	0	0	0	1	0	0	0	0	0	0	0	0	0	0	0	0	0	0	0	0	0	0	0	0	0	0	0	0	17	0	0	0	0	0	0	0	0	0	0	0	0	0	0	0	0	0	k__Fungi	p__Ascomycota
SH1808046.09FU_KF732247_refs	0	0	0	0	0	0	0	0	0	18	0	0	0	0	0	0	0	0	0	0	0	0	0	0	0	0	0	0	0	0	0	0	0	0	0	0	0	0	0	0	0	0	0	0	0	0	0	k__Fungi	p__Basidiomycota
SH1998051.09FU_UDB02004521_reps	0	0	0	0	0	0	0	0	0	0	0	0	0	0	0	0	18	0	0	0	0	0	0	0	0	0	0	0	0	0	0	0	0	0	0	0	0	0	0	0	0	0	0	0	0	0	0	k__Fungi	p__Ascomycota
SH1346065.09FU_KU850647_refs	0	0	0	0	0	0	0	0	0	0	0	0	0	0	0	0	0	18	0	0	0	0	0	0	0	0	0	0	0	0	0	0	0	0	0	0	0	0	0	0	0	0	0	0	0	0	0	k__Fungi	p__Ascomycota
SH2004986.09FU_EU128050_refs	0	0	0	0	0	0	0	0	0	0	0	0	0	0	0	0	0	0	0	0	0	0	0	0	18	0	0	0	0	0	0	0	0	0	0	0	0	0	0	0	0	0	0	0	0	0	0	k__Fungi	p__Ascomycota
SH1458290.09FU_UDB07546886_reps	0	0	0	0	0	0	0	0	0	0	0	0	0	0	0	0	0	0	0	0	0	0	0	0	0	18	0	0	0	0	0	0	0	0	0	0	0	0	0	0	0	0	0	0	0	0	0	k__Fungi	p__Basidiomycota
SH1802376.09FU_UDB07619567_reps	0	0	0	0	0	0	0	0	0	0	0	0	0	0	0	0	0	0	0	0	0	0	0	0	0	0	0	0	0	0	0	0	0	10	0	0	0	0	8	0	0	0	0	0	0	0	0	k__Fungi	p__Zoopagomycota
SH1530365.09FU_KC535100_reps	0	0	0	0	0	0	0	0	0	0	0	0	0	0	0	0	0	0	0	0	0	0	0	0	0	0	0	0	0	0	0	0	0	0	0	18	0	0	0	0	0	0	0	0	0	0	0	k__Fungi	p__Ascomycota
SH1853887.09FU_UDB011430_refs	0	0	0	0	0	0	0	0	0	0	0	0	0	0	0	0	0	0	0	0	0	0	0	0	0	0	0	0	0	0	0	0	0	0	0	0	0	0	0	0	0	0	0	0	0	18	0	k__Fungi	p__Basidiomycota
SH1344806.09FU_GU944605_refs	11	0	0	0	0	0	0	0	0	0	0	0	0	0	0	0	0	6	0	0	0	0	0	0	0	0	0	0	0	0	0	0	0	0	0	0	0	0	0	0	0	0	0	0	0	0	0	k__Fungi	p__Ascomycota
SH1814281.09FU_UDB06414856_reps	17	0	0	0	0	0	0	0	0	0	0	0	0	0	0	0	0	0	0	0	0	0	0	0	0	0	0	0	0	0	0	0	0	0	0	0	0	0	0	0	0	0	0	0	0	0	0	k__Fungi	p__Chytridiomycota
SH1388803.09FU_KT203106_reps	0	17	0	0	0	0	0	0	0	0	0	0	0	0	0	0	0	0	0	0	0	0	0	0	0	0	0	0	0	0	0	0	0	0	0	0	0	0	0	0	0	0	0	0	0	0	0	k__Fungi
SH1489865.09FU_GU237890_refs	0	17	0	0	0	0	0	0	0	0	0	0	0	0	0	0	0	0	0	0	0	0	0	0	0	0	0	0	0	0	0	0	0	0	0	0	0	0	0	0	0	0	0	0	0	0	0	k__Fungi	p__Ascomycota
SH1630660.09FU_UDB06726740_reps	0	5	0	0	0	0	0	0	0	0	0	0	0	0	0	0	10	0	0	0	0	0	0	0	0	0	0	0	0	0	0	0	2	0	0	0	0	0	0	0	0	0	0	0	0	0	0	k__Fungi	p__Rozellomycota
SH1890759.09FU_UDB06391874_reps	0	17	0	0	0	0	0	0	0	0	0	0	0	0	0	0	0	0	0	0	0	0	0	0	0	0	0	0	0	0	0	0	0	0	0	0	0	0	0	0	0	0	0	0	0	0	0	k__Fungi	p__Ascomycota
SH1960922.09FU_DQ873606_refs	0	17	0	0	0	0	0	0	0	0	0	0	0	0	0	0	0	0	0	0	0	0	0	0	0	0	0	0	0	0	0	0	0	0	0	0	0	0	0	0	0	0	0	0	0	0	0	k__Fungi	p__Basidiomycota
SH1393462.09FU_MG589579_reps	0	0	0	0	17	0	0	0	0	0	0	0	0	0	0	0	0	0	0	0	0	0	0	0	0	0	0	0	0	0	0	0	0	0	0	0	0	0	0	0	0	0	0	0	0	0	0	k__Fungi	p__Ascomycota
SH1855068.09FU_AY263444_refs	0	0	0	0	0	0	17	0	0	0	0	0	0	0	0	0	0	0	0	0	0	0	0	0	0	0	0	0	0	0	0	0	0	0	0	0	0	0	0	0	0	0	0	0	0	0	0	k__Fungi	p__Basidiomycota
SH1691638.09FU_UDB07565491_reps	0	0	0	0	0	0	0	0	0	17	0	0	0	0	0	0	0	0	0	0	0	0	0	0	0	0	0	0	0	0	0	0	0	0	0	0	0	0	0	0	0	0	0	0	0	0	0	k__Fungi	p__Ascomycota
SH1842554.09FU_JN040512_refs	0	0	0	0	0	0	0	0	0	17	0	0	0	0	0	0	0	0	0	0	0	0	0	0	0	0	0	0	0	0	0	0	0	0	0	0	0	0	0	0	0	0	0	0	0	0	0	k__Fungi	p__Ascomycota
SH1868955.09FU_UDB04350267_reps	0	0	0	0	0	0	0	0	0	15	0	0	0	0	0	0	0	0	0	0	0	0	0	0	0	0	0	0	0	0	0	0	2	0	0	0	0	0	0	0	0	0	0	0	0	0	0	k__Fungi	p__Ascomycota
SH1604084.09FU_UDB015491_refs	0	0	0	0	0	0	0	0	0	0	17	0	0	0	0	0	0	0	0	0	0	0	0	0	0	0	0	0	0	0	0	0	0	0	0	0	0	0	0	0	0	0	0	0	0	0	0	k__Fungi	p__Basidiomycota
SH1346561.09FU_UDB0173663_reps	0	0	0	0	0	0	0	0	0	0	0	0	0	0	0	0	17	0	0	0	0	0	0	0	0	0	0	0	0	0	0	0	0	0	0	0	0	0	0	0	0	0	0	0	0	0	0	k__Fungi	p__Ascomycota
SH1497957.09FU_UDB0180685_reps	0	0	0	0	0	0	0	0	0	0	0	0	0	0	0	0	17	0	0	0	0	0	0	0	0	0	0	0	0	0	0	0	0	0	0	0	0	0	0	0	0	0	0	0	0	0	0	k__Fungi	p__Ascomycota
SH1469170.09FU_UDB01536960_reps	0	0	0	0	0	0	0	0	0	0	0	0	0	0	0	0	0	17	0	0	0	0	0	0	0	0	0	0	0	0	0	0	0	0	0	0	0	0	0	0	0	0	0	0	0	0	0	k__Fungi	p__Ascomycota
SH1526426.09FU_UDB05454225_reps	0	0	0	0	0	0	0	0	0	0	0	0	0	0	0	0	0	17	0	0	0	0	0	0	0	0	0	0	0	0	0	0	0	0	0	0	0	0	0	0	0	0	0	0	0	0	0	k__Fungi	p__Ascomycota
SH1451597.09FU_AY378154_refs	0	0	0	0	0	0	0	0	0	0	0	0	0	0	0	0	0	0	0	0	0	0	0	0	17	0	0	0	0	0	0	0	0	0	0	0	0	0	0	0	0	0	0	0	0	0	0	k__Fungi	p__Ascomycota
SH1839780.09FU_MZ538506_reps	0	0	0	0	0	0	0	0	0	0	0	0	0	0	0	0	0	0	0	0	0	0	0	0	17	0	0	0	0	0	0	0	0	0	0	0	0	0	0	0	0	0	0	0	0	0	0	k__Fungi	p__Ascomycota
SH1697562.09FU_UDB01586278_reps	0	0	0	0	0	0	0	0	0	0	0	0	0	0	0	0	0	0	0	0	0	0	0	0	0	17	0	0	0	0	0	0	0	0	0	0	0	0	0	0	0	0	0	0	0	0	0	k__Fungi	p__Ascomycota
SH2052496.09FU_MT935305_refs	0	0	0	0	0	0	0	0	0	0	0	0	0	0	0	0	0	0	0	0	0	0	0	0	0	17	0	0	0	0	0	0	0	0	0	0	0	0	0	0	0	0	0	0	0	0	0	k__Fungi	p__Basidiomycota
SH2049778.09FU_UDB0151128_reps	0	0	0	0	0	0	0	0	0	0	0	0	0	0	0	0	0	0	0	0	0	0	0	0	0	0	0	17	0	0	0	0	0	0	0	0	0	0	0	0	0	0	0	0	0	0	0	k__Fungi	p__Basidiomycota
SH1346710.09FU_UDB06448680_reps	8	0	0	0	0	0	0	0	0	0	0	0	0	0	0	0	0	8	0	0	0	0	0	0	0	0	0	0	0	0	0	0	0	0	0	0	0	0	0	0	0	0	0	0	0	0	0	k__Fungi	p__Chytridiomycota
SH1748412.09FU_KJ767123_reps	16	0	0	0	0	0	0	0	0	0	0	0	0	0	0	0	0	0	0	0	0	0	0	0	0	0	0	0	0	0	0	0	0	0	0	0	0	0	0	0	0	0	0	0	0	0	0	k__Fungi	p__Ascomycota
SH1997007.09FU_UDB07027997_reps	16	0	0	0	0	0	0	0	0	0	0	0	0	0	0	0	0	0	0	0	0	0	0	0	0	0	0	0	0	0	0	0	0	0	0	0	0	0	0	0	0	0	0	0	0	0	0	k__Fungi	p__Basidiomycota
SH2062374.09FU_UDB05394237_reps	6	0	0	0	0	0	0	0	5	0	0	0	0	0	0	0	0	0	0	0	0	0	0	0	0	5	0	0	0	0	0	0	0	0	0	0	0	0	0	0	0	0	0	0	0	0	0	k__Fungi	p__Ascomycota
SH2064258.09FU_UDB06714943_reps	10	0	0	0	0	0	0	0	0	0	0	0	0	0	0	0	6	0	0	0	0	0	0	0	0	0	0	0	0	0	0	0	0	0	0	0	0	0	0	0	0	0	0	0	0	0	0	k__Fungi	p__Rozellomycota
SH1585140.09FU_UDB02265694_reps	0	8	0	0	0	0	0	0	8	0	0	0	0	0	0	0	0	0	0	0	0	0	0	0	0	0	0	0	0	0	0	0	0	0	0	0	0	0	0	0	0	0	0	0	0	0	0	k__Fungi	p__Chytridiomycota
SH1585143.09FU_UDB02257061_reps	0	9	0	0	0	0	0	0	7	0	0	0	0	0	0	0	0	0	0	0	0	0	0	0	0	0	0	0	0	0	0	0	0	0	0	0	0	0	0	0	0	0	0	0	0	0	0	k__Fungi	p__Chytridiomycota
SH1669016.09FU_GU048856_reps	0	7	0	0	0	0	0	0	0	0	0	0	0	0	0	0	0	0	0	0	0	0	0	0	0	9	0	0	0	0	0	0	0	0	0	0	0	0	0	0	0	0	0	0	0	0	0	k__Fungi	p__Ascomycota
SH1820813.09FU_UDB02274957_reps	0	16	0	0	0	0	0	0	0	0	0	0	0	0	0	0	0	0	0	0	0	0	0	0	0	0	0	0	0	0	0	0	0	0	0	0	0	0	0	0	0	0	0	0	0	0	0	k__Fungi	p__Chytridiomycota
SH1432398.09FU_UDB03689628_reps	0	0	6	0	0	0	0	0	6	0	0	0	0	0	0	0	0	0	0	0	0	0	0	0	0	4	0	0	0	0	0	0	0	0	0	0	0	0	0	0	0	0	0	0	0	0	0	k__Fungi	p__Ascomycota
SH1811415.09FU_UDB001018_refs	0	0	14	0	0	0	0	0	0	0	0	0	0	0	0	0	0	0	0	0	0	0	0	0	0	0	0	0	0	0	0	0	0	2	0	0	0	0	0	0	0	0	0	0	0	0	0	k__Fungi	p__Basidiomycota
SH2099425.09FU_UDB000292_refs	0	0	0	16	0	0	0	0	0	0	0	0	0	0	0	0	0	0	0	0	0	0	0	0	0	0	0	0	0	0	0	0	0	0	0	0	0	0	0	0	0	0	0	0	0	0	0	k__Fungi	p__Basidiomycota
SH1736651.09FU_UDB03195299_reps	0	0	0	0	16	0	0	0	0	0	0	0	0	0	0	0	0	0	0	0	0	0	0	0	0	0	0	0	0	0	0	0	0	0	0	0	0	0	0	0	0	0	0	0	0	0	0	k__Fungi	p__Basidiomycota
SH1812672.09FU_LC223124_refs	0	0	0	0	0	0	0	0	16	0	0	0	0	0	0	0	0	0	0	0	0	0	0	0	0	0	0	0	0	0	0	0	0	0	0	0	0	0	0	0	0	0	0	0	0	0	0	k__Fungi	p__Chytridiomycota
SH1907229.09FU_UDB07671620_reps	0	0	0	0	0	0	0	0	16	0	0	0	0	0	0	0	0	0	0	0	0	0	0	0	0	0	0	0	0	0	0	0	0	0	0	0	0	0	0	0	0	0	0	0	0	0	0	k__Fungi	p__Basidiomycota
SH2087396.09FU_UDB01392864_reps	0	0	0	0	0	0	0	0	16	0	0	0	0	0	0	0	0	0	0	0	0	0	0	0	0	0	0	0	0	0	0	0	0	0	0	0	0	0	0	0	0	0	0	0	0	0	0	k__Fungi	p__Ascomycota
SH1456130.09FU_UDB04614892_reps	0	0	0	0	0	0	0	0	0	16	0	0	0	0	0	0	0	0	0	0	0	0	0	0	0	0	0	0	0	0	0	0	0	0	0	0	0	0	0	0	0	0	0	0	0	0	0	k__Fungi	p__Basidiomycota
SH1556541.09FU_UDB0243553_reps	0	0	0	0	0	0	0	0	0	0	16	0	0	0	0	0	0	0	0	0	0	0	0	0	0	0	0	0	0	0	0	0	0	0	0	0	0	0	0	0	0	0	0	0	0	0	0	k__Fungi	p__Basidiomycota
SH1641903.09FU_KC681893_refs	0	0	0	0	0	0	0	0	0	0	0	0	16	0	0	0	0	0	0	0	0	0	0	0	0	0	0	0	0	0	0	0	0	0	0	0	0	0	0	0	0	0	0	0	0	0	0	k__Fungi	p__Ascomycota
SH2054586.09FU_MF379638_refs	0	0	0	0	0	0	0	0	0	0	0	0	0	0	0	0	0	0	0	0	0	0	0	0	16	0	0	0	0	0	0	0	0	0	0	0	0	0	0	0	0	0	0	0	0	0	0	k__Fungi	p__Basidiomycota
SH1339342.09FU_KX976589_refs	0	0	0	0	0	0	0	0	0	0	0	0	0	0	0	0	0	0	0	0	0	0	0	0	0	16	0	0	0	0	0	0	0	0	0	0	0	0	0	0	0	0	0	0	0	0	0	k__Fungi	p__Ascomycota
SH1451638.09FU_AJ292420_refs	0	0	0	0	0	0	0	0	0	0	0	0	0	0	0	0	0	0	0	0	0	0	0	0	0	16	0	0	0	0	0	0	0	0	0	0	0	0	0	0	0	0	0	0	0	0	0	k__Fungi	p__Ascomycota
SH1827146.09FU_HQ222017_refs	0	0	0	0	0	0	0	0	0	0	0	0	0	0	0	0	0	0	0	0	0	0	0	0	0	16	0	0	0	0	0	0	0	0	0	0	0	0	0	0	0	0	0	0	0	0	0	k__Fungi	p__Basidiomycota
SH2037611.09FU_UDB01506003_reps	0	0	0	0	0	0	0	0	0	0	0	0	0	0	0	0	0	0	0	0	0	0	0	0	0	0	0	16	0	0	0	0	0	0	0	0	0	0	0	0	0	0	0	0	0	0	0	k__Fungi	p__Ascomycota
SH1447773.09FU_UDB03297835_reps	15	0	0	0	0	0	0	0	0	0	0	0	0	0	0	0	0	0	0	0	0	0	0	0	0	0	0	0	0	0	0	0	0	0	0	0	0	0	0	0	0	0	0	0	0	0	0	k__Fungi	p__Ascomycota
SH1453315.09FU_OL853642_reps	15	0	0	0	0	0	0	0	0	0	0	0	0	0	0	0	0	0	0	0	0	0	0	0	0	0	0	0	0	0	0	0	0	0	0	0	0	0	0	0	0	0	0	0	0	0	0	k__Fungi	p__Basidiomycota
SH1603115.09FU_UDB0457583_reps	5	0	0	0	0	0	0	0	0	0	0	0	0	0	0	0	8	0	0	0	0	0	0	0	0	0	0	0	0	0	0	0	0	0	0	0	0	0	0	0	0	0	0	0	2	0	0	k__Fungi	p__Mortierellomycota
SH1783678.09FU_FR878084_refs	15	0	0	0	0	0	0	0	0	0	0	0	0	0	0	0	0	0	0	0	0	0	0	0	0	0	0	0	0	0	0	0	0	0	0	0	0	0	0	0	0	0	0	0	0	0	0	k__Fungi	p__Basidiomycota
SH1799186.09FU_UDB0609201_reps	10	0	0	0	0	0	0	0	0	0	0	0	0	0	0	0	0	0	0	0	0	0	0	0	0	0	0	0	0	0	0	0	0	5	0	0	0	0	0	0	0	0	0	0	0	0	0	k__Fungi	p__Ascomycota
SH1344104.09FU_UDB01445035_reps	0	15	0	0	0	0	0	0	0	0	0	0	0	0	0	0	0	0	0	0	0	0	0	0	0	0	0	0	0	0	0	0	0	0	0	0	0	0	0	0	0	0	0	0	0	0	0	k__Fungi	p__Ascomycota
SH1354435.09FU_AJ302454_reps	0	15	0	0	0	0	0	0	0	0	0	0	0	0	0	0	0	0	0	0	0	0	0	0	0	0	0	0	0	0	0	0	0	0	0	0	0	0	0	0	0	0	0	0	0	0	0	k__Fungi	p__Ascomycota
SH1585144.09FU_UDB02262384_reps	0	9	0	0	0	0	0	0	6	0	0	0	0	0	0	0	0	0	0	0	0	0	0	0	0	0	0	0	0	0	0	0	0	0	0	0	0	0	0	0	0	0	0	0	0	0	0	k__Fungi	p__Chytridiomycota
SH1787370.09FU_UDB02168503_reps	0	0	0	0	0	0	0	0	15	0	0	0	0	0	0	0	0	0	0	0	0	0	0	0	0	0	0	0	0	0	0	0	0	0	0	0	0	0	0	0	0	0	0	0	0	0	0	k__Fungi
SH1370241.09FU_UDB016767_refs	0	0	0	0	0	0	0	0	0	0	0	0	0	0	0	0	0	15	0	0	0	0	0	0	0	0	0	0	0	0	0	0	0	0	0	0	0	0	0	0	0	0	0	0	0	0	0	k__Fungi	p__Basidiomycota
SH1523472.09FU_UDB01838089_reps	0	0	0	0	0	0	0	0	0	0	0	0	0	0	0	0	0	0	0	0	0	0	0	0	15	0	0	0	0	0	0	0	0	0	0	0	0	0	0	0	0	0	0	0	0	0	0	k__Fungi	p__Ascomycota
SH1520551.09FU_UDB07265771_reps	0	0	0	0	0	0	0	0	0	0	0	0	0	0	0	0	0	0	0	0	0	0	0	0	0	15	0	0	0	0	0	0	0	0	0	0	0	0	0	0	0	0	0	0	0	0	0	k__Fungi	p__Ascomycota
SH1935296.09FU_UDB01422164_reps	0	0	0	0	0	0	0	0	0	0	0	0	0	0	0	0	0	0	0	0	0	0	0	0	0	15	0	0	0	0	0	0	0	0	0	0	0	0	0	0	0	0	0	0	0	0	0	k__Fungi	p__Ascomycota
SH1800354.09FU_UDB0298223_reps	0	0	0	0	0	0	0	0	0	0	0	0	0	0	0	0	0	0	0	0	0	0	0	0	0	0	0	0	0	0	0	0	0	15	0	0	0	0	0	0	0	0	0	0	0	0	0	k__Fungi	p__Ascomycota
SH2112442.09FU_UDB02147339_reps	0	0	0	0	0	0	0	0	0	0	0	0	0	0	0	0	0	0	0	0	0	0	0	0	0	0	0	0	0	0	0	0	0	0	0	0	0	0	0	0	0	15	0	0	0	0	0	k__Fungi
SH1556153.09FU_UDB06498672_reps	12	0	0	0	0	0	0	0	0	0	0	0	0	0	0	0	0	0	0	0	0	0	0	0	0	0	0	0	0	0	0	0	0	2	0	0	0	0	0	0	0	0	0	0	0	0	0	k__Fungi	p__Basidiomycota
SH1714656.09FU_UDB0155536_reps	5	0	0	0	0	0	0	0	0	0	0	0	0	0	0	0	0	0	0	0	0	0	0	0	0	9	0	0	0	0	0	0	0	0	0	0	0	0	0	0	0	0	0	0	0	0	0	k__Fungi	p__Ascomycota
SH1959064.09FU_UDB0680195_reps	12	0	0	0	0	0	0	0	0	0	0	0	0	0	0	0	0	0	0	0	0	0	0	0	0	0	0	0	0	0	0	0	2	0	0	0	0	0	0	0	0	0	0	0	0	0	0	k__Fungi	p__Basidiomycota
SH2059910.09FU_UDB06557377_reps	9	0	0	0	0	0	0	0	0	0	0	0	0	0	0	0	0	0	0	0	0	0	0	0	0	0	0	0	0	0	0	0	3	2	0	0	0	0	0	0	0	0	0	0	0	0	0	k__Fungi	p__Ascomycota
SH1473537.09FU_UDB0500152_reps	0	14	0	0	0	0	0	0	0	0	0	0	0	0	0	0	0	0	0	0	0	0	0	0	0	0	0	0	0	0	0	0	0	0	0	0	0	0	0	0	0	0	0	0	0	0	0	k__Fungi	p__Ascomycota
SH1806062.09FU_UDB000835_refs	0	14	0	0	0	0	0	0	0	0	0	0	0	0	0	0	0	0	0	0	0	0	0	0	0	0	0	0	0	0	0	0	0	0	0	0	0	0	0	0	0	0	0	0	0	0	0	k__Fungi	p__Basidiomycota
SH1754605.09FU_UDB02139618_reps	0	0	6	0	0	0	0	0	0	0	0	0	7	0	0	0	0	0	0	0	0	0	0	0	0	0	0	0	0	0	0	0	0	1	0	0	0	0	0	0	0	0	0	0	0	0	0	k__Fungi
SH1743961.09FU_UDB05312117_reps	0	0	0	0	0	0	0	0	0	0	14	0	0	0	0	0	0	0	0	0	0	0	0	0	0	0	0	0	0	0	0	0	0	0	0	0	0	0	0	0	0	0	0	0	0	0	0	k__Fungi	p__Mucoromycota
SH2083020.09FU_UDB05062844_reps	0	0	0	0	0	0	0	0	0	0	0	0	0	0	0	0	14	0	0	0	0	0	0	0	0	0	0	0	0	0	0	0	0	0	0	0	0	0	0	0	0	0	0	0	0	0	0	k__Fungi	p__Ascomycota
SH1543613.09FU_KJ140555_refs	0	0	0	0	0	0	0	0	0	0	0	0	0	0	0	0	0	0	0	0	0	0	0	0	14	0	0	0	0	0	0	0	0	0	0	0	0	0	0	0	0	0	0	0	0	0	0	k__Fungi	p__Basidiomycota
SH2008080.09FU_UDB038247_refs	0	0	0	0	0	0	0	0	0	0	0	0	0	0	0	0	0	0	0	0	0	0	0	0	14	0	0	0	0	0	0	0	0	0	0	0	0	0	0	0	0	0	0	0	0	0	0	k__Fungi	p__Basidiomycota
SH1339398.09FU_MH474363_reps	0	0	0	0	0	0	0	0	0	0	0	0	0	0	0	0	0	0	0	0	0	0	0	0	0	14	0	0	0	0	0	0	0	0	0	0	0	0	0	0	0	0	0	0	0	0	0	k__Fungi	p__Ascomycota
SH1563821.09FU_EF568049_refs	0	0	0	0	0	0	0	0	0	0	0	0	0	0	0	0	0	0	0	0	0	0	0	0	0	10	0	0	0	0	0	0	0	0	0	0	0	0	0	0	0	0	0	4	0	0	0	k__Fungi	p__Ascomycota
SH1619832.09FU_UDB0155922_reps	0	0	0	0	0	0	0	0	0	0	0	0	0	0	0	0	0	0	0	0	0	0	0	0	0	14	0	0	0	0	0	0	0	0	0	0	0	0	0	0	0	0	0	0	0	0	0	k__Fungi	p__Basidiomycota
SH1951605.09FU_KY657572_refs	0	0	0	0	0	0	0	0	0	0	0	0	0	0	0	0	0	0	0	0	0	0	0	0	0	14	0	0	0	0	0	0	0	0	0	0	0	0	0	0	0	0	0	0	0	0	0	k__Fungi	p__Ascomycota
SH2003733.09FU_UDB0641656_reps	0	0	0	0	0	0	0	0	0	0	0	0	0	0	0	0	0	0	0	0	0	0	0	0	0	14	0	0	0	0	0	0	0	0	0	0	0	0	0	0	0	0	0	0	0	0	0	k__Fungi	p__Chytridiomycota
SH2107570.09FU_KT380079_reps	0	0	0	0	0	0	0	0	0	0	0	0	0	0	0	0	0	0	0	0	0	0	0	0	0	12	0	0	0	0	0	0	2	0	0	0	0	0	0	0	0	0	0	0	0	0	0	k__Fungi	p__Ascomycota
SH2056749.09FU_MT935314_refs	0	0	0	0	0	0	0	0	0	0	0	0	0	0	0	0	0	0	0	0	0	0	0	0	0	0	0	14	0	0	0	0	0	0	0	0	0	0	0	0	0	0	0	0	0	0	0	k__Fungi	p__Basidiomycota
SH1537819.09FU_MK040500_reps	0	0	0	0	0	0	0	0	0	0	0	0	0	0	0	0	0	0	0	0	0	0	0	0	0	0	0	0	0	14	0	0	0	0	0	0	0	0	0	0	0	0	0	0	0	0	0	k__Fungi	p__Ascomycota
SH1728415.09FU_UDB02037866_reps	0	0	0	0	0	0	0	0	0	0	0	0	0	0	0	0	0	0	0	0	0	0	0	0	0	0	0	0	0	0	0	0	0	14	0	0	0	0	0	0	0	0	0	0	0	0	0	k__Fungi	p__Basidiomycota
SH1909533.09FU_UDB0364007_reps	0	0	0	0	0	0	0	0	0	0	0	0	0	0	0	0	0	0	0	0	0	0	0	0	0	0	0	0	0	0	0	0	0	0	0	0	0	0	0	0	14	0	0	0	0	0	0	k__Fungi	p__Chytridiomycota
SH1483299.09FU_UDB04553822_reps	13	0	0	0	0	0	0	0	0	0	0	0	0	0	0	0	0	0	0	0	0	0	0	0	0	0	0	0	0	0	0	0	0	0	0	0	0	0	0	0	0	0	0	0	0	0	0	k__Fungi	p__Basidiomycota
SH1512632.09FU_MH856171_refs	13	0	0	0	0	0	0	0	0	0	0	0	0	0	0	0	0	0	0	0	0	0	0	0	0	0	0	0	0	0	0	0	0	0	0	0	0	0	0	0	0	0	0	0	0	0	0	k__Fungi	p__Ascomycota
SH1513711.09FU_EF029197_reps	13	0	0	0	0	0	0	0	0	0	0	0	0	0	0	0	0	0	0	0	0	0	0	0	0	0	0	0	0	0	0	0	0	0	0	0	0	0	0	0	0	0	0	0	0	0	0	k__Fungi	p__Ascomycota
SH1529524.09FU_MG938056_reps	13	0	0	0	0	0	0	0	0	0	0	0	0	0	0	0	0	0	0	0	0	0	0	0	0	0	0	0	0	0	0	0	0	0	0	0	0	0	0	0	0	0	0	0	0	0	0	k__Fungi	p__Ascomycota
SH1629476.09FU_UDB01359784_reps	13	0	0	0	0	0	0	0	0	0	0	0	0	0	0	0	0	0	0	0	0	0	0	0	0	0	0	0	0	0	0	0	0	0	0	0	0	0	0	0	0	0	0	0	0	0	0	k__Fungi	p__Ascomycota
SH1814291.09FU_UDB06407536_reps	13	0	0	0	0	0	0	0	0	0	0	0	0	0	0	0	0	0	0	0	0	0	0	0	0	0	0	0	0	0	0	0	0	0	0	0	0	0	0	0	0	0	0	0	0	0	0	k__Fungi	p__Chytridiomycota
SH1865257.09FU_UDB037991_refs	13	0	0	0	0	0	0	0	0	0	0	0	0	0	0	0	0	0	0	0	0	0	0	0	0	0	0	0	0	0	0	0	0	0	0	0	0	0	0	0	0	0	0	0	0	0	0	k__Fungi	p__Basidiomycota
SH2006945.09FU_UDB07038157_reps	13	0	0	0	0	0	0	0	0	0	0	0	0	0	0	0	0	0	0	0	0	0	0	0	0	0	0	0	0	0	0	0	0	0	0	0	0	0	0	0	0	0	0	0	0	0	0	k__Fungi	p__Basidiomycota
SH1512639.09FU_UDB04468800_reps	0	13	0	0	0	0	0	0	0	0	0	0	0	0	0	0	0	0	0	0	0	0	0	0	0	0	0	0	0	0	0	0	0	0	0	0	0	0	0	0	0	0	0	0	0	0	0	k__Fungi	p__Ascomycota
SH1866363.09FU_JF449479_reps	0	6	0	0	0	0	0	0	0	0	0	0	0	0	0	0	0	0	0	0	0	0	0	0	6	0	0	0	0	0	0	0	1	0	0	0	0	0	0	0	0	0	0	0	0	0	0	k__Fungi	p__Basidiomycota
SH2055185.09FU_UDB04247498_reps	0	13	0	0	0	0	0	0	0	0	0	0	0	0	0	0	0	0	0	0	0	0	0	0	0	0	0	0	0	0	0	0	0	0	0	0	0	0	0	0	0	0	0	0	0	0	0	k__Fungi	p__Basidiomycota
SH1812152.09FU_MH784626_refs	0	0	0	13	0	0	0	0	0	0	0	0	0	0	0	0	0	0	0	0	0	0	0	0	0	0	0	0	0	0	0	0	0	0	0	0	0	0	0	0	0	0	0	0	0	0	0	k__Fungi	p__Basidiomycota
SH1991730.09FU_UDB04183080_reps	0	0	0	13	0	0	0	0	0	0	0	0	0	0	0	0	0	0	0	0	0	0	0	0	0	0	0	0	0	0	0	0	0	0	0	0	0	0	0	0	0	0	0	0	0	0	0	k__Fungi	p__Basidiomycota
SH1506854.09FU_UDB01525361_reps	0	0	0	0	0	0	0	0	13	0	0	0	0	0	0	0	0	0	0	0	0	0	0	0	0	0	0	0	0	0	0	0	0	0	0	0	0	0	0	0	0	0	0	0	0	0	0	k__Fungi	p__Ascomycota
SH1488239.09FU_FJ860739_refs	0	0	0	0	0	0	0	0	0	13	0	0	0	0	0	0	0	0	0	0	0	0	0	0	0	0	0	0	0	0	0	0	0	0	0	0	0	0	0	0	0	0	0	0	0	0	0	k__Fungi	p__Ascomycota
SH1686739.09FU_AB540580_refs	0	0	0	0	0	0	0	0	0	13	0	0	0	0	0	0	0	0	0	0	0	0	0	0	0	0	0	0	0	0	0	0	0	0	0	0	0	0	0	0	0	0	0	0	0	0	0	k__Fungi	p__Ascomycota
SH1803890.09FU_UDB04342555_reps	0	0	0	0	0	0	0	0	0	12	0	0	0	0	0	0	0	0	0	0	0	0	0	0	0	0	0	0	0	0	0	0	1	0	0	0	0	0	0	0	0	0	0	0	0	0	0	k__Fungi	p__Ascomycota
SH1453322.09FU_UDB0746507_reps	0	0	0	0	0	0	0	0	0	0	0	0	0	0	0	0	13	0	0	0	0	0	0	0	0	0	0	0	0	0	0	0	0	0	0	0	0	0	0	0	0	0	0	0	0	0	0	k__Fungi
SH1966150.09FU_HM562152_refs	0	0	0	0	0	0	0	0	0	0	0	0	0	0	0	0	13	0	0	0	0	0	0	0	0	0	0	0	0	0	0	0	0	0	0	0	0	0	0	0	0	0	0	0	0	0	0	k__Fungi	p__Basidiomycota
SH2030800.09FU_UDB04395209_reps	0	0	0	0	0	0	0	0	0	0	0	0	0	0	0	0	0	13	0	0	0	0	0	0	0	0	0	0	0	0	0	0	0	0	0	0	0	0	0	0	0	0	0	0	0	0	0	k__Fungi	p__Basidiomycota
SH2052257.09FU_UDB017796_refs	0	0	0	0	0	0	0	0	0	0	0	0	0	0	0	0	0	13	0	0	0	0	0	0	0	0	0	0	0	0	0	0	0	0	0	0	0	0	0	0	0	0	0	0	0	0	0	k__Fungi	p__Basidiomycota
SH1355838.09FU_UDB02637814_reps	0	0	0	0	0	0	0	0	0	0	0	0	0	0	0	0	0	0	0	0	0	0	0	0	0	13	0	0	0	0	0	0	0	0	0	0	0	0	0	0	0	0	0	0	0	0	0	k__Fungi	p__Ascomycota
SH1355976.09FU_AF429422_refs	0	0	0	0	0	0	0	0	0	0	0	0	0	0	0	0	0	0	0	0	0	0	0	0	0	13	0	0	0	0	0	0	0	0	0	0	0	0	0	0	0	0	0	0	0	0	0	k__Fungi	p__Basidiomycota
SH1415412.09FU_UDB02738750_reps	0	0	0	0	0	0	0	0	0	0	0	0	0	0	0	0	0	0	0	0	0	0	0	0	0	13	0	0	0	0	0	0	0	0	0	0	0	0	0	0	0	0	0	0	0	0	0	k__Fungi	p__Ascomycota
SH1560266.09FU_UDB03682311_reps	0	0	0	0	0	0	0	0	0	0	0	0	0	0	0	0	0	0	0	0	0	0	0	0	0	13	0	0	0	0	0	0	0	0	0	0	0	0	0	0	0	0	0	0	0	0	0	k__Fungi	p__Ascomycota
SH1639973.09FU_UDB0747679_reps	0	0	0	0	0	0	0	0	0	0	0	0	0	0	0	0	0	0	0	0	0	0	0	0	0	13	0	0	0	0	0	0	0	0	0	0	0	0	0	0	0	0	0	0	0	0	0	k__Fungi	p__Ascomycota
SH1694711.09FU_EF394855_refs	0	0	0	0	0	0	0	0	0	0	0	0	0	0	0	0	0	0	0	0	0	0	0	0	0	13	0	0	0	0	0	0	0	0	0	0	0	0	0	0	0	0	0	0	0	0	0	k__Fungi	p__Ascomycota
SH1386482.09FU_UDB04081707_reps	0	0	0	0	0	0	0	0	0	0	0	0	0	0	0	0	0	0	0	0	0	0	0	0	0	0	0	0	0	0	0	0	0	13	0	0	0	0	0	0	0	0	0	0	0	0	0	k__Fungi	p__Ascomycota
SH1834625.09FU_UDB05329775_reps	0	0	0	0	0	0	0	0	0	0	0	0	0	0	0	0	0	0	0	0	0	0	0	0	0	0	0	0	0	0	0	0	0	13	0	0	0	0	0	0	0	0	0	0	0	0	0	k__Fungi	p__Basidiomycota
SH2090355.09FU_DQ481945_reps	0	0	0	0	0	0	0	0	0	0	0	0	0	0	0	0	0	0	0	0	0	0	0	0	0	0	0	0	0	0	0	0	0	0	0	0	0	0	0	0	0	0	0	0	0	13	0	k__Fungi	p__Basidiomycota
SH1465664.09FU_LM644516_reps	0	5	0	0	0	0	0	0	0	0	0	0	0	0	0	0	0	0	0	0	0	0	0	0	0	0	0	0	0	0	0	0	0	7	0	0	0	0	0	0	0	0	0	0	0	0	0	k__Fungi	p__Ascomycota
SH1490538.09FU_KP714705_reps	0	5	0	0	0	0	0	0	0	0	0	0	0	0	0	0	0	0	0	0	0	0	0	0	0	6	0	0	0	0	0	0	0	1	0	0	0	0	0	0	0	0	0	0	0	0	0	k__Fungi	p__Ascomycota
SH1521657.09FU_UDB01919266_reps	0	12	0	0	0	0	0	0	0	0	0	0	0	0	0	0	0	0	0	0	0	0	0	0	0	0	0	0	0	0	0	0	0	0	0	0	0	0	0	0	0	0	0	0	0	0	0	k__Fungi	p__Ascomycota
SH1585138.09FU_UDB02261986_reps	0	6	0	0	0	0	0	0	6	0	0	0	0	0	0	0	0	0	0	0	0	0	0	0	0	0	0	0	0	0	0	0	0	0	0	0	0	0	0	0	0	0	0	0	0	0	0	k__Fungi	p__Chytridiomycota
SH1694974.09FU_UDB04971962_reps	0	0	0	0	0	0	0	0	0	0	0	12	0	0	0	0	0	0	0	0	0	0	0	0	0	0	0	0	0	0	0	0	0	0	0	0	0	0	0	0	0	0	0	0	0	0	0	k__Fungi	p__Ascomycota
SH1762068.09FU_UDB02606109_reps	0	0	0	0	0	0	0	0	0	0	0	0	0	0	0	0	12	0	0	0	0	0	0	0	0	0	0	0	0	0	0	0	0	0	0	0	0	0	0	0	0	0	0	0	0	0	0	k__Fungi	p__Ascomycota
SH1893373.09FU_UDB06411131_reps	0	0	0	0	0	0	0	0	0	0	0	0	0	0	0	0	12	0	0	0	0	0	0	0	0	0	0	0	0	0	0	0	0	0	0	0	0	0	0	0	0	0	0	0	0	0	0	k__Fungi	p__Chytridiomycota
SH2062254.09FU_KY022809_reps	0	0	0	0	0	0	0	0	0	0	0	0	0	0	0	0	12	0	0	0	0	0	0	0	0	0	0	0	0	0	0	0	0	0	0	0	0	0	0	0	0	0	0	0	0	0	0	k__Fungi
SH1484447.09FU_KU534820_reps	0	0	0	0	0	0	0	0	0	0	0	0	0	0	0	0	0	12	0	0	0	0	0	0	0	0	0	0	0	0	0	0	0	0	0	0	0	0	0	0	0	0	0	0	0	0	0	k__Fungi
SH1712319.09FU_EU041802_refs	0	0	0	0	0	0	0	0	0	0	0	0	0	0	0	0	0	12	0	0	0	0	0	0	0	0	0	0	0	0	0	0	0	0	0	0	0	0	0	0	0	0	0	0	0	0	0	k__Fungi	p__Ascomycota
SH1847544.09FU_UDB031579_reps	0	0	0	0	0	0	0	0	0	0	0	0	0	0	0	0	0	12	0	0	0	0	0	0	0	0	0	0	0	0	0	0	0	0	0	0	0	0	0	0	0	0	0	0	0	0	0	k__Fungi	p__Basidiomycota
SH1931948.09FU_MK407644_reps	0	0	0	0	0	0	0	0	0	0	0	0	0	0	0	0	0	12	0	0	0	0	0	0	0	0	0	0	0	0	0	0	0	0	0	0	0	0	0	0	0	0	0	0	0	0	0	k__Fungi	p__Basidiomycota
SH1563635.09FU_KT029789_reps	0	0	0	0	0	0	0	0	0	0	0	0	0	0	0	0	0	0	0	0	0	0	0	0	12	0	0	0	0	0	0	0	0	0	0	0	0	0	0	0	0	0	0	0	0	0	0	k__Fungi	p__Ascomycota
SH1692570.09FU_UDB01594966_reps	0	0	0	0	0	0	0	0	0	0	0	0	0	0	0	0	0	0	0	0	0	0	0	0	0	12	0	0	0	0	0	0	0	0	0	0	0	0	0	0	0	0	0	0	0	0	0	k__Fungi	p__Ascomycota
SH1701565.09FU_UDB04373172_reps	0	0	0	0	0	0	0	0	0	0	0	0	0	0	0	0	0	0	0	0	0	0	0	0	0	12	0	0	0	0	0	0	0	0	0	0	0	0	0	0	0	0	0	0	0	0	0	k__Fungi	p__Ascomycota
SH1733771.09FU_UDB0531782_reps	0	0	0	0	0	0	0	0	0	0	0	0	0	0	0	0	0	0	0	0	0	0	0	0	0	12	0	0	0	0	0	0	0	0	0	0	0	0	0	0	0	0	0	0	0	0	0	k__Fungi	p__Basidiomycota
SH2051094.09FU_UDB016062_refs	0	0	0	0	0	0	0	0	0	0	0	0	0	0	0	0	0	0	0	0	0	0	0	0	0	12	0	0	0	0	0	0	0	0	0	0	0	0	0	0	0	0	0	0	0	0	0	k__Fungi	p__Basidiomycota
SH1432152.09FU_UDB02299988_reps	0	0	0	0	0	0	0	0	0	0	0	0	0	0	0	0	0	0	0	0	0	0	0	0	0	0	0	12	0	0	0	0	0	0	0	0	0	0	0	0	0	0	0	0	0	0	0	k__Fungi	p__Chytridiomycota
SH1560872.09FU_UDB02502473_reps	0	0	0	0	0	0	0	0	0	0	0	0	0	0	0	0	0	0	0	0	0	0	0	0	0	0	0	0	0	12	0	0	0	0	0	0	0	0	0	0	0	0	0	0	0	0	0	k__Fungi
SH1345206.09FU_AF125937_refs	11	0	0	0	0	0	0	0	0	0	0	0	0	0	0	0	0	0	0	0	0	0	0	0	0	0	0	0	0	0	0	0	0	0	0	0	0	0	0	0	0	0	0	0	0	0	0	k__Fungi	p__Ascomycota
SH1762804.09FU_UDB01600945_reps	11	0	0	0	0	0	0	0	0	0	0	0	0	0	0	0	0	0	0	0	0	0	0	0	0	0	0	0	0	0	0	0	0	0	0	0	0	0	0	0	0	0	0	0	0	0	0	k__Fungi	p__Basidiomycota
SH1799504.09FU_UDB06722220_reps	11	0	0	0	0	0	0	0	0	0	0	0	0	0	0	0	0	0	0	0	0	0	0	0	0	0	0	0	0	0	0	0	0	0	0	0	0	0	0	0	0	0	0	0	0	0	0	k__Fungi	p__Rozellomycota
SH1937184.09FU_UDB04117786_reps	9	0	0	0	0	0	0	0	0	0	0	0	0	0	0	0	0	0	0	0	0	0	0	0	0	0	0	0	0	0	0	0	2	0	0	0	0	0	0	0	0	0	0	0	0	0	0	k__Fungi	p__Ascomycota
SH1484492.09FU_UDB0523040_reps	0	11	0	0	0	0	0	0	0	0	0	0	0	0	0	0	0	0	0	0	0	0	0	0	0	0	0	0	0	0	0	0	0	0	0	0	0	0	0	0	0	0	0	0	0	0	0	k__Fungi	p__Rozellomycota
SH2041382.09FU_UDB05467470_reps	0	9	0	0	0	0	0	0	0	0	0	0	0	0	0	0	0	0	0	0	0	0	0	0	0	0	0	0	0	0	0	0	0	2	0	0	0	0	0	0	0	0	0	0	0	0	0	k__Fungi	p__Ascomycota
SH1495882.09FU_UDB04472457_reps	0	0	0	11	0	0	0	0	0	0	0	0	0	0	0	0	0	0	0	0	0	0	0	0	0	0	0	0	0	0	0	0	0	0	0	0	0	0	0	0	0	0	0	0	0	0	0	k__Fungi	p__Ascomycota
SH1761021.09FU_UDB05311406_reps	0	0	0	11	0	0	0	0	0	0	0	0	0	0	0	0	0	0	0	0	0	0	0	0	0	0	0	0	0	0	0	0	0	0	0	0	0	0	0	0	0	0	0	0	0	0	0	k__Fungi	p__Mucoromycota
SH1828248.09FU_AM747520_refs	0	0	0	0	0	0	0	0	0	11	0	0	0	0	0	0	0	0	0	0	0	0	0	0	0	0	0	0	0	0	0	0	0	0	0	0	0	0	0	0	0	0	0	0	0	0	0	k__Fungi	p__Basidiomycota
SH1853898.09FU_UDB0556256_reps	0	0	0	0	0	0	0	0	0	11	0	0	0	0	0	0	0	0	0	0	0	0	0	0	0	0	0	0	0	0	0	0	0	0	0	0	0	0	0	0	0	0	0	0	0	0	0	k__Fungi	p__Basidiomycota
SH2059903.09FU_UDB06557563_reps	0	0	0	0	0	0	0	0	0	6	0	0	0	0	0	0	0	0	0	0	0	0	0	0	5	0	0	0	0	0	0	0	0	0	0	0	0	0	0	0	0	0	0	0	0	0	0	k__Fungi	p__Ascomycota
SH1698849.09FU_UDB02219994_reps	0	0	0	0	0	0	0	0	0	0	3	0	5	0	0	0	0	0	0	0	0	0	0	0	0	0	0	0	0	0	0	0	0	0	0	0	0	0	0	0	0	0	0	0	0	0	3	k__Fungi	p__Ascomycota
SH1380319.09FU_UDB04405704_reps	0	0	0	0	0	0	0	0	0	0	0	0	0	0	0	0	11	0	0	0	0	0	0	0	0	0	0	0	0	0	0	0	0	0	0	0	0	0	0	0	0	0	0	0	0	0	0	k__Fungi	p__Ascomycota
SH1703461.09FU_KY102004_refs	0	0	0	0	0	0	0	0	0	0	0	0	0	0	0	0	11	0	0	0	0	0	0	0	0	0	0	0	0	0	0	0	0	0	0	0	0	0	0	0	0	0	0	0	0	0	0	k__Fungi	p__Ascomycota
SH1827207.09FU_MF954801_reps	0	0	0	0	0	0	0	0	0	0	0	0	0	0	0	0	11	0	0	0	0	0	0	0	0	0	0	0	0	0	0	0	0	0	0	0	0	0	0	0	0	0	0	0	0	0	0	k__Fungi	p__Basidiomycota
SH1893342.09FU_UDB06431578_reps	0	0	0	0	0	0	0	0	0	0	0	0	0	0	0	0	11	0	0	0	0	0	0	0	0	0	0	0	0	0	0	0	0	0	0	0	0	0	0	0	0	0	0	0	0	0	0	k__Fungi	p__Chytridiomycota
SH1542741.09FU_UDB02288138_reps	0	0	0	0	0	0	0	0	0	0	0	0	0	0	0	0	0	11	0	0	0	0	0	0	0	0	0	0	0	0	0	0	0	0	0	0	0	0	0	0	0	0	0	0	0	0	0	k__Fungi	p__Ascomycota
SH1886968.09FU_OK284369_reps	0	0	0	0	0	0	0	0	0	0	0	0	0	0	0	0	0	11	0	0	0	0	0	0	0	0	0	0	0	0	0	0	0	0	0	0	0	0	0	0	0	0	0	0	0	0	0	k__Fungi	p__Basidiomycota
SH1678726.09FU_MH864953_reps	0	0	0	0	0	0	0	0	0	0	0	0	0	0	0	0	0	0	0	0	0	0	0	0	11	0	0	0	0	0	0	0	0	0	0	0	0	0	0	0	0	0	0	0	0	0	0	k__Fungi	p__Ascomycota
SH2073514.09FU_MW019430_reps	0	0	0	0	0	0	0	0	0	0	0	0	0	0	0	0	0	0	0	0	0	0	0	0	11	0	0	0	0	0	0	0	0	0	0	0	0	0	0	0	0	0	0	0	0	0	0	k__Fungi	p__Basidiomycota
SH1711385.09FU_UDB011561_refs	0	0	0	0	0	0	0	0	0	0	0	0	0	0	0	0	0	0	0	0	0	0	0	0	0	11	0	0	0	0	0	0	0	0	0	0	0	0	0	0	0	0	0	0	0	0	0	k__Fungi	p__Basidiomycota
SH1718617.09FU_UDB01483435_reps	0	0	0	0	0	0	0	0	0	0	0	0	0	0	0	0	0	0	0	0	0	0	0	0	0	11	0	0	0	0	0	0	0	0	0	0	0	0	0	0	0	0	0	0	0	0	0	k__Fungi
SH1813636.09FU_GU799559_reps	0	0	0	0	0	0	0	0	0	0	0	0	0	0	0	0	0	0	0	0	0	0	0	0	0	0	0	0	0	0	0	11	0	0	0	0	0	0	0	0	0	0	0	0	0	0	0	k__Fungi	p__Ascomycota
SH1388221.09FU_MT232435_reps	0	0	0	0	0	0	0	0	0	0	0	0	0	0	0	0	0	0	0	0	0	0	0	0	0	0	0	0	0	0	0	0	11	0	0	0	0	0	0	0	0	0	0	0	0	0	0	k__Fungi	p__Ascomycota
SH1996978.09FU_KC834047_refs	0	0	0	0	0	0	0	0	0	0	0	0	0	0	0	0	0	0	0	0	0	0	0	0	0	0	0	0	0	0	0	0	11	0	0	0	0	0	0	0	0	0	0	0	0	0	0	k__Fungi	p__Ascomycota
SH2045099.09FU_UDB04398160_reps	0	0	0	0	0	0	0	0	0	0	0	0	0	0	0	0	0	0	0	0	0	0	0	0	0	0	0	0	0	0	0	0	11	0	0	0	0	0	0	0	0	0	0	0	0	0	0	k__Fungi	p__Basidiomycota
SH2099426.09FU_UDB03478993_reps	0	0	0	0	0	0	0	0	0	0	0	0	0	0	0	0	0	0	0	0	0	0	0	0	0	0	0	0	0	0	0	0	11	0	0	0	0	0	0	0	0	0	0	0	0	0	0	k__Fungi	p__Basidiomycota
SH1422028.09FU_UDB06230125_reps	0	0	0	0	0	0	0	0	0	0	0	0	0	0	0	0	0	0	0	0	0	0	0	0	0	0	0	0	0	0	0	0	0	11	0	0	0	0	0	0	0	0	0	0	0	0	0	k__Fungi	p__Basidiomycota
SH2026800.09FU_UDB0115368_reps	0	0	0	0	0	0	0	0	0	0	0	0	0	0	0	0	0	0	0	0	0	0	0	0	0	0	0	0	0	0	0	0	0	11	0	0	0	0	0	0	0	0	0	0	0	0	0	k__Fungi	p__Basidiomycota
SH1380575.09FU_UDB02015728_reps	10	0	0	0	0	0	0	0	0	0	0	0	0	0	0	0	0	0	0	0	0	0	0	0	0	0	0	0	0	0	0	0	0	0	0	0	0	0	0	0	0	0	0	0	0	0	0	k__Fungi	p__Ascomycota
SH1814287.09FU_UDB06415047_reps	10	0	0	0	0	0	0	0	0	0	0	0	0	0	0	0	0	0	0	0	0	0	0	0	0	0	0	0	0	0	0	0	0	0	0	0	0	0	0	0	0	0	0	0	0	0	0	k__Fungi	p__Chytridiomycota
SH1846245.09FU_JX392855_refs	10	0	0	0	0	0	0	0	0	0	0	0	0	0	0	0	0	0	0	0	0	0	0	0	0	0	0	0	0	0	0	0	0	0	0	0	0	0	0	0	0	0	0	0	0	0	0	k__Fungi	p__Basidiomycota
SH2016606.09FU_MZ637003_reps	10	0	0	0	0	0	0	0	0	0	0	0	0	0	0	0	0	0	0	0	0	0	0	0	0	0	0	0	0	0	0	0	0	0	0	0	0	0	0	0	0	0	0	0	0	0	0	k__Fungi	p__Basidiomycota
SH2045602.09FU_KT203301_refs	0	10	0	0	0	0	0	0	0	0	0	0	0	0	0	0	0	0	0	0	0	0	0	0	0	0	0	0	0	0	0	0	0	0	0	0	0	0	0	0	0	0	0	0	0	0	0	k__Fungi	p__Basidiomycota
SH1809590.09FU_UDB04430908_reps	0	0	10	0	0	0	0	0	0	0	0	0	0	0	0	0	0	0	0	0	0	0	0	0	0	0	0	0	0	0	0	0	0	0	0	0	0	0	0	0	0	0	0	0	0	0	0	k__Fungi	p__Basidiomycota
SH1704322.09FU_UDB0247554_reps	0	0	0	10	0	0	0	0	0	0	0	0	0	0	0	0	0	0	0	0	0	0	0	0	0	0	0	0	0	0	0	0	0	0	0	0	0	0	0	0	0	0	0	0	0	0	0	k__Fungi	p__Basidiomycota
SH2052295.09FU_UDB04296265_reps	0	0	0	0	10	0	0	0	0	0	0	0	0	0	0	0	0	0	0	0	0	0	0	0	0	0	0	0	0	0	0	0	0	0	0	0	0	0	0	0	0	0	0	0	0	0	0	k__Fungi	p__Basidiomycota
SH1813632.09FU_GQ121416_reps	0	0	0	0	0	0	10	0	0	0	0	0	0	0	0	0	0	0	0	0	0	0	0	0	0	0	0	0	0	0	0	0	0	0	0	0	0	0	0	0	0	0	0	0	0	0	0	k__Fungi	p__Ascomycota
SH1931993.09FU_LK022815_reps	0	0	0	0	0	0	0	0	6	0	0	0	0	0	0	0	0	0	0	0	0	0	0	0	0	4	0	0	0	0	0	0	0	0	0	0	0	0	0	0	0	0	0	0	0	0	0	k__Fungi	p__Basidiomycota
SH1388818.09FU_UDB04493005_reps	0	0	0	0	0	0	0	0	0	10	0	0	0	0	0	0	0	0	0	0	0	0	0	0	0	0	0	0	0	0	0	0	0	0	0	0	0	0	0	0	0	0	0	0	0	0	0	k__Fungi	p__Ascomycota
SH1676447.09FU_KR350571_refs	0	0	0	0	0	0	0	0	0	10	0	0	0	0	0	0	0	0	0	0	0	0	0	0	0	0	0	0	0	0	0	0	0	0	0	0	0	0	0	0	0	0	0	0	0	0	0	k__Fungi	p__Basidiomycota
SH1695274.09FU_KJ867216_reps	0	0	0	0	0	0	0	0	0	10	0	0	0	0	0	0	0	0	0	0	0	0	0	0	0	0	0	0	0	0	0	0	0	0	0	0	0	0	0	0	0	0	0	0	0	0	0	k__Fungi	p__Ascomycota
SH1712790.09FU_AF444421_refs	0	0	0	0	0	0	0	0	0	10	0	0	0	0	0	0	0	0	0	0	0	0	0	0	0	0	0	0	0	0	0	0	0	0	0	0	0	0	0	0	0	0	0	0	0	0	0	k__Fungi	p__Basidiomycota
SH1931899.09FU_AF444546_refs	0	0	0	0	0	0	0	0	0	10	0	0	0	0	0	0	0	0	0	0	0	0	0	0	0	0	0	0	0	0	0	0	0	0	0	0	0	0	0	0	0	0	0	0	0	0	0	k__Fungi	p__Basidiomycota
SH1821825.09FU_FJ172253_refs	0	0	0	0	0	0	0	0	0	0	0	4	0	0	0	0	0	0	0	0	0	0	0	0	0	0	0	0	0	0	0	0	0	0	0	0	0	0	0	0	0	0	0	0	0	6	0	k__Fungi	p__Ascomycota
SH1384545.09FU_AM293035_refs	0	0	0	0	0	0	0	0	0	0	0	0	0	0	0	0	0	10	0	0	0	0	0	0	0	0	0	0	0	0	0	0	0	0	0	0	0	0	0	0	0	0	0	0	0	0	0	k__Fungi	p__Basidiomycota
SH1809585.09FU_JX045669_refs	0	0	0	0	0	0	0	0	0	0	0	0	0	0	0	0	0	10	0	0	0	0	0	0	0	0	0	0	0	0	0	0	0	0	0	0	0	0	0	0	0	0	0	0	0	0	0	k__Fungi	p__Basidiomycota
SH1712825.09FU_UDB06643876_reps	0	0	0	0	0	0	0	0	0	0	0	0	0	0	0	0	0	0	0	0	0	0	0	10	0	0	0	0	0	0	0	0	0	0	0	0	0	0	0	0	0	0	0	0	0	0	0	k__Fungi	p__Basidiomycota
SH1675317.09FU_AY857524_refs	0	0	0	0	0	0	0	0	0	0	0	0	0	0	0	0	0	0	0	0	0	0	0	0	10	0	0	0	0	0	0	0	0	0	0	0	0	0	0	0	0	0	0	0	0	0	0	k__Fungi	p__Ascomycota
SH1632641.09FU_UDB06641493_reps	0	0	0	0	0	0	0	0	0	0	0	0	0	0	0	0	0	0	0	0	0	0	0	0	0	0	0	10	0	0	0	0	0	0	0	0	0	0	0	0	0	0	0	0	0	0	0	k__Fungi	p__Ascomycota
SH1377543.09FU_AY805574_reps	0	0	0	0	0	0	0	0	0	0	0	0	0	0	0	0	0	0	0	0	0	0	0	0	0	0	0	0	0	0	0	0	0	2	8	0	0	0	0	0	0	0	0	0	0	0	0	k__Fungi	p__Ascomycota
SH2030391.09FU_KY104486_refs	0	0	0	0	0	0	0	0	0	0	0	0	0	0	0	0	0	0	0	0	0	0	0	0	0	0	0	0	0	0	0	0	0	10	0	0	0	0	0	0	0	0	0	0	0	0	0	k__Fungi	p__Ascomycota
SH1968098.09FU_UDB02230232_reps	0	0	0	0	0	0	0	0	0	0	0	0	0	0	0	0	0	0	0	0	0	0	0	0	0	0	0	0	0	0	0	0	0	0	5	5	0	0	0	0	0	0	0	0	0	0	0	k__Fungi	p__Ascomycota
SH1959424.09FU_UDB015350_refs	0	0	0	0	0	0	0	0	0	0	0	0	0	0	0	0	0	0	0	0	0	0	0	0	0	0	0	0	0	0	0	0	0	0	0	0	0	0	0	0	0	10	0	0	0	0	0	k__Fungi	p__Basidiomycota
SH1500315.09FU_UDB06702271_reps	0	0	0	0	0	0	0	0	0	0	0	0	0	0	0	0	0	0	0	0	0	0	0	0	0	0	0	0	0	0	0	0	0	0	0	0	0	0	0	0	0	0	0	0	0	10	0	k__Fungi	p__Ascomycota
SH1529527.09FU_KU580076_reps	9	0	0	0	0	0	0	0	0	0	0	0	0	0	0	0	0	0	0	0	0	0	0	0	0	0	0	0	0	0	0	0	0	0	0	0	0	0	0	0	0	0	0	0	0	0	0	k__Fungi	p__Ascomycota
SH1637351.09FU_UDB06378764_reps	9	0	0	0	0	0	0	0	0	0	0	0	0	0	0	0	0	0	0	0	0	0	0	0	0	0	0	0	0	0	0	0	0	0	0	0	0	0	0	0	0	0	0	0	0	0	0	k__Fungi	p__Basidiomycota
SH1644227.09FU_UDB0363964_reps	9	0	0	0	0	0	0	0	0	0	0	0	0	0	0	0	0	0	0	0	0	0	0	0	0	0	0	0	0	0	0	0	0	0	0	0	0	0	0	0	0	0	0	0	0	0	0	k__Fungi	p__Basidiomycota
SH1684459.09FU_UDB06736157_reps	9	0	0	0	0	0	0	0	0	0	0	0	0	0	0	0	0	0	0	0	0	0	0	0	0	0	0	0	0	0	0	0	0	0	0	0	0	0	0	0	0	0	0	0	0	0	0	k__Fungi	p__Rozellomycota
SH1805308.09FU_UDB02094293_reps	9	0	0	0	0	0	0	0	0	0	0	0	0	0	0	0	0	0	0	0	0	0	0	0	0	0	0	0	0	0	0	0	0	0	0	0	0	0	0	0	0	0	0	0	0	0	0	k__Fungi
SH1683875.09FU_EU730589_refs	0	9	0	0	0	0	0	0	0	0	0	0	0	0	0	0	0	0	0	0	0	0	0	0	0	0	0	0	0	0	0	0	0	0	0	0	0	0	0	0	0	0	0	0	0	0	0	k__Fungi	p__Ascomycota
SH1373256.09FU_UDB02167291_reps	0	0	6	0	0	0	0	0	0	0	3	0	0	0	0	0	0	0	0	0	0	0	0	0	0	0	0	0	0	0	0	0	0	0	0	0	0	0	0	0	0	0	0	0	0	0	0	k__Fungi	p__Ascomycota
SH1488838.09FU_UDB0713327_reps	0	0	9	0	0	0	0	0	0	0	0	0	0	0	0	0	0	0	0	0	0	0	0	0	0	0	0	0	0	0	0	0	0	0	0	0	0	0	0	0	0	0	0	0	0	0	0	k__Fungi	p__Basidiomycota
SH1655754.09FU_UDB04962213_reps	0	0	0	0	9	0	0	0	0	0	0	0	0	0	0	0	0	0	0	0	0	0	0	0	0	0	0	0	0	0	0	0	0	0	0	0	0	0	0	0	0	0	0	0	0	0	0	k__Fungi	p__Mucoromycota
SH1688586.09FU_UDB03015176_reps	0	0	0	0	0	0	0	9	0	0	0	0	0	0	0	0	0	0	0	0	0	0	0	0	0	0	0	0	0	0	0	0	0	0	0	0	0	0	0	0	0	0	0	0	0	0	0	k__Fungi	p__Ascomycota
SH1453079.09FU_UDB01444906_reps	0	0	0	0	0	0	0	0	5	0	0	0	0	0	0	0	0	4	0	0	0	0	0	0	0	0	0	0	0	0	0	0	0	0	0	0	0	0	0	0	0	0	0	0	0	0	0	k__Fungi	p__Ascomycota
SH1631425.09FU_UDB0442454_reps	0	0	0	0	0	0	0	0	9	0	0	0	0	0	0	0	0	0	0	0	0	0	0	0	0	0	0	0	0	0	0	0	0	0	0	0	0	0	0	0	0	0	0	0	0	0	0	k__Fungi	p__Rozellomycota
SH1787369.09FU_UDB02107303_reps	0	0	0	0	0	0	0	0	9	0	0	0	0	0	0	0	0	0	0	0	0	0	0	0	0	0	0	0	0	0	0	0	0	0	0	0	0	0	0	0	0	0	0	0	0	0	0	k__Fungi
SH1805044.09FU_UDB015787_refs	0	0	0	0	0	0	0	0	0	9	0	0	0	0	0	0	0	0	0	0	0	0	0	0	0	0	0	0	0	0	0	0	0	0	0	0	0	0	0	0	0	0	0	0	0	0	0	k__Fungi	p__Basidiomycota
SH1699445.09FU_KT358879_reps	0	0	0	0	0	0	0	0	0	0	6	0	0	0	0	0	0	0	0	0	0	0	0	0	0	0	0	0	0	0	0	0	0	0	0	0	0	0	0	0	0	0	3	0	0	0	0	k__Fungi	p__Ascomycota
SH2012831.09FU_UDB03568972_reps	0	0	0	0	0	0	0	0	0	0	9	0	0	0	0	0	0	0	0	0	0	0	0	0	0	0	0	0	0	0	0	0	0	0	0	0	0	0	0	0	0	0	0	0	0	0	0	k__Fungi	p__Ascomycota
SH1488570.09FU_MH862372_refs	0	0	0	0	0	0	0	0	0	0	0	0	0	0	0	0	8	0	0	0	0	0	0	0	0	0	0	0	0	0	0	0	0	1	0	0	0	0	0	0	0	0	0	0	0	0	0	k__Fungi	p__Ascomycota
SH1629907.09FU_MN194615_refs	0	0	0	0	0	0	0	0	0	0	0	0	0	0	0	0	0	9	0	0	0	0	0	0	0	0	0	0	0	0	0	0	0	0	0	0	0	0	0	0	0	0	0	0	0	0	0	k__Fungi	p__Ascomycota
SH1447455.09FU_MK926855_refs	0	0	0	0	0	0	0	0	0	0	0	0	0	0	0	0	0	0	0	0	0	0	0	0	9	0	0	0	0	0	0	0	0	0	0	0	0	0	0	0	0	0	0	0	0	0	0	k__Fungi	p__Ascomycota
SH1567148.09FU_AF444379_refs	0	0	0	0	0	0	0	0	0	0	0	0	0	0	0	0	0	0	0	0	0	0	0	0	9	0	0	0	0	0	0	0	0	0	0	0	0	0	0	0	0	0	0	0	0	0	0	k__Fungi	p__Basidiomycota
SH1706416.09FU_EF669591_refs	0	0	0	0	0	0	0	0	0	0	0	0	0	0	0	0	0	0	0	0	0	0	0	0	7	0	0	0	0	0	0	0	2	0	0	0	0	0	0	0	0	0	0	0	0	0	0	k__Fungi	p__Ascomycota
SH1478806.09FU_UDB05282548_reps	0	0	0	0	0	0	0	0	0	0	0	0	0	0	0	0	0	0	0	0	0	0	0	0	0	9	0	0	0	0	0	0	0	0	0	0	0	0	0	0	0	0	0	0	0	0	0	k__Fungi	p__Ascomycota
SH1494039.09FU_AY999118_refs	0	0	0	0	0	0	0	0	0	0	0	0	0	0	0	0	0	0	0	0	0	0	0	0	0	9	0	0	0	0	0	0	0	0	0	0	0	0	0	0	0	0	0	0	0	0	0	k__Fungi	p__Ascomycota
SH1676542.09FU_HQ191386_reps	0	0	0	0	0	0	0	0	0	0	0	0	0	0	0	0	0	0	0	0	0	0	0	0	0	9	0	0	0	0	0	0	0	0	0	0	0	0	0	0	0	0	0	0	0	0	0	k__Fungi	p__Chytridiomycota
SH1695268.09FU_MH860773_refs	0	0	0	0	0	0	0	0	0	0	0	0	0	0	0	0	0	0	0	0	0	0	0	0	0	9	0	0	0	0	0	0	0	0	0	0	0	0	0	0	0	0	0	0	0	0	0	k__Fungi	p__Ascomycota
SH1886719.09FU_JN159560_refs	0	0	0	0	0	0	0	0	0	0	0	0	0	0	0	0	0	0	0	0	0	0	0	0	0	9	0	0	0	0	0	0	0	0	0	0	0	0	0	0	0	0	0	0	0	0	0	k__Fungi	p__Basidiomycota
SH1907386.09FU_UDB06316639_reps	0	0	0	0	0	0	0	0	0	0	0	0	0	0	0	0	0	0	0	0	0	0	0	0	0	9	0	0	0	0	0	0	0	0	0	0	0	0	0	0	0	0	0	0	0	0	0	k__Fungi	p__Ascomycota
SH1500820.09FU_UDB02207026_reps	0	0	0	0	0	0	0	0	0	0	0	0	0	0	0	0	0	0	0	0	0	0	0	0	0	0	0	9	0	0	0	0	0	0	0	0	0	0	0	0	0	0	0	0	0	0	0	k__Fungi	p__Ascomycota
SH1712562.09FU_KF852592_reps	0	0	0	0	0	0	0	0	0	0	0	0	0	0	0	0	0	0	0	0	0	0	0	0	0	0	0	0	0	0	0	0	9	0	0	0	0	0	0	0	0	0	0	0	0	0	0	k__Fungi	p__Ascomycota
SH1876681.09FU_UDB01062126_reps	0	0	0	0	0	0	0	0	0	0	0	0	0	0	0	0	0	0	0	0	0	0	0	0	0	0	0	0	0	0	0	0	0	9	0	0	0	0	0	0	0	0	0	0	0	0	0	k__Fungi	p__Basidiomycota
SH1699287.09FU_MG881844_reps	0	0	0	0	0	0	0	0	0	0	0	0	0	0	0	0	0	0	0	0	0	0	0	0	0	0	0	0	0	0	0	0	0	0	9	0	0	0	0	0	0	0	0	0	0	0	0	k__Fungi	p__Ascomycota
SH1520152.09FU_UDB05227070_reps	8	0	0	0	0	0	0	0	0	0	0	0	0	0	0	0	0	0	0	0	0	0	0	0	0	0	0	0	0	0	0	0	0	0	0	0	0	0	0	0	0	0	0	0	0	0	0	k__Fungi	p__Ascomycota
SH1814276.09FU_UDB06434453_reps	8	0	0	0	0	0	0	0	0	0	0	0	0	0	0	0	0	0	0	0	0	0	0	0	0	0	0	0	0	0	0	0	0	0	0	0	0	0	0	0	0	0	0	0	0	0	0	k__Fungi	p__Chytridiomycota
SH2029876.09FU_UDB01223906_reps	8	0	0	0	0	0	0	0	0	0	0	0	0	0	0	0	0	0	0	0	0	0	0	0	0	0	0	0	0	0	0	0	0	0	0	0	0	0	0	0	0	0	0	0	0	0	0	k__Fungi	p__Ascomycota
SH1481879.09FU_UDB05018837_reps	0	8	0	0	0	0	0	0	0	0	0	0	0	0	0	0	0	0	0	0	0	0	0	0	0	0	0	0	0	0	0	0	0	0	0	0	0	0	0	0	0	0	0	0	0	0	0	k__Fungi	p__Ascomycota
SH1532219.09FU_MW723799_reps	0	8	0	0	0	0	0	0	0	0	0	0	0	0	0	0	0	0	0	0	0	0	0	0	0	0	0	0	0	0	0	0	0	0	0	0	0	0	0	0	0	0	0	0	0	0	0	k__Fungi	p__Ascomycota
SH1585136.09FU_UDB02273215_reps	0	8	0	0	0	0	0	0	0	0	0	0	0	0	0	0	0	0	0	0	0	0	0	0	0	0	0	0	0	0	0	0	0	0	0	0	0	0	0	0	0	0	0	0	0	0	0	k__Fungi	p__Chytridiomycota
SH1585141.09FU_UDB050137_reps	0	8	0	0	0	0	0	0	0	0	0	0	0	0	0	0	0	0	0	0	0	0	0	0	0	0	0	0	0	0	0	0	0	0	0	0	0	0	0	0	0	0	0	0	0	0	0	k__Fungi	p__Chytridiomycota
SH1931282.09FU_UDB02149850_reps	0	8	0	0	0	0	0	0	0	0	0	0	0	0	0	0	0	0	0	0	0	0	0	0	0	0	0	0	0	0	0	0	0	0	0	0	0	0	0	0	0	0	0	0	0	0	0	k__Fungi
SH1546391.09FU_UDB07527616_reps	0	0	0	0	8	0	0	0	0	0	0	0	0	0	0	0	0	0	0	0	0	0	0	0	0	0	0	0	0	0	0	0	0	0	0	0	0	0	0	0	0	0	0	0	0	0	0	k__Fungi	p__Ascomycota
SH1452876.09FU_UDB0440269_reps	0	0	0	0	0	0	0	0	7	0	0	0	0	0	0	0	0	0	0	0	0	0	0	0	0	0	0	0	0	0	0	0	1	0	0	0	0	0	0	0	0	0	0	0	0	0	0	k__Fungi	p__Ascomycota
SH1354402.09FU_MW632940_reps	0	0	0	0	0	0	0	0	0	8	0	0	0	0	0	0	0	0	0	0	0	0	0	0	0	0	0	0	0	0	0	0	0	0	0	0	0	0	0	0	0	0	0	0	0	0	0	k__Fungi	p__Ascomycota
SH1423029.09FU_UDB003309_refs	0	0	0	0	0	0	0	0	0	8	0	0	0	0	0	0	0	0	0	0	0	0	0	0	0	0	0	0	0	0	0	0	0	0	0	0	0	0	0	0	0	0	0	0	0	0	0	k__Fungi	p__Basidiomycota
SH1803892.09FU_UDB04346026_reps	0	0	0	0	0	0	0	0	0	8	0	0	0	0	0	0	0	0	0	0	0	0	0	0	0	0	0	0	0	0	0	0	0	0	0	0	0	0	0	0	0	0	0	0	0	0	0	k__Fungi	p__Ascomycota
SH1695271.09FU_UDB0753302_reps	0	0	0	0	0	0	0	0	0	0	0	8	0	0	0	0	0	0	0	0	0	0	0	0	0	0	0	0	0	0	0	0	0	0	0	0	0	0	0	0	0	0	0	0	0	0	0	k__Fungi
SH1548716.09FU_UDB03139873_reps	0	0	0	0	0	0	0	0	0	0	0	0	8	0	0	0	0	0	0	0	0	0	0	0	0	0	0	0	0	0	0	0	0	0	0	0	0	0	0	0	0	0	0	0	0	0	0	k__Fungi	p__Ascomycota
SH1386296.09FU_UDB04078047_reps	0	0	0	0	0	0	0	0	0	0	0	0	0	8	0	0	0	0	0	0	0	0	0	0	0	0	0	0	0	0	0	0	0	0	0	0	0	0	0	0	0	0	0	0	0	0	0	k__Fungi	p__Ascomycota
SH1360845.09FU_UDB01863507_reps	0	0	0	0	0	0	0	0	0	0	0	0	0	0	0	0	8	0	0	0	0	0	0	0	0	0	0	0	0	0	0	0	0	0	0	0	0	0	0	0	0	0	0	0	0	0	0	k__Fungi	p__Ascomycota
SH1393660.09FU_UDB0127946_reps	0	0	0	0	0	0	0	0	0	0	0	0	0	0	0	0	8	0	0	0	0	0	0	0	0	0	0	0	0	0	0	0	0	0	0	0	0	0	0	0	0	0	0	0	0	0	0	k__Fungi	p__Ascomycota
SH1678642.09FU_UDB04503438_reps	0	0	0	0	0	0	0	0	0	0	0	0	0	0	0	0	8	0	0	0	0	0	0	0	0	0	0	0	0	0	0	0	0	0	0	0	0	0	0	0	0	0	0	0	0	0	0	k__Fungi	p__Ascomycota
SH2086342.09FU_KJ718195_refs	0	0	0	0	0	0	0	0	0	0	0	0	0	0	0	0	0	0	0	8	0	0	0	0	0	0	0	0	0	0	0	0	0	0	0	0	0	0	0	0	0	0	0	0	0	0	0	k__Fungi	p__Ascomycota
SH1639987.09FU_UDB0746602_reps	0	0	0	0	0	0	0	0	0	0	0	0	0	0	0	0	0	0	0	0	0	8	0	0	0	0	0	0	0	0	0	0	0	0	0	0	0	0	0	0	0	0	0	0	0	0	0	k__Fungi
SH1486514.09FU_UDB04332097_reps	0	0	0	0	0	0	0	0	0	0	0	0	0	0	0	0	0	0	0	0	0	0	0	0	6	0	0	0	0	0	0	0	0	2	0	0	0	0	0	0	0	0	0	0	0	0	0	k__Fungi	p__Ascomycota
SH1948387.09FU_EF652036_refs	0	0	0	0	0	0	0	0	0	0	0	0	0	0	0	0	0	0	0	0	0	0	0	0	8	0	0	0	0	0	0	0	0	0	0	0	0	0	0	0	0	0	0	0	0	0	0	k__Fungi	p__Ascomycota
SH1904940.09FU_JQ700271_refs	0	0	0	0	0	0	0	0	0	0	0	0	0	0	0	0	0	0	0	0	0	0	0	0	0	8	0	0	0	0	0	0	0	0	0	0	0	0	0	0	0	0	0	0	0	0	0	k__Fungi	p__Basidiomycota
SH2030381.09FU_AB072233_refs	0	0	0	0	0	0	0	0	0	0	0	0	0	0	0	0	0	0	0	0	0	0	0	0	0	8	0	0	0	0	0	0	0	0	0	0	0	0	0	0	0	0	0	0	0	0	0	k__Fungi	p__Basidiomycota
SH2055869.09FU_KF048129_refs	0	0	0	0	0	0	0	0	0	0	0	0	0	0	0	0	0	0	0	0	0	0	0	0	0	8	0	0	0	0	0	0	0	0	0	0	0	0	0	0	0	0	0	0	0	0	0	k__Fungi	p__Basidiomycota
SH1432148.09FU_UDB02265170_reps	0	0	0	0	0	0	0	0	0	0	0	0	0	0	0	0	0	0	0	0	0	0	0	0	0	0	0	8	0	0	0	0	0	0	0	0	0	0	0	0	0	0	0	0	0	0	0	k__Fungi	p__Chytridiomycota
SH1561094.09FU_KY103454_reps	0	0	0	0	0	0	0	0	0	0	0	0	0	0	0	0	0	0	0	0	0	0	0	0	0	0	0	0	0	8	0	0	0	0	0	0	0	0	0	0	0	0	0	0	0	0	0	k__Fungi	p__Ascomycota
SH2054307.09FU_MT345199_reps	0	0	0	0	0	0	0	0	0	0	0	0	0	0	0	0	0	0	0	0	0	0	0	0	0	0	0	0	0	0	0	0	7	1	0	0	0	0	0	0	0	0	0	0	0	0	0	k__Fungi	p__Basidiomycota
SH1809797.09FU_KX388634_refs	0	0	0	0	0	0	0	0	0	0	0	0	0	0	0	0	0	0	0	0	0	0	0	0	0	0	0	0	0	0	0	0	0	8	0	0	0	0	0	0	0	0	0	0	0	0	0	k__Fungi	p__Basidiomycota
SH1918314.09FU_OM418711_reps	0	0	0	0	0	0	0	0	0	0	0	0	0	0	0	0	0	0	0	0	0	0	0	0	0	0	0	0	0	0	0	0	0	8	0	0	0	0	0	0	0	0	0	0	0	0	0	k__Fungi	p__Basidiomycota
SH2055034.09FU_UDB0760242_reps	0	0	0	0	0	0	0	0	0	0	0	0	0	0	0	0	0	0	0	0	0	0	0	0	0	0	0	0	0	0	0	0	0	8	0	0	0	0	0	0	0	0	0	0	0	0	0	k__Fungi	p__Basidiomycota
SH1380492.09FU_UDB035179_reps	7	0	0	0	0	0	0	0	0	0	0	0	0	0	0	0	0	0	0	0	0	0	0	0	0	0	0	0	0	0	0	0	0	0	0	0	0	0	0	0	0	0	0	0	0	0	0	k__Fungi	p__Ascomycota
SH2016636.09FU_UDB016325_refs	7	0	0	0	0	0	0	0	0	0	0	0	0	0	0	0	0	0	0	0	0	0	0	0	0	0	0	0	0	0	0	0	0	0	0	0	0	0	0	0	0	0	0	0	0	0	0	k__Fungi	p__Basidiomycota
SH1360863.09FU_AY970129_reps	0	7	0	0	0	0	0	0	0	0	0	0	0	0	0	0	0	0	0	0	0	0	0	0	0	0	0	0	0	0	0	0	0	0	0	0	0	0	0	0	0	0	0	0	0	0	0	k__Fungi	p__Ascomycota
SH1753150.09FU_UDB0658432_reps	0	7	0	0	0	0	0	0	0	0	0	0	0	0	0	0	0	0	0	0	0	0	0	0	0	0	0	0	0	0	0	0	0	0	0	0	0	0	0	0	0	0	0	0	0	0	0	k__Fungi	p__Chytridiomycota
SH1373156.09FU_UDB02165108_reps	0	0	4	0	0	0	0	0	0	0	3	0	0	0	0	0	0	0	0	0	0	0	0	0	0	0	0	0	0	0	0	0	0	0	0	0	0	0	0	0	0	0	0	0	0	0	0	k__Fungi	p__Ascomycota
SH2053819.09FU_KP114464_refs	0	0	7	0	0	0	0	0	0	0	0	0	0	0	0	0	0	0	0	0	0	0	0	0	0	0	0	0	0	0	0	0	0	0	0	0	0	0	0	0	0	0	0	0	0	0	0	k__Fungi	p__Basidiomycota
SH1354429.09FU_UDB01955612_reps	0	0	0	0	0	0	0	0	0	7	0	0	0	0	0	0	0	0	0	0	0	0	0	0	0	0	0	0	0	0	0	0	0	0	0	0	0	0	0	0	0	0	0	0	0	0	0	k__Fungi	p__Ascomycota
SH1503963.09FU_UDB05295227_reps	0	0	0	0	0	0	0	0	0	7	0	0	0	0	0	0	0	0	0	0	0	0	0	0	0	0	0	0	0	0	0	0	0	0	0	0	0	0	0	0	0	0	0	0	0	0	0	k__Fungi	p__Ascomycota
SH1556171.09FU_UDB06432269_reps	0	0	0	0	0	0	0	0	0	7	0	0	0	0	0	0	0	0	0	0	0	0	0	0	0	0	0	0	0	0	0	0	0	0	0	0	0	0	0	0	0	0	0	0	0	0	0	k__Fungi	p__Basidiomycota
SH1719494.09FU_KX355827_reps	0	0	0	0	0	0	0	0	0	7	0	0	0	0	0	0	0	0	0	0	0	0	0	0	0	0	0	0	0	0	0	0	0	0	0	0	0	0	0	0	0	0	0	0	0	0	0	k__Fungi	p__Ascomycota
SH1996045.09FU_UDB06473873_reps	0	0	0	0	0	0	0	0	0	0	7	0	0	0	0	0	0	0	0	0	0	0	0	0	0	0	0	0	0	0	0	0	0	0	0	0	0	0	0	0	0	0	0	0	0	0	0	k__Fungi	p__Chytridiomycota
SH1712893.09FU_AF444414_refs	0	0	0	0	0	0	0	0	0	0	0	0	7	0	0	0	0	0	0	0	0	0	0	0	0	0	0	0	0	0	0	0	0	0	0	0	0	0	0	0	0	0	0	0	0	0	0	k__Fungi	p__Basidiomycota
SH1512610.09FU_UDB090217_reps	0	0	0	0	0	0	0	0	0	0	0	0	0	0	0	0	7	0	0	0	0	0	0	0	0	0	0	0	0	0	0	0	0	0	0	0	0	0	0	0	0	0	0	0	0	0	0	k__Fungi	p__Ascomycota
SH1368602.09FU_MZ159329_reps	0	0	0	0	0	0	0	0	0	0	0	0	0	0	0	0	0	7	0	0	0	0	0	0	0	0	0	0	0	0	0	0	0	0	0	0	0	0	0	0	0	0	0	0	0	0	0	k__Fungi	p__Basidiomycota
SH1518585.09FU_EF568068_refs	0	0	0	0	0	0	0	0	0	0	0	0	0	0	0	0	0	5	0	0	0	0	0	0	0	0	0	0	0	0	0	0	0	2	0	0	0	0	0	0	0	0	0	0	0	0	0	k__Fungi	p__Ascomycota
SH1597731.09FU_KC869705_reps	0	0	0	0	0	0	0	0	0	0	0	0	0	0	0	0	0	7	0	0	0	0	0	0	0	0	0	0	0	0	0	0	0	0	0	0	0	0	0	0	0	0	0	0	0	0	0	k__Fungi	p__Rozellomycota
SH1451580.09FU_UDB0155071_reps	0	0	0	0	0	0	0	0	0	0	0	0	0	0	0	0	0	0	0	0	0	0	0	0	7	0	0	0	0	0	0	0	0	0	0	0	0	0	0	0	0	0	0	0	0	0	0	k__Fungi	p__Ascomycota
SH1491236.09FU_UDB07546584_reps	0	0	0	0	0	0	0	0	0	0	0	0	0	0	0	0	0	0	0	0	0	0	0	0	7	0	0	0	0	0	0	0	0	0	0	0	0	0	0	0	0	0	0	0	0	0	0	k__Fungi	p__Ascomycota
SH1542742.09FU_KX008643_reps	0	0	0	0	0	0	0	0	0	0	0	0	0	0	0	0	0	0	0	0	0	0	0	0	7	0	0	0	0	0	0	0	0	0	0	0	0	0	0	0	0	0	0	0	0	0	0	k__Fungi	p__Ascomycota
SH1745011.09FU_JF747068_reps	0	0	0	0	0	0	0	0	0	0	0	0	0	0	0	0	0	0	0	0	0	0	0	0	7	0	0	0	0	0	0	0	0	0	0	0	0	0	0	0	0	0	0	0	0	0	0	k__Fungi	p__Ascomycota
SH1893787.09FU_UDB01795306_reps	0	0	0	0	0	0	0	0	0	0	0	0	0	0	0	0	0	0	0	0	0	0	0	0	7	0	0	0	0	0	0	0	0	0	0	0	0	0	0	0	0	0	0	0	0	0	0	k__Fungi
SH1668911.09FU_MF120211_reps	0	0	0	0	0	0	0	0	0	0	0	0	0	0	0	0	0	0	0	0	0	0	0	0	0	7	0	0	0	0	0	0	0	0	0	0	0	0	0	0	0	0	0	0	0	0	0	k__Fungi	p__Ascomycota
SH1676508.09FU_GQ169315_refs	0	0	0	0	0	0	0	0	0	0	0	0	0	0	0	0	0	0	0	0	0	0	0	0	0	7	0	0	0	0	0	0	0	0	0	0	0	0	0	0	0	0	0	0	0	0	0	k__Fungi	p__Ascomycota
SH1769206.09FU_AY997066_reps	0	0	0	0	0	0	0	0	0	0	0	0	0	0	0	0	0	0	0	0	0	0	0	0	0	7	0	0	0	0	0	0	0	0	0	0	0	0	0	0	0	0	0	0	0	0	0	k__Fungi	p__Monoblepharomycota
SH1932059.09FU_UDB01571322_reps	0	0	0	0	0	0	0	0	0	0	0	0	0	0	0	0	0	0	0	0	0	0	0	0	0	7	0	0	0	0	0	0	0	0	0	0	0	0	0	0	0	0	0	0	0	0	0	k__Fungi	p__Basidiomycota
SH2068031.09FU_UDB03037832_reps	0	0	0	0	0	0	0	0	0	0	0	0	0	0	0	0	0	0	0	0	0	0	0	0	0	7	0	0	0	0	0	0	0	0	0	0	0	0	0	0	0	0	0	0	0	0	0	k__Fungi	p__Ascomycota
SH1376848.09FU_UDB06718517_reps	0	0	0	0	0	0	0	0	0	0	0	0	0	0	0	0	0	0	0	0	0	0	0	0	0	0	0	6	0	0	0	0	0	1	0	0	0	0	0	0	0	0	0	0	0	0	0	k__Fungi	p__Rozellomycota
SH1500847.09FU_KT876561_reps	0	0	0	0	0	0	0	0	0	0	0	0	0	0	0	0	0	0	0	0	0	0	0	0	0	0	0	7	0	0	0	0	0	0	0	0	0	0	0	0	0	0	0	0	0	0	0	k__Fungi	p__Ascomycota
SH1393722.09FU_KC153774_reps	0	0	0	0	0	0	0	0	0	0	0	0	0	0	0	0	0	0	0	0	0	0	0	0	0	0	0	0	0	0	0	0	0	7	0	0	0	0	0	0	0	0	0	0	0	0	0	k__Fungi	p__Ascomycota
SH1753072.09FU_UDB06272615_reps	0	0	0	0	0	0	0	0	0	0	0	0	0	0	0	0	0	0	0	0	0	0	0	0	0	0	0	0	0	0	0	0	0	7	0	0	0	0	0	0	0	0	0	0	0	0	0	k__Fungi	p__Basidiomycota
SH1994893.09FU_UDB01468931_reps	0	0	0	0	0	0	0	0	0	0	0	0	0	0	0	0	0	0	0	0	0	0	0	0	0	0	0	0	0	0	0	0	0	0	0	7	0	0	0	0	0	0	0	0	0	0	0	k__Fungi	p__Basidiomycota
SH1994894.09FU_UDB01467586_reps	0	0	0	0	0	0	0	0	0	0	0	0	0	0	0	0	0	0	0	0	0	0	0	0	0	0	0	0	0	0	0	0	0	0	0	7	0	0	0	0	0	0	0	0	0	0	0	k__Fungi	p__Basidiomycota
SH2092129.09FU_UDB04702378_reps	0	0	0	0	0	0	0	0	0	0	0	0	0	0	0	0	0	0	0	0	0	0	0	0	0	0	0	0	0	0	0	0	0	0	0	0	0	0	0	0	7	0	0	0	0	0	0	k__Fungi	p__Mortierellomycota
SH1561180.09FU_HQ914922_reps	0	0	0	0	0	0	0	0	0	0	0	0	0	0	0	0	0	0	0	0	0	0	0	0	0	0	0	0	0	0	0	0	0	0	0	0	0	0	0	0	0	0	0	0	1	6	0	k__Fungi	p__Ascomycota
SH1384175.09FU_UDB0770082_reps	6	0	0	0	0	0	0	0	0	0	0	0	0	0	0	0	0	0	0	0	0	0	0	0	0	0	0	0	0	0	0	0	0	0	0	0	0	0	0	0	0	0	0	0	0	0	0	k__Fungi	p__Rozellomycota
SH1442305.09FU_KP768360_refs	6	0	0	0	0	0	0	0	0	0	0	0	0	0	0	0	0	0	0	0	0	0	0	0	0	0	0	0	0	0	0	0	0	0	0	0	0	0	0	0	0	0	0	0	0	0	0	k__Fungi	p__Ascomycota
SH1760303.09FU_UDB06727995_reps	6	0	0	0	0	0	0	0	0	0	0	0	0	0	0	0	0	0	0	0	0	0	0	0	0	0	0	0	0	0	0	0	0	0	0	0	0	0	0	0	0	0	0	0	0	0	0	k__Fungi	p__Rozellomycota
SH1877448.09FU_UDB02095378_reps	6	0	0	0	0	0	0	0	0	0	0	0	0	0	0	0	0	0	0	0	0	0	0	0	0	0	0	0	0	0	0	0	0	0	0	0	0	0	0	0	0	0	0	0	0	0	0	k__Fungi
SH2062117.09FU_UDB05403226_reps	6	0	0	0	0	0	0	0	0	0	0	0	0	0	0	0	0	0	0	0	0	0	0	0	0	0	0	0	0	0	0	0	0	0	0	0	0	0	0	0	0	0	0	0	0	0	0	k__Fungi	p__Ascomycota
SH2118816.09FU_MT236701_reps	6	0	0	0	0	0	0	0	0	0	0	0	0	0	0	0	0	0	0	0	0	0	0	0	0	0	0	0	0	0	0	0	0	0	0	0	0	0	0	0	0	0	0	0	0	0	0	k__Fungi
SH1385753.09FU_UDB0749392_reps	0	6	0	0	0	0	0	0	0	0	0	0	0	0	0	0	0	0	0	0	0	0	0	0	0	0	0	0	0	0	0	0	0	0	0	0	0	0	0	0	0	0	0	0	0	0	0	k__Fungi	p__Ascomycota
SH1806709.09FU_AY336960_refs	0	6	0	0	0	0	0	0	0	0	0	0	0	0	0	0	0	0	0	0	0	0	0	0	0	0	0	0	0	0	0	0	0	0	0	0	0	0	0	0	0	0	0	0	0	0	0	k__Fungi	p__Basidiomycota
SH2041917.09FU_UDB05465235_reps	0	6	0	0	0	0	0	0	0	0	0	0	0	0	0	0	0	0	0	0	0	0	0	0	0	0	0	0	0	0	0	0	0	0	0	0	0	0	0	0	0	0	0	0	0	0	0	k__Fungi	p__Ascomycota
SH2073458.09FU_KM875707_reps	0	6	0	0	0	0	0	0	0	0	0	0	0	0	0	0	0	0	0	0	0	0	0	0	0	0	0	0	0	0	0	0	0	0	0	0	0	0	0	0	0	0	0	0	0	0	0	k__Fungi	p__Basidiomycota
SH1972480.09FU_HQ211793_reps	0	0	6	0	0	0	0	0	0	0	0	0	0	0	0	0	0	0	0	0	0	0	0	0	0	0	0	0	0	0	0	0	0	0	0	0	0	0	0	0	0	0	0	0	0	0	0	k__Fungi	p__Ascomycota
SH1477335.09FU_UDB03232933_reps	0	0	0	6	0	0	0	0	0	0	0	0	0	0	0	0	0	0	0	0	0	0	0	0	0	0	0	0	0	0	0	0	0	0	0	0	0	0	0	0	0	0	0	0	0	0	0	k__Fungi	p__Ascomycota
SH1636553.09FU_UDB02313376_reps	0	0	0	0	0	0	0	0	6	0	0	0	0	0	0	0	0	0	0	0	0	0	0	0	0	0	0	0	0	0	0	0	0	0	0	0	0	0	0	0	0	0	0	0	0	0	0	k__Fungi	p__Rozellomycota
SH1386118.09FU_MK163824_reps	0	0	0	0	0	0	0	0	0	0	0	0	0	0	0	0	6	0	0	0	0	0	0	0	0	0	0	0	0	0	0	0	0	0	0	0	0	0	0	0	0	0	0	0	0	0	0	k__Fungi	p__Ascomycota
SH1539299.09FU_UDB06554481_reps	0	0	0	0	0	0	0	0	0	0	0	0	0	0	0	0	6	0	0	0	0	0	0	0	0	0	0	0	0	0	0	0	0	0	0	0	0	0	0	0	0	0	0	0	0	0	0	k__Fungi	p__Basidiomycota
SH1646611.09FU_UDB014923_reps	0	0	0	0	0	0	0	0	0	0	0	0	0	0	0	0	6	0	0	0	0	0	0	0	0	0	0	0	0	0	0	0	0	0	0	0	0	0	0	0	0	0	0	0	0	0	0	k__Fungi	p__Rozellomycota
SH2073299.09FU_LC493224_reps	0	0	0	0	0	0	0	0	0	0	0	0	0	0	0	0	6	0	0	0	0	0	0	0	0	0	0	0	0	0	0	0	0	0	0	0	0	0	0	0	0	0	0	0	0	0	0	k__Fungi	p__Basidiomycota
SH1484493.09FU_KU534737_reps	0	0	0	0	0	0	0	0	0	0	0	0	0	0	0	0	0	6	0	0	0	0	0	0	0	0	0	0	0	0	0	0	0	0	0	0	0	0	0	0	0	0	0	0	0	0	0	k__Fungi	p__Rozellomycota
SH1571433.09FU_UDB06391053_reps	0	0	0	0	0	0	0	0	0	0	0	0	0	0	0	0	0	0	0	0	0	0	0	0	6	0	0	0	0	0	0	0	0	0	0	0	0	0	0	0	0	0	0	0	0	0	0	k__Fungi	p__Ascomycota
SH1964589.09FU_UDB0104417_reps	0	0	0	0	0	0	0	0	0	0	0	0	0	0	0	0	0	0	0	0	0	0	0	0	6	0	0	0	0	0	0	0	0	0	0	0	0	0	0	0	0	0	0	0	0	0	0	k__Fungi
SH2062533.09FU_LR994092_reps	0	0	0	0	0	0	0	0	0	0	0	0	0	0	0	0	0	0	0	0	0	0	0	0	6	0	0	0	0	0	0	0	0	0	0	0	0	0	0	0	0	0	0	0	0	0	0	k__Fungi	p__Ascomycota
SH1341292.09FU_UDB03570630_reps	0	0	0	0	0	0	0	0	0	0	0	0	0	0	0	0	0	0	0	0	0	0	0	0	0	6	0	0	0	0	0	0	0	0	0	0	0	0	0	0	0	0	0	0	0	0	0	k__Fungi	p__Ascomycota
SH1808058.09FU_UDB04422386_reps	0	0	0	0	0	0	0	0	0	0	0	0	0	0	0	0	0	0	0	0	0	0	0	0	0	6	0	0	0	0	0	0	0	0	0	0	0	0	0	0	0	0	0	0	0	0	0	k__Fungi	p__Basidiomycota
SH1561068.09FU_MW233017_reps	0	0	0	0	0	0	0	0	0	0	0	0	0	0	0	0	0	0	0	0	0	0	0	0	0	0	0	0	0	6	0	0	0	0	0	0	0	0	0	0	0	0	0	0	0	0	0	k__Fungi	p__Ascomycota
SH2037642.09FU_UDB0461320_reps	0	0	0	0	0	0	0	0	0	0	0	0	0	0	0	0	0	0	0	0	0	0	0	0	0	0	0	0	0	6	0	0	0	0	0	0	0	0	0	0	0	0	0	0	0	0	0	k__Fungi	p__Ascomycota
SH1520589.09FU_EU035431_refs	0	0	0	0	0	0	0	0	0	0	0	0	0	0	0	0	0	0	0	0	0	0	0	0	0	0	0	0	0	0	0	0	6	0	0	0	0	0	0	0	0	0	0	0	0	0	0	k__Fungi	p__Ascomycota
SH1846209.09FU_KJ140560_refs	0	0	0	0	0	0	0	0	0	0	0	0	0	0	0	0	0	0	0	0	0	0	0	0	0	0	0	0	0	0	0	0	6	0	0	0	0	0	0	0	0	0	0	0	0	0	0	k__Fungi	p__Basidiomycota
SH1371830.09FU_UDB03577695_reps	0	0	0	0	0	0	0	0	0	0	0	0	0	0	0	0	0	0	0	0	0	0	0	0	0	0	0	0	0	0	0	0	0	6	0	0	0	0	0	0	0	0	0	0	0	0	0	k__Fungi	p__Ascomycota
SH1380493.09FU_UDB0221581_reps	0	0	0	0	0	0	0	0	0	0	0	0	0	0	0	0	0	0	0	0	0	0	0	0	0	0	0	0	0	0	0	0	0	6	0	0	0	0	0	0	0	0	0	0	0	0	0	k__Fungi	p__Ascomycota
SH2049823.09FU_UDB04365135_reps	0	0	0	0	0	0	0	0	0	0	0	0	0	0	0	0	0	0	0	0	0	0	0	0	0	0	0	0	0	0	0	0	0	6	0	0	0	0	0	0	0	0	0	0	0	0	0	k__Fungi	p__Basidiomycota
SH1688153.09FU_KC291735_refs	0	0	0	0	0	0	0	0	0	0	0	0	0	0	0	0	0	0	0	0	0	0	0	0	0	0	0	0	0	0	0	0	0	0	6	0	0	0	0	0	0	0	0	0	0	0	0	k__Fungi	p__Ascomycota
SH1693022.09FU_AF358233_refs	0	0	0	0	0	0	0	0	0	0	0	0	0	0	0	0	0	0	0	0	0	0	0	0	0	0	0	0	0	0	0	0	0	0	6	0	0	0	0	0	0	0	0	0	0	0	0	k__Fungi	p__Ascomycota
SH1711739.09FU_UDB019687_refs	0	0	0	0	0	0	0	0	0	0	0	0	0	0	0	0	0	0	0	0	0	0	0	0	0	0	0	0	0	0	0	0	0	0	0	6	0	0	0	0	0	0	0	0	0	0	0	k__Fungi	p__Basidiomycota
SH1781855.09FU_UDB06339608_reps	0	0	0	0	0	0	0	0	0	0	0	0	0	0	0	0	0	0	0	0	0	0	0	0	0	0	0	0	0	0	0	0	0	0	0	0	0	0	0	0	0	0	0	0	0	6	0	k__Fungi	p__Basidiomycota
SH1354654.09FU_UDB06732669_reps	5	0	0	0	0	0	0	0	0	0	0	0	0	0	0	0	0	0	0	0	0	0	0	0	0	0	0	0	0	0	0	0	0	0	0	0	0	0	0	0	0	0	0	0	0	0	0	k__Fungi	p__Rozellomycota
SH1502501.09FU_UDB0565942_reps	5	0	0	0	0	0	0	0	0	0	0	0	0	0	0	0	0	0	0	0	0	0	0	0	0	0	0	0	0	0	0	0	0	0	0	0	0	0	0	0	0	0	0	0	0	0	0	k__Fungi	p__Ascomycota
SH1551564.09FU_UDB0468106_reps	5	0	0	0	0	0	0	0	0	0	0	0	0	0	0	0	0	0	0	0	0	0	0	0	0	0	0	0	0	0	0	0	0	0	0	0	0	0	0	0	0	0	0	0	0	0	0	k__Fungi	p__Ascomycota
SH1814289.09FU_UDB06414798_reps	5	0	0	0	0	0	0	0	0	0	0	0	0	0	0	0	0	0	0	0	0	0	0	0	0	0	0	0	0	0	0	0	0	0	0	0	0	0	0	0	0	0	0	0	0	0	0	k__Fungi	p__Chytridiomycota
SH1885592.09FU_MK912130_refs	5	0	0	0	0	0	0	0	0	0	0	0	0	0	0	0	0	0	0	0	0	0	0	0	0	0	0	0	0	0	0	0	0	0	0	0	0	0	0	0	0	0	0	0	0	0	0	k__Fungi	p__Ascomycota
SH2117040.09FU_UDB06714950_reps	5	0	0	0	0	0	0	0	0	0	0	0	0	0	0	0	0	0	0	0	0	0	0	0	0	0	0	0	0	0	0	0	0	0	0	0	0	0	0	0	0	0	0	0	0	0	0	k__Fungi	p__Rozellomycota
SH1650880.09FU_UDB055922_reps	0	5	0	0	0	0	0	0	0	0	0	0	0	0	0	0	0	0	0	0	0	0	0	0	0	0	0	0	0	0	0	0	0	0	0	0	0	0	0	0	0	0	0	0	0	0	0	k__Fungi	p__Rozellomycota
SH2041747.09FU_UDB05470270_reps	0	5	0	0	0	0	0	0	0	0	0	0	0	0	0	0	0	0	0	0	0	0	0	0	0	0	0	0	0	0	0	0	0	0	0	0	0	0	0	0	0	0	0	0	0	0	0	k__Fungi	p__Ascomycota
SH2080210.09FU_KJ180052_reps	0	5	0	0	0	0	0	0	0	0	0	0	0	0	0	0	0	0	0	0	0	0	0	0	0	0	0	0	0	0	0	0	0	0	0	0	0	0	0	0	0	0	0	0	0	0	0	k__Fungi	p__Chytridiomycota
SH1870103.09FU_UDB04640890_reps	0	0	5	0	0	0	0	0	0	0	0	0	0	0	0	0	0	0	0	0	0	0	0	0	0	0	0	0	0	0	0	0	0	0	0	0	0	0	0	0	0	0	0	0	0	0	0	k__Fungi	p__Basidiomycota
SH1445043.09FU_KJ437356_reps	0	0	0	0	0	0	0	0	0	0	5	0	0	0	0	0	0	0	0	0	0	0	0	0	0	0	0	0	0	0	0	0	0	0	0	0	0	0	0	0	0	0	0	0	0	0	0	k__Fungi	p__Ascomycota
SH1339764.09FU_UDB03428624_reps	0	0	0	0	0	0	0	0	0	0	0	4	0	0	0	0	0	0	0	0	0	0	0	0	0	0	0	0	0	0	0	0	0	1	0	0	0	0	0	0	0	0	0	0	0	0	0	k__Fungi	p__Ascomycota
SH1694877.09FU_KY582184_reps	0	0	0	0	0	0	0	0	0	0	0	5	0	0	0	0	0	0	0	0	0	0	0	0	0	0	0	0	0	0	0	0	0	0	0	0	0	0	0	0	0	0	0	0	0	0	0	k__Fungi	p__Ascomycota
SH1694948.09FU_UDB04967253_reps	0	0	0	0	0	0	0	0	0	0	0	5	0	0	0	0	0	0	0	0	0	0	0	0	0	0	0	0	0	0	0	0	0	0	0	0	0	0	0	0	0	0	0	0	0	0	0	k__Fungi	p__Ascomycota
SH1699203.09FU_UDB02021109_reps	0	0	0	0	0	0	0	0	0	0	0	4	0	0	0	0	0	0	0	0	0	0	0	0	0	0	0	0	0	0	0	0	0	0	0	0	0	0	0	0	0	0	0	0	1	0	0	k__Fungi	p__Ascomycota
SH1847452.09FU_AY513132_reps	0	0	0	0	0	0	0	0	0	0	0	0	0	0	0	0	0	5	0	0	0	0	0	0	0	0	0	0	0	0	0	0	0	0	0	0	0	0	0	0	0	0	0	0	0	0	0	k__Fungi	p__Basidiomycota
SH2113912.09FU_OU938997_reps	0	0	0	0	0	0	0	0	0	0	0	0	0	0	0	0	0	5	0	0	0	0	0	0	0	0	0	0	0	0	0	0	0	0	0	0	0	0	0	0	0	0	0	0	0	0	0	k__Fungi	p__Rozellomycota
SH1833370.09FU_UDB06742088_reps	0	0	0	0	0	0	0	0	0	0	0	0	0	0	0	0	0	0	0	0	0	0	0	0	0	5	0	0	0	0	0	0	0	0	0	0	0	0	0	0	0	0	0	0	0	0	0	k__Fungi	p__Rozellomycota
SH2062119.09FU_UDB05406703_reps	0	0	0	0	0	0	0	0	0	0	0	0	0	0	0	0	0	0	0	0	0	0	0	0	0	5	0	0	0	0	0	0	0	0	0	0	0	0	0	0	0	0	0	0	0	0	0	k__Fungi	p__Ascomycota
SH1592517.09FU_HM627163_reps	0	0	0	0	0	0	0	0	0	0	0	0	0	0	0	0	0	0	0	0	0	0	0	0	0	0	0	5	0	0	0	0	0	0	0	0	0	0	0	0	0	0	0	0	0	0	0	k__Fungi	p__Basidiomycota
SH2053750.09FU_UDB04317583_reps	0	0	0	0	0	0	0	0	0	0	0	0	0	0	0	0	0	0	0	0	0	0	0	0	0	0	0	5	0	0	0	0	0	0	0	0	0	0	0	0	0	0	0	0	0	0	0	k__Fungi	p__Basidiomycota
SH1527021.09FU_AJ430219_refs	0	0	0	0	0	0	0	0	0	0	0	0	0	0	0	0	0	0	0	0	0	0	0	0	0	0	0	0	0	0	0	0	5	0	0	0	0	0	0	0	0	0	0	0	0	0	0	k__Fungi	p__Ascomycota
SH1360879.09FU_MT236942_reps	0	0	0	0	0	0	0	0	0	0	0	0	0	0	0	0	0	0	0	0	0	0	0	0	0	0	0	0	0	0	0	0	0	5	0	0	0	0	0	0	0	0	0	0	0	0	0	k__Fungi
SH1495811.09FU_FJ473373_refs	0	0	0	0	0	0	0	0	0	0	0	0	0	0	0	0	0	0	0	0	0	0	0	0	0	0	0	0	0	0	0	0	0	5	0	0	0	0	0	0	0	0	0	0	0	0	0	k__Fungi	p__Basidiomycota
SH1512847.09FU_UDB0666226_reps	0	0	0	0	0	0	0	0	0	0	0	0	0	0	0	0	0	0	0	0	0	0	0	0	0	0	0	0	0	0	0	0	0	5	0	0	0	0	0	0	0	0	0	0	0	0	0	k__Fungi	p__Ascomycota
SH1749351.09FU_UDB03207069_reps	0	0	0	0	0	0	0	0	0	0	0	0	0	0	0	0	0	0	0	0	0	0	0	0	0	0	0	0	0	0	0	0	0	5	0	0	0	0	0	0	0	0	0	0	0	0	0	k__Fungi	p__Ascomycota
SH1871451.09FU_UDB01887388_reps	0	0	0	0	0	0	0	0	0	0	0	0	0	0	0	0	0	0	0	0	0	0	0	0	0	0	0	0	0	0	0	0	0	5	0	0	0	0	0	0	0	0	0	0	0	0	0	k__Fungi	p__Basidiomycota
SH1911386.09FU_UDB011444_refs	0	0	0	0	0	0	0	0	0	0	0	0	0	0	0	0	0	0	0	0	0	0	0	0	0	0	0	0	0	0	0	0	0	5	0	0	0	0	0	0	0	0	0	0	0	0	0	k__Fungi	p__Basidiomycota
SH1563001.09FU_UDB011617_refs	0	0	0	0	0	0	0	0	0	0	0	0	0	0	0	0	0	0	0	0	0	0	0	0	0	0	0	0	0	0	0	0	0	0	5	0	0	0	0	0	0	0	0	0	0	0	0	k__Fungi	p__Basidiomycota
SH1994897.09FU_UDB01469691_reps	0	0	0	0	0	0	0	0	0	0	0	0	0	0	0	0	0	0	0	0	0	0	0	0	0	0	0	0	0	0	0	0	0	0	0	5	0	0	0	0	0	0	0	0	0	0	0	k__Fungi	p__Basidiomycota
SH1560937.09FU_MG599259_reps	0	0	0	0	0	0	0	0	0	0	0	0	0	0	0	0	0	0	0	0	0	0	0	0	0	0	0	0	0	0	0	0	0	0	0	0	0	0	0	0	5	0	0	0	0	0	0	k__Fungi	p__Ascomycota
SH1373310.09FU_UDB02167262_reps	0	0	4	0	0	0	0	0	0	0	0	0	0	0	0	0	0	0	0	0	0	0	0	0	0	0	0	0	0	0	0	0	0	0	0	0	0	0	0	0	0	0	0	0	0	0	0	k__Fungi	p__Ascomycota
SH2051110.09FU_UDB04254384_reps	0	0	4	0	0	0	0	0	0	0	0	0	0	0	0	0	0	0	0	0	0	0	0	0	0	0	0	0	0	0	0	0	0	0	0	0	0	0	0	0	0	0	0	0	0	0	0	k__Fungi	p__Basidiomycota
SH2007945.09FU_UDB0440036_reps	0	0	0	0	0	0	0	0	0	0	0	4	0	0	0	0	0	0	0	0	0	0	0	0	0	0	0	0	0	0	0	0	0	0	0	0	0	0	0	0	0	0	0	0	0	0	0	k__Fungi	p__Basidiomycota
SH1508999.09FU_UDB02384484_reps	0	0	0	0	0	0	0	0	0	0	0	0	0	0	0	0	0	4	0	0	0	0	0	0	0	0	0	0	0	0	0	0	0	0	0	0	0	0	0	0	0	0	0	0	0	0	0	k__Fungi	p__Rozellomycota
SH1633630.09FU_UDB06404256_reps	0	0	0	0	0	0	0	0	0	0	0	0	0	0	0	0	0	4	0	0	0	0	0	0	0	0	0	0	0	0	0	0	0	0	0	0	0	0	0	0	0	0	0	0	0	0	0	k__Fungi	p__Basidiomycota
SH1935475.09FU_KY563660_reps	0	0	0	0	0	0	0	0	0	0	0	0	0	0	0	0	0	4	0	0	0	0	0	0	0	0	0	0	0	0	0	0	0	0	0	0	0	0	0	0	0	0	0	0	0	0	0	k__Fungi	p__Ascomycota
SH1355965.09FU_AB907587_reps	0	0	0	0	0	0	0	0	0	0	0	0	0	0	0	0	0	0	0	0	0	0	0	0	0	4	0	0	0	0	0	0	0	0	0	0	0	0	0	0	0	0	0	0	0	0	0	k__Fungi	p__Basidiomycota
SH1481871.09FU_UDB040021_reps	0	0	0	0	0	0	0	0	0	0	0	0	0	0	0	0	0	0	0	0	0	0	0	0	0	4	0	0	0	0	0	0	0	0	0	0	0	0	0	0	0	0	0	0	0	0	0	k__Fungi	p__Ascomycota
SH1517350.09FU_MF034135_refs	0	0	0	0	0	0	0	0	0	0	0	0	0	0	0	0	0	0	0	0	0	0	0	0	0	4	0	0	0	0	0	0	0	0	0	0	0	0	0	0	0	0	0	0	0	0	0	k__Fungi	p__Ascomycota
SH1802139.09FU_UDB06706341_reps	0	0	0	0	0	0	0	0	0	0	0	0	0	0	0	0	0	0	0	0	0	0	0	0	0	4	0	0	0	0	0	0	0	0	0	0	0	0	0	0	0	0	0	0	0	0	0	k__Fungi	p__Rozellomycota
SH1807272.09FU_UDB02558683_reps	0	0	0	0	0	0	0	0	0	0	0	0	0	0	0	0	0	0	0	0	0	0	0	0	0	4	0	0	0	0	0	0	0	0	0	0	0	0	0	0	0	0	0	0	0	0	0	k__Fungi	p__Basidiomycota
SH1869848.09FU_UDB04652053_reps	0	0	0	0	0	0	0	0	0	0	0	0	0	0	0	0	0	0	0	0	0	0	0	0	0	4	0	0	0	0	0	0	0	0	0	0	0	0	0	0	0	0	0	0	0	0	0	k__Fungi	p__Basidiomycota
SH2011367.09FU_UDB02289439_reps	0	0	0	0	0	0	0	0	0	0	0	0	0	0	0	0	0	0	0	0	0	0	0	0	0	4	0	0	0	0	0	0	0	0	0	0	0	0	0	0	0	0	0	0	0	0	0	k__Fungi	p__Basidiomycota
SH2044897.09FU_UDB06730307_reps	0	0	0	0	0	0	0	0	0	0	0	0	0	0	0	0	0	0	0	0	0	0	0	0	0	4	0	0	0	0	0	0	0	0	0	0	0	0	0	0	0	0	0	0	0	0	0	k__Fungi	p__Rozellomycota
SH2052912.09FU_UDB04415736_reps	0	0	0	0	0	0	0	0	0	0	0	0	0	0	0	0	0	0	0	0	0	0	0	0	0	4	0	0	0	0	0	0	0	0	0	0	0	0	0	0	0	0	0	0	0	0	0	k__Fungi	p__Basidiomycota
SH1833930.09FU_UDB05338083_reps	0	0	0	0	0	0	0	0	0	0	0	0	0	0	0	0	0	0	0	0	0	0	0	0	0	0	0	4	0	0	0	0	0	0	0	0	0	0	0	0	0	0	0	0	0	0	0	k__Fungi	p__Rozellomycota
SH1385413.09FU_MZ492977_reps	0	0	0	0	0	0	0	0	0	0	0	0	0	0	0	0	0	0	0	0	0	0	0	0	0	0	0	0	0	0	0	0	0	4	0	0	0	0	0	0	0	0	0	0	0	0	0	k__Fungi	p__Ascomycota
SH1732940.09FU_UDB023522_refs	0	0	0	0	0	0	0	0	0	0	0	0	0	0	0	0	0	0	0	0	0	0	0	0	0	0	0	0	0	0	0	0	0	4	0	0	0	0	0	0	0	0	0	0	0	0	0	k__Fungi	p__Basidiomycota
SH1908376.09FU_AJ810037_refs	0	0	0	0	0	0	0	0	0	0	0	0	0	0	0	0	0	0	0	0	0	0	0	0	0	0	0	0	0	0	0	0	0	4	0	0	0	0	0	0	0	0	0	0	0	0	0	k__Fungi	p__Basidiomycota
SH2006785.09FU_AF347612_refs	0	0	0	0	0	0	0	0	0	0	0	0	0	0	0	0	0	0	0	0	0	0	0	0	0	0	0	0	0	0	0	0	0	4	0	0	0	0	0	0	0	0	0	0	0	0	0	k__Fungi	p__Ascomycota
SH2054568.09FU_MG136824_refs	0	0	0	0	0	0	0	0	0	0	0	0	0	0	0	0	0	0	0	0	0	0	0	0	0	0	0	0	0	0	0	0	0	0	0	0	0	0	0	0	0	0	0	4	0	0	0	k__Fungi	p__Basidiomycota
SH1706113.09FU_EF652066_refs	0	0	0	0	0	0	0	0	0	0	0	0	0	0	0	0	0	0	0	0	0	0	0	0	0	0	0	0	0	0	0	0	0	0	0	0	0	0	0	0	0	0	0	0	4	0	0	k__Fungi	p__Ascomycota
SH1636551.09FU_UDB02312879_reps	0	0	0	0	3	0	0	0	0	0	0	0	0	0	0	0	0	0	0	0	0	0	0	0	0	0	0	0	0	0	0	0	0	0	0	0	0	0	0	0	0	0	0	0	0	0	0	k__Fungi	p__Rozellomycota
SH1478002.09FU_KX459437_reps	0	0	0	0	0	0	0	0	0	0	0	0	0	0	0	0	0	0	0	0	0	0	0	0	0	0	0	0	0	0	0	0	3	0	0	0	0	0	0	0	0	0	0	0	0	0	0	k__Fungi	p__Ascomycota
SH1521670.09FU_AF486131_refs	0	0	0	0	0	0	0	0	0	0	0	0	0	0	0	0	0	0	0	0	0	0	0	0	0	0	0	0	0	0	0	0	3	0	0	0	0	0	0	0	0	0	0	0	0	0	0	k__Fungi	p__Ascomycota
SH2055230.09FU_MT935505_refs	0	0	0	0	0	0	0	0	0	0	0	0	0	0	0	0	0	0	0	0	0	0	0	0	0	0	0	0	0	0	0	0	3	0	0	0	0	0	0	0	0	0	0	0	0	0	0	k__Fungi	p__Basidiomycota
SH1346449.09FU_MH857544_refs	0	0	0	0	0	0	0	0	0	0	0	0	0	0	0	0	0	0	0	0	0	0	0	0	0	0	0	0	0	0	0	0	0	3	0	0	0	0	0	0	0	0	0	0	0	0	0	k__Fungi	p__Ascomycota
SH1608102.09FU_MK329066_refs	0	0	0	0	0	0	0	0	0	0	0	0	0	0	0	0	0	0	0	0	0	0	0	0	0	0	0	0	0	0	0	0	0	3	0	0	0	0	0	0	0	0	0	0	0	0	0	k__Fungi	p__Ascomycota
SH1831842.09FU_JF747040_refs	0	0	0	0	0	0	0	0	0	0	0	0	0	0	0	0	0	0	0	0	0	0	0	0	0	0	0	0	0	0	0	0	0	3	0	0	0	0	0	0	0	0	0	0	0	0	0	k__Fungi	p__Ascomycota
SH1896493.09FU_UDB015430_refs	0	0	0	0	0	0	0	0	0	0	0	0	0	0	0	0	0	0	0	0	0	0	0	0	0	0	0	0	0	0	0	0	0	3	0	0	0	0	0	0	0	0	0	0	0	0	0	k__Fungi	p__Basidiomycota
SH1931963.09FU_AB702968_reps	0	0	0	0	0	0	0	0	0	0	0	0	0	0	0	0	0	0	0	0	0	0	0	0	0	0	0	0	0	0	0	0	0	3	0	0	0	0	0	0	0	0	0	0	0	0	0	k__Fungi	p__Basidiomycota
SH2058630.09FU_UDB06344972_reps	0	0	0	0	0	0	0	0	0	0	0	0	0	0	0	0	0	0	0	0	0	0	0	0	0	0	0	0	0	0	0	0	0	3	0	0	0	0	0	0	0	0	0	0	0	0	0	k__Fungi	p__Basidiomycota
SH1699521.09FU_LT746264_refs	0	0	0	0	0	0	0	0	0	0	0	0	0	0	0	0	0	0	0	0	0	0	0	0	0	0	0	0	0	0	0	0	0	0	0	0	0	0	0	0	0	3	0	0	0	0	0	k__Fungi	p__Ascomycota
SH1802430.09FU_UDB02151121_reps	0	0	0	0	0	0	0	0	0	0	0	0	0	0	0	0	0	0	0	0	0	0	0	0	0	0	0	0	0	0	0	0	0	0	0	0	0	0	0	0	0	0	0	0	0	3	0	k__Fungi
SH2026689.09FU_UDB06439390_reps	0	0	0	0	2	0	0	0	0	0	0	0	0	0	0	0	0	0	0	0	0	0	0	0	0	0	0	0	0	0	0	0	0	0	0	0	0	0	0	0	0	0	0	0	0	0	0	k__Fungi	p__Chytridiomycota
SH1461853.09FU_UDB06300955_reps	0	0	0	0	0	0	0	0	0	0	2	0	0	0	0	0	0	0	0	0	0	0	0	0	0	0	0	0	0	0	0	0	0	0	0	0	0	0	0	0	0	0	0	0	0	0	0	k__Fungi	p__Ascomycota
SH1743959.09FU_UDB0140659_reps	0	0	0	0	0	0	0	0	0	0	2	0	0	0	0	0	0	0	0	0	0	0	0	0	0	0	0	0	0	0	0	0	0	0	0	0	0	0	0	0	0	0	0	0	0	0	0	k__Fungi	p__Mortierellomycota
SH1460226.09FU_KT716464_refs	0	0	0	0	0	0	0	0	0	0	0	0	0	0	0	0	0	0	0	0	0	0	0	0	0	0	0	0	0	0	0	0	0	2	0	0	0	0	0	0	0	0	0	0	0	0	0	k__Fungi	p__Ascomycota
SH1492994.09FU_AB116533_refs	0	0	0	0	0	0	0	0	0	0	0	0	0	0	0	0	0	0	0	0	0	0	0	0	0	0	0	0	0	0	0	0	0	2	0	0	0	0	0	0	0	0	0	0	0	0	0	k__Fungi	p__Ascomycota
SH1747938.09FU_HQ714699_refs	0	0	0	0	0	0	0	0	0	0	0	0	0	0	0	0	0	0	0	0	0	0	0	0	0	0	0	0	0	0	0	0	0	2	0	0	0	0	0	0	0	0	0	0	0	0	0	k__Fungi	p__Basidiomycota
SH1800352.09FU_UDB0243343_reps	0	0	0	0	0	0	0	0	0	0	0	0	0	0	0	0	0	0	0	0	0	0	0	0	0	0	0	0	0	0	0	0	0	2	0	0	0	0	0	0	0	0	0	0	0	0	0	k__Fungi	p__Ascomycota
SH1809854.09FU_KX388643_refs	0	0	0	0	0	0	0	0	0	0	0	0	0	0	0	0	0	0	0	0	0	0	0	0	0	0	0	0	0	0	0	0	0	2	0	0	0	0	0	0	0	0	0	0	0	0	0	k__Fungi	p__Basidiomycota
SH1812485.09FU_UDB04439683_reps	0	0	0	0	0	0	0	0	0	0	0	0	0	0	0	0	0	0	0	0	0	0	0	0	0	0	0	0	0	0	0	0	0	2	0	0	0	0	0	0	0	0	0	0	0	0	0	k__Fungi	p__Basidiomycota
SH2004845.09FU_UDB015295_refs	0	0	0	0	0	0	0	0	0	0	0	0	0	0	0	0	0	0	0	0	0	0	0	0	0	0	0	0	0	0	0	0	0	2	0	0	0	0	0	0	0	0	0	0	0	0	0	k__Fungi	p__Basidiomycota
SH2051287.09FU_MN751611_reps	0	0	0	0	0	0	0	0	0	0	0	0	0	0	0	0	0	0	0	0	0	0	0	0	0	0	0	0	0	0	0	0	0	2	0	0	0	0	0	0	0	0	0	0	0	0	0	k__Fungi	p__Basidiomycota
SH2054420.09FU_MT112151_refs	0	0	0	0	0	0	0	0	0	0	0	0	0	0	0	0	0	0	0	0	0	0	0	0	0	0	0	0	0	0	0	0	0	2	0	0	0	0	0	0	0	0	0	0	0	0	0	k__Fungi	p__Basidiomycota
SH2091152.09FU_KM199780_refs	0	0	0	0	0	0	0	0	0	0	0	0	0	0	0	0	0	0	0	0	0	0	0	0	0	0	0	0	0	0	0	0	0	2	0	0	0	0	0	0	0	0	0	0	0	0	0	k__Fungi	p__Ascomycota
SH1745024.09FU_JX681042_reps	0	0	0	0	0	0	0	0	0	0	0	0	0	0	0	0	0	0	0	0	0	0	0	0	0	0	0	0	0	0	0	0	0	0	0	0	0	0	2	0	0	0	0	0	0	0	0	k__Fungi	p__Ascomycota
SH1799291.09FU_UDB01373421_reps	0	0	0	0	0	0	0	0	0	0	0	0	0	0	0	0	0	0	0	0	0	0	0	0	0	0	0	0	0	0	0	0	0	0	0	0	0	0	0	0	0	0	0	0	2	0	0	k__Fungi	p__Ascomycota
SH1646578.09FU_UDB05338285_reps	0	0	0	0	0	0	0	0	0	0	0	0	0	0	0	0	0	0	0	0	0	0	0	0	0	0	0	0	0	0	0	0	0	0	0	0	0	0	0	0	0	2	0	0	0	0	0	k__Fungi	p__Rozellomycota
SH2053387.09FU_DQ102671_refs	0	0	0	0	0	0	0	0	0	0	0	0	0	0	0	0	0	0	0	0	0	0	0	0	0	0	0	0	0	0	0	0	0	0	0	0	0	0	0	0	0	0	0	0	0	0	2	k__Fungi	p__Basidiomycota
SH1342422.09FU_FJ884179_reps	0	0	0	0	1	0	0	0	0	0	0	0	0	0	0	0	0	0	0	0	0	0	0	0	0	0	0	0	0	0	0	0	0	0	0	0	0	0	0	0	0	0	0	0	0	0	0	k__Fungi	p__Ascomycota
SH1660195.09FU_MF767833_reps	0	0	0	0	1	0	0	0	0	0	0	0	0	0	0	0	0	0	0	0	0	0	0	0	0	0	0	0	0	0	0	0	0	0	0	0	0	0	0	0	0	0	0	0	0	0	0	k__Fungi	p__Ascomycota
SH2100394.09FU_UDB03081298_reps	0	0	0	0	1	0	0	0	0	0	0	0	0	0	0	0	0	0	0	0	0	0	0	0	0	0	0	0	0	0	0	0	0	0	0	0	0	0	0	0	0	0	0	0	0	0	0	k__Fungi	p__Ascomycota
SH1364496.09FU_MF795774_refs	0	0	0	0	0	0	0	0	0	0	0	0	0	0	0	0	0	0	0	0	0	0	0	0	0	0	0	0	0	0	0	0	1	0	0	0	0	0	0	0	0	0	0	0	0	0	0	k__Fungi	p__Ascomycota
SH1462741.09FU_UDB02752189_reps	0	0	0	0	0	0	0	0	0	0	0	0	0	0	0	0	0	0	0	0	0	0	0	0	0	0	0	0	0	0	0	0	1	0	0	0	0	0	0	0	0	0	0	0	0	0	0	k__Fungi	p__Basidiomycota
SH1476310.09FU_HQ219341_reps	0	0	0	0	0	0	0	0	0	0	0	0	0	0	0	0	0	0	0	0	0	0	0	0	0	0	0	0	0	0	0	0	1	0	0	0	0	0	0	0	0	0	0	0	0	0	0	k__Fungi	p__Chytridiomycota
SH1492916.09FU_UDB01800580_reps	0	0	0	0	0	0	0	0	0	0	0	0	0	0	0	0	0	0	0	0	0	0	0	0	0	0	0	0	0	0	0	0	1	0	0	0	0	0	0	0	0	0	0	0	0	0	0	k__Fungi	p__Ascomycota
SH1505060.09FU_UDB01224293_reps	0	0	0	0	0	0	0	0	0	0	0	0	0	0	0	0	0	0	0	0	0	0	0	0	0	0	0	0	0	0	0	0	1	0	0	0	0	0	0	0	0	0	0	0	0	0	0	k__Fungi	p__Ascomycota
SH1674767.09FU_EU263996_reps	0	0	0	0	0	0	0	0	0	0	0	0	0	0	0	0	0	0	0	0	0	0	0	0	0	0	0	0	0	0	0	0	1	0	0	0	0	0	0	0	0	0	0	0	0	0	0	k__Fungi	p__Ascomycota
SH1675074.09FU_HQ857111_reps	0	0	0	0	0	0	0	0	0	0	0	0	0	0	0	0	0	0	0	0	0	0	0	0	0	0	0	0	0	0	0	0	1	0	0	0	0	0	0	0	0	0	0	0	0	0	0	k__Fungi	p__Ascomycota
SH1695728.09FU_UDB05459103_reps	0	0	0	0	0	0	0	0	0	0	0	0	0	0	0	0	0	0	0	0	0	0	0	0	0	0	0	0	0	0	0	0	1	0	0	0	0	0	0	0	0	0	0	0	0	0	0	k__Fungi	p__Ascomycota
SH1697814.09FU_AB586992_refs	0	0	0	0	0	0	0	0	0	0	0	0	0	0	0	0	0	0	0	0	0	0	0	0	0	0	0	0	0	0	0	0	1	0	0	0	0	0	0	0	0	0	0	0	0	0	0	k__Fungi	p__Ascomycota
SH1750710.09FU_UDB04281335_reps	0	0	0	0	0	0	0	0	0	0	0	0	0	0	0	0	0	0	0	0	0	0	0	0	0	0	0	0	0	0	0	0	1	0	0	0	0	0	0	0	0	0	0	0	0	0	0	k__Fungi	p__Basidiomycota
SH1756362.09FU_UDB04223796_reps	0	0	0	0	0	0	0	0	0	0	0	0	0	0	0	0	0	0	0	0	0	0	0	0	0	0	0	0	0	0	0	0	1	0	0	0	0	0	0	0	0	0	0	0	0	0	0	k__Fungi	p__Monoblepharomycota
SH1765455.09FU_UDB05028340_reps	0	0	0	0	0	0	0	0	0	0	0	0	0	0	0	0	0	0	0	0	0	0	0	0	0	0	0	0	0	0	0	0	1	0	0	0	0	0	0	0	0	0	0	0	0	0	0	k__Fungi	p__Ascomycota
SH1843201.09FU_UDB0751789_reps	0	0	0	0	0	0	0	0	0	0	0	0	0	0	0	0	0	0	0	0	0	0	0	0	0	0	0	0	0	0	0	0	1	0	0	0	0	0	0	0	0	0	0	0	0	0	0	k__Fungi
SH1918219.09FU_FR682331_reps	0	0	0	0	0	0	0	0	0	0	0	0	0	0	0	0	0	0	0	0	0	0	0	0	0	0	0	0	0	0	0	0	1	0	0	0	0	0	0	0	0	0	0	0	0	0	0	k__Fungi	p__Basidiomycota
SH1921289.09FU_HQ154358_refs	0	0	0	0	0	0	0	0	0	0	0	0	0	0	0	0	0	0	0	0	0	0	0	0	0	0	0	0	0	0	0	0	1	0	0	0	0	0	0	0	0	0	0	0	0	0	0	k__Fungi	p__Basidiomycota
SH2081800.09FU_UDB02608903_reps	0	0	0	0	0	0	0	0	0	0	0	0	0	0	0	0	0	0	0	0	0	0	0	0	0	0	0	0	0	0	0	0	1	0	0	0	0	0	0	0	0	0	0	0	0	0	0	k__Fungi	p__Ascomycota
SH1487013.09FU_OM345081_reps	0	0	0	0	0	0	0	0	0	0	0	0	0	0	0	0	0	0	0	0	0	0	0	0	0	0	0	0	0	0	0	0	0	1	0	0	0	0	0	0	0	0	0	0	0	0	0	k__Fungi	p__Ascomycota
SH1490269.09FU_KX008384_reps	0	0	0	0	0	0	0	0	0	0	0	0	0	0	0	0	0	0	0	0	0	0	0	0	0	0	0	0	0	0	0	0	0	1	0	0	0	0	0	0	0	0	0	0	0	0	0	k__Fungi	p__Ascomycota
SH1745028.09FU_GU225940_refs	0	0	0	0	0	0	0	0	0	0	0	0	0	0	0	0	0	0	0	0	0	0	0	0	0	0	0	0	0	0	0	0	0	1	0	0	0	0	0	0	0	0	0	0	0	0	0	k__Fungi	p__Ascomycota
SH1752760.09FU_UDB07611402_reps	0	0	0	0	0	0	0	0	0	0	0	0	0	0	0	0	0	0	0	0	0	0	0	0	0	0	0	0	0	0	0	0	0	1	0	0	0	0	0	0	0	0	0	0	0	0	0	k__Fungi	p__Zoopagomycota
SH1864755.09FU_UDB06716934_reps	0	0	0	0	0	0	0	0	0	0	0	0	0	0	0	0	0	0	0	0	0	0	0	0	0	0	0	0	0	0	0	0	0	1	0	0	0	0	0	0	0	0	0	0	0	0	0	k__Fungi	p__Rozellomycota
SH1915639.09FU_UDB011219_refs	0	0	0	0	0	0	0	0	0	0	0	0	0	0	0	0	0	0	0	0	0	0	0	0	0	0	0	0	0	0	0	0	0	1	0	0	0	0	0	0	0	0	0	0	0	0	0	k__Fungi	p__Basidiomycota
SH1967392.09FU_UDB03320969_reps	0	0	0	0	0	0	0	0	0	0	0	0	0	0	0	0	0	0	0	0	0	0	0	0	0	0	0	0	0	0	0	0	0	1	0	0	0	0	0	0	0	0	0	0	0	0	0	k__Fungi	p__Ascomycota
SH1970413.09FU_FM200748_reps	0	0	0	0	0	0	0	0	0	0	0	0	0	0	0	0	0	0	0	0	0	0	0	0	0	0	0	0	0	0	0	0	0	1	0	0	0	0	0	0	0	0	0	0	0	0	0	k__Fungi	p__Ascomycota
SH2041985.09FU_UDB05461381_reps	0	0	0	0	0	0	0	0	0	0	0	0	0	0	0	0	0	0	0	0	0	0	0	0	0	0	0	0	0	0	0	0	0	1	0	0	0	0	0	0	0	0	0	0	0	0	0	k__Fungi	p__Ascomycota
SH2052228.09FU_UDB017791_refs	0	0	0	0	0	0	0	0	0	0	0	0	0	0	0	0	0	0	0	0	0	0	0	0	0	0	0	0	0	0	0	0	0	1	0	0	0	0	0	0	0	0	0	0	0	0	0	k__Fungi	p__Basidiomycota
SH2053815.09FU_MT935580_refs	0	0	0	0	0	0	0	0	0	0	0	0	0	0	0	0	0	0	0	0	0	0	0	0	0	0	0	0	0	0	0	0	0	1	0	0	0	0	0	0	0	0	0	0	0	0	0	k__Fungi	p__Basidiomycota
SH2061490.09FU_FR682398_reps	0	0	0	0	0	0	0	0	0	0	0	0	0	0	0	0	0	0	0	0	0	0	0	0	0	0	0	0	0	0	0	0	0	1	0	0	0	0	0	0	0	0	0	0	0	0	0	k__Fungi	p__Basidiomycota
SH2072125.09FU_UDB0503976_reps	0	0	0	0	0	0	0	0	0	0	0	0	0	0	0	0	0	0	0	0	0	0	0	0	0	0	0	0	0	0	0	0	0	1	0	0	0	0	0	0	0	0	0	0	0	0	0	k__Fungi
SH1374393.09FU_KY242683_reps	0	0	0	0	0	0	0	0	0	0	0	0	0	0	0	0	0	0	0	0	0	0	0	0	0	0	0	0	0	0	0	0	0	0	0	0	0	0	0	0	0	0	0	0	1	0	0	k__Fungi	p__Glomeromycota
SH1763895.09FU_UDB01381833_reps	0	0	0	0	0	0	0	0	0	0	0	0	0	0	0	0	0	0	0	0	0	0	0	0	0	0	0	0	0	0	0	0	0	0	0	0	0	0	0	0	0	0	0	1	0	0	0	k__Fungi	p__Ascomycota
SH1603099.09FU_UDB0376110_reps	0	0	0	0	0	0	0	0	0	0	0	0	0	0	0	0	0	0	0	0	0	0	0	0	0	0	0	0	0	0	0	0	0	0	0	0	0	0	0	0	0	0	0	1	0	0	0	k__Fungi	p__Mortierellomycota
SH1806843.09FU_UDB017965_refs	0	0	0	0	0	0	0	0	0	0	0	0	0	0	0	0	0	0	0	0	0	0	0	0	0	0	0	0	0	0	0	0	0	0	0	0	0	0	0	0	0	0	0	1	0	0	0	k__Fungi	p__Basidiomycota
SH2089893.09FU_UDB001000_refs	0	0	0	0	0	0	0	0	0	0	0	0	0	0	0	0	0	0	0	0	0	0	0	0	0	0	0	0	0	0	0	0	0	0	0	0	0	0	0	0	0	0	0	1	0	0	0	k__Fungi	p__Basidiomycota
SH1772569.09FU_MT919120_reps	0	0	0	0	0	0	0	0	0	0	0	0	0	0	0	0	0	0	0	0	0	0	0	0	0	0	0	0	0	0	0	0	0	0	0	0	0	0	0	0	0	0	0	0	1	0	0	k__Fungi	p__Ascomycota
[truncated: 5 more columns]

## Sheet: 5.OTU_Bacteria
OTU	barcode01-pool-bv18-a	barcode02-pool-bv18-a	barcode03-pool-bv18-a	barcode04-pool-bv18-a	barcode05-pool-bv18-a	barcode06-pool-bv18-a	barcode07-pool-bv18-a	barcode08-pool-bv18-a	barcode09-pool-bv18-a	barcode10-pool-bv18-a	barcode11-pool-bv18-a	barcode12-pool-bv18-a	barcode13-pool-bv18-a	barcode14-pool-bv18-a	barcode15-pool-bv18-a	barcode16-pool-bv18-a	barcode17-pool-bv18-a	barcode18-pool-bv18-a	barcode19-pool-bv18-a	barcode20-pool-bv18-a	barcode21-pool-bv18-a	barcode22-pool-bv18-a	barcode23-pool-bv18-a	barcode25-pool-bv18-a	barcode26-pool-bv18-a	barcode27-pool-bv18-a	barcode28-pool-bv18-a	barcode29-pool-bv18-a	barcode30-pool-bv18-a	barcode31-pool-bv18-a	barcode32-pool-bv18-a	barcode33-pool-bv18-a	barcode34-pool-bv18-a	barcode35-pool-bv18-a	barcode36-pool-bv18-a	barcode37-pool-bv18-a	barcode38-pool-bv18-a	barcode39-pool-bv18-a	barcode40-pool-bv18-a	barcode41-pool-bv18-a	barcode42-pool-bv18-a	barcode43-pool-bv18-a	barcode44-pool-bv18-a	barcode45-pool-bv18-a	barcode46-pool-bv18-a	barcode47-pool-bv18-a	barcode49-pool-bv18-a	barcode50-pool-bv18-a	barcode51-pool-bv18-a
FR733712.1.1504	13919	13160	7933	4489	2007	610	241	131	10357	8772	4015	1364	916	700	160	196	11013	13655	7570	666	1207	752	171	163	9086	13195	4966	4323	205	1210	91	915	8288	7341	5454	4202	437	449	64	62	1375	2046	582	102	100	1822	3279	1207	248
AB547643.1.1486	0	0	226	263	11	104	8	30	8	0	272	46	125	329	100	122	0	16	247	43	336	24	29	13	0	0	153	484	49	406	38	6630	20	0	385	301	58	77	0	0	2754	1060	110	2	72	2903	1512	480	752
LN569385.1.1353	59	58	44	63	15	0	0	0	30	40	15	28	0	0	0	0	48	49	82	21	12	0	0	0	56	61	65	32	4	0	0	0	18	63	30	52	0	10	0	0	46	12	439	0	0	14	129	9952	1192
AJ488070.1.1521	287	895	5425	5314	3410	3626	1859	58	912	297	5969	1428	4271	4661	1951	971	791	1400	3461	721	1029	116	12	0	247	492	2761	9592	79	124	21	54	1795	63	8326	3023	2244	242	0	0	214	306	18	14	1	120	286	0	0
FR691504.1.1482	157	215	1178	1080	5348	7045	2655	2780	315	125	895	117	10047	3587	2658	1575	208	618	517	429	6009	4745	1681	913	168	164	602	1063	526	986	520	2877	1074	136	2467	2699	9206	6594	769	957	289	399	640	34	27	123	60	22	10
JX462547.1.1490	2755	8459	3427	2463	259	162	15	0	6708	2139	2684	574	151	310	29	11	4988	9208	3039	506	45	0	0	0	2517	9585	2352	5291	4	239	0	895	9151	136	3933	1089	64	12	0	0	35	31	20	0	0	116	82	20	0
JX912503.1.1439	0	0	0	0	0	0	0	0	0	0	0	0	0	0	0	0	0	0	0	0	0	0	0	0	0	0	0	0	0	0	0	0	0	0	0	0	0	0	0	0	0	0	0	0	0	346	0	467	0
FN667249.1.1454	274	292	790	680	3413	2929	1521	872	384	253	1350	102	5652	1507	1519	732	351	510	929	182	636	565	96	48	179	127	581	1084	68	3213	17	15220	803	147	945	492	984	242	41	11	1487	616	485	17	69	629	1051	42	25
JN019026.1.1476	5498	4726	1902	763	15	10	0	0	5330	4602	1203	310	12	11	0	0	7327	6153	415	37	0	0	0	0	4659	7010	262	922	0	38	0	9	3569	3489	1303	240	17	0	0	0	17	5	0	0	0	7	11	0	0
AB680219.1.1458	0	0	0	0	0	0	0	0	0	0	0	3	0	0	0	0	0	0	0	0	0	0	0	0	0	0	0	0	0	0	0	0	0	0	0	0	0	0	0	0	0	0	0	4	16	0	22	0	0
JN873190.1.1463	0	0	211	302	2892	2465	2383	2892	12	8	96	158	4068	2401	2603	2686	19	15	382	32	956	2009	2887	1846	0	0	355	149	71	160	378	1440	30	20	355	480	4426	1215	785	300	370	85	700	0	8	43	119	99	0
GQ047565.1.1345	4237	3302	1406	559	14	8	0	0	3791	3734	810	236	0	7	0	0	5449	4298	276	34	0	0	0	0	3612	4792	202	697	0	23	0	0	2265	2684	769	184	0	0	0	0	22	0	0	6	0	0	0	0	0
DQ013306.1.1430	0	16	166	36	14	0	0	0	18	0	28	11	11	7	0	0	9	13	25	34	0	0	0	0	0	18	0	73	0	0	0	0	13	0	96	76	0	0	0	0	0	0	0	0	0	0	0	0	0
JQ723661.1.1481	2294	2448	1496	1006	438	973	335	137	2943	2041	1497	426	583	1699	729	433	3980	3436	576	55	99	53	0	0	1929	1647	216	1569	3	9	0	10	5850	972	1290	209	699	107	0	0	104	26	69	3	1	59	104	41	20
AB547446.1.1429	0	0	0	0	0	0	0	0	0	0	0	0	0	0	0	0	0	0	0	0	109	0	10	0	0	0	0	0	6	0	0	0	0	0	0	0	0	0	0	0	17	17	0	0	7	147	427	26	2539
AM950243.1.1440	93	144	834	793	2965	2967	841	821	138	63	469	82	4092	1510	759	738	142	369	373	428	1586	2188	516	505	120	97	584	838	222	576	318	1254	556	78	1875	2498	3237	2323	429	276	190	296	541	7	20	126	78	12	0
KJ783119.1.1485	99	101	1030	1024	3544	1033	981	592	175	111	1291	271	1693	2045	1040	808	136	288	1006	106	1256	1795	1230	1670	40	34	464	1074	224	1067	712	425	533	32	1099	590	780	181	69	7	258	325	252	4	10	498	225	2412	0
FPLM01007445.11.1529	453	162	2217	1123	2285	816	1575	185	228	322	910	921	1082	3311	395	472	953	1961	1677	898	1133	299	34	12	680	44	1160	4155	67	0	207	0	2216	699	754	661	643	894	0	0	0	0	0	0	0	0	0	0	0
EF655622.1.1491	419	143	1321	1068	724	382	464	557	92	194	368	244	275	426	199	442	147	187	852	151	553	1032	703	948	1018	184	1119	788	180	131	245	81	79	2110	1074	1606	805	847	359	254	693	939	922	46	69	100	450	95	96
KC541202.1.1518	2349	1526	750	826	31	0	0	0	1163	1657	317	198	0	11	0	0	1932	1994	1137	169	22	14	0	0	3426	2365	993	638	12	15	0	0	988	4301	446	615	0	0	0	0	38	49	11	0	0	0	22	18	0
JQ072601.1.1319	112	95	96	105	77	22	0	0	75	129	45	32	35	41	8	0	143	65	242	15	95	20	10	20	88	68	188	61	45	12	25	0	62	66	82	137	14	37	0	6	34	125	12	3	5	175	428	78	3191
GQ009478.1.1342	510	282	1042	904	793	458	233	239	220	314	362	228	421	322	95	192	156	233	1009	161	521	645	275	260	2392	289	2033	1075	196	330	126	592	381	4598	791	1344	355	374	48	87	219	330	173	42	21	25	218	34	30
LN573960.1.1374	0	0	0	0	0	0	0	0	0	0	0	0	0	0	0	0	0	0	0	0	0	0	0	0	0	0	0	0	6	0	0	0	0	0	0	0	0	0	0	0	0	0	0	0	0	0	0	0	0
HE798552.1.1489	0	0	0	0	0	0	0	0	0	0	0	0	0	0	0	0	0	0	0	0	0	0	0	0	0	0	0	0	0	0	0	0	0	0	0	0	0	0	0	0	702	77	670	17	68	565	32	487	170
LUYN01000046.2490.3936	39	36	384	114	207	175	46	46	37	50	235	48	266	73	73	9	63	31	109	11	26	19	16	0	16	38	47	459	0	256	0	500	19	64	343	73	246	183	73	43	1420	280	578	54	40	1302	38	99	0
LN561142.1.1324	0	0	0	0	0	0	0	0	0	0	0	0	0	0	0	0	0	0	0	0	0	0	0	0	0	0	0	0	0	0	0	0	0	0	0	0	0	0	0	0	0	0	0	0	0	0	0	36	28
FJ542975.1.1448	294	291	568	682	2122	554	587	438	268	554	332	349	721	647	262	396	308	227	1447	204	667	777	391	425	490	97	912	1749	87	577	80	1312	345	446	692	725	474	213	83	72	172	448	49	17	30	38	831	0	0
AB874501.1.1455	0	0	0	0	0	0	0	0	0	0	0	0	0	0	0	0	0	0	0	0	0	0	0	0	0	0	0	0	0	0	0	0	0	0	0	0	0	29	0	8	17	0	320	0	45	44	23180	21	165
FR749929.1.1532	0	13	659	387	702	207	75	12	39	0	320	103	143	302	154	55	12	162	495	113	150	38	0	9	0	0	449	478	5	8	14	0	738	0	813	596	63	9	0	0	412	239	754	39	1	900	134	11123	0
DQ011252.1.1434	0	0	24	0	0	0	0	0	0	0	19	0	0	0	0	0	0	0	0	3	0	0	0	0	0	0	0	19	0	11	0	28	0	0	32	0	0	0	0	0	82	165	45	2	0	16466	223	4609	0
GU903481.1.1497	0	0	0	0	0	0	0	0	0	0	0	0	0	0	0	0	0	0	0	0	30	12	54	0	0	0	0	0	76	0	322	13	0	0	0	0	0	30	0	53	35	9	26	0	2	58	0	262	10
KC758900.1.1382	0	0	36	135	15	0	22	0	0	0	0	17	0	34	8	107	0	0	156	27	1321	825	539	561	0	0	471	12	894	4	2516	23	0	0	121	1276	267	1443	35	10	95	0	9196	6	3	0	7	1246	0
AB487451.1.1371	74	290	547	271	33	26	45	97	1368	139	772	79	26	36	38	74	500	622	86	12	105	66	306	270	19	46	219	661	16	25	132	14	2900	0	310	190	50	206	130	380	59	77	53	122	6	233	38	15	0
GQ098213.1.1345	2058	1624	582	254	0	0	0	0	1810	1621	360	105	0	0	0	0	2866	2175	77	9	0	0	0	0	1591	2655	72	251	0	6	0	0	1168	1196	393	76	0	0	0	0	6	0	0	0	0	0	0	0	0
CU926334.1.1359	24	90	823	772	1052	1354	773	13	79	29	920	248	1266	1752	852	481	76	123	526	114	465	43	0	0	20	50	356	1232	21	30	10	21	194	0	1506	435	870	91	0	0	64	38	9	0	1	15	58	0	0
JX576015.1.1503	0	0	0	554	288	1274	821	1838	0	0	0	14	140	1254	318	1325	0	0	182	24	2570	1129	604	205	0	0	91	0	148	0	518	16	0	0	12	116	1832	379	57	0	0	0	0	5	0	8	12	0	1088
JF979291.1.1486	11	0	20	52	184	280	673	1220	0	0	6	11	95	205	388	792	0	0	201	34	1013	2459	2646	2951	16	0	224	26	531	17	1510	127	0	42	25	175	390	869	370	573	14	42	9	4	0	0	0	0	0
EF125187.1.1353	337	298	343	566	712	500	87	210	257	540	398	180	414	319	104	73	954	245	721	154	276	373	178	120	148	273	408	636	43	101	71	112	169	181	749	556	323	176	46	46	140	164	79	34	46	112	410	37	13
JQ724325.1.1497	0	0	0	0	8	40	257	347	0	0	0	0	0	19	21	434	0	0	0	0	750	683	1323	809	0	0	0	0	254	0	1286	25	0	0	0	10	136	827	228	436	311	473	138	30	80	11	101	682	34
GQ069168.1.1341	1957	2291	243	116	10	0	0	0	1414	1066	172	23	0	0	0	0	1288	2110	145	19	0	0	0	0	1176	2871	92	93	0	15	0	0	985	1086	131	48	0	0	0	0	8	9	0	0	0	0	14	0	0
DQ677015.1.1505	0	0	9	8	73	743	152	1442	0	0	6	0	118	164	253	42	0	0	0	0	765	414	221	41	0	0	10	32	107	34	134	1165	0	0	15	13	1456	505	182	114	120	163	54	0	16	563	552	595	379
KC222027.1.1438	1340	1052	1057	446	21	9	0	0	1066	1224	522	196	0	12	12	12	1893	1345	274	24	0	13	0	0	1210	1368	147	410	0	19	0	0	826	1177	646	148	214	10	0	0	11	5	0	0	1	0	10	0	0
KU868091.1.1472	1897	2149	113	163	14	0	0	0	1266	1452	104	55	0	16	0	0	3512	1218	95	21	15	0	0	0	1212	1324	7	106	0	0	0	0	1071	765	73	48	0	0	0	0	0	0	0	0	0	0	0	0	0
KX296768.1.1374	156	33	709	654	405	333	259	362	30	88	223	229	439	231	340	249	136	37	856	71	354	574	262	571	87	17	478	407	96	121	156	195	34	212	561	974	290	235	81	178	268	252	657	21	28	147	352	564	77
GQ069658.1.1345	1487	1034	732	592	27	0	0	0	1068	1289	286	215	0	0	0	0	2134	1324	175	12	0	0	0	0	1342	1204	97	266	0	10	0	0	955	1411	349	104	0	0	0	0	0	0	0	7	0	0	0	0	0
AB447694.1.1445	53	81	237	206	1095	1032	967	726	94	50	232	29	1314	685	697	715	69	149	319	127	808	1009	218	197	58	29	320	369	133	98	101	312	247	37	315	264	1009	580	107	27	48	79	36	0	11	29	85	0	0
FJ593657.1.1504	0	0	25	99	61	256	64	605	0	0	31	16	151	88	285	248	0	0	0	5	397	571	1989	830	0	0	11	197	37	11	218	47	0	0	237	124	1028	1064	1556	2491	376	105	545	26	57	192	17	68	0
AB971823.1.1488	0	0	0	0	0	0	0	0	0	0	0	0	0	0	0	0	0	0	0	0	145	0	28	0	0	0	8	0	183	0	50	0	0	0	0	0	0	63	0	6	0	0	0	0	0	0	36	0	0
EU236241.1.1379	0	0	120	189	518	259	342	365	0	6	27	134	144	547	201	677	0	0	452	21	1218	738	1194	856	0	0	105	210	294	47	338	170	0	10	134	384	265	301	68	141	87	68	119	11	7	9	222	30	7
KM250950.1.1429	0	0	29	0	406	174	58	70	0	0	9	0	130	10	201	27	0	0	0	3	241	122	206	192	0	0	0	11	86	696	352	1290	0	0	46	11	451	265	396	244	63	15	444	13	17	12	236	2948	463
GQ246725.1.1397	0	0	0	0	0	0	0	0	0	0	0	0	0	0	0	0	0	0	0	0	0	0	0	0	0	0	0	0	0	0	0	0	0	15	0	0	0	0	0	0	0	0	0	0	0	0	0	0	0
HQ682002.1.1468	26	12	276	103	75	333	567	1329	8	11	121	26	225	74	60	271	0	16	176	12	160	159	248	330	192	17	87	17	16	6	139	46	0	142	96	201	349	171	276	288	896	4112	446	40	8	33	136	9	0
CP000875.5447186.5448660	73	41	12	126	0	0	416	198	63	29	9	22	0	303	144	181	22	45	4076	378	11	18	0	0	112	24	3629	0	30	0	22	0	106	796	55	2265	12	11	0	0	0	0	0	0	0	0	0	0	0
CP021430.222169.223696	0	0	0	11	0	25	16	77	0	0	0	0	0	9	20	0	0	0	10	0	0	18	0	0	0	0	0	0	0	0	8	0	0	0	0	31	0	0	0	0	37	29	51	0	1	21	95	556	1283
JF736649.1.1510	0	0	314	667	941	604	274	174	0	0	975	197	1748	664	77	125	9	0	24	2	77	12	0	0	0	0	0	423	0	326	0	1349	0	0	768	0	295	25	42	0	182	21	213	6	5	198	120	44	0
KC835936.1.1480	15	19	102	239	1763	2034	273	464	24	14	107	21	2264	1024	249	173	23	70	47	55	366	620	85	53	21	10	67	172	61	114	64	148	108	9	164	105	724	403	35	78	0	10	7	0	0	0	7	0	0
X94198.1.1414	106	106	194	339	1098	360	529	337	85	144	111	131	525	313	266	288	109	56	335	82	179	707	194	483	156	50	337	486	36	171	92	716	97	110	497	259	454	135	104	86	84	194	18	11	23	14	289	0	0
AM084034.1.1499	1040	661	286	164	0	0	0	0	1106	1093	244	47	0	0	0	0	2189	1152	75	8	0	0	0	0	855	1411	65	218	0	0	0	0	720	642	216	50	0	0	0	0	0	7	0	0	2	9	19	0	0
FJ823934.1.1448	64	86	239	314	889	300	517	252	51	117	216	139	963	388	412	289	61	65	364	54	152	297	130	211	101	28	199	590	24	336	37	1372	62	65	515	113	353	96	39	35	120	198	25	8	15	28	412	0	0
HM748834.1.1445	0	0	0	0	0	0	0	0	0	0	0	0	0	0	0	0	0	0	0	0	0	0	0	0	14	0	0	0	0	0	0	0	0	57	0	0	0	0	0	0	0	0	0	0	7	0	0	0	0
EU784845.1.1464	0	0	0	0	0	0	0	0	0	0	0	0	0	0	0	0	0	0	0	0	0	0	0	0	0	0	0	0	0	0	0	0	0	0	0	0	0	0	0	0	0	0	48	0	0	0	0	0	0
FJ375417.1.1456	0	8	1924	579	513	179	64	18	11	15	2680	184	852	191	47	0	18	0	14	5	0	0	0	0	0	0	15	1764	0	278	0	561	16	0	1710	0	280	20	0	0	0	0	113	3	0	44	12	0	0
GU591512.1.1453	67	132	164	48	179	154	93	8	243	65	209	30	52	248	70	182	216	350	152	22	395	144	19	18	101	118	262	229	58	0	40	0	435	0	125	96	161	60	0	0	344	902	191	21	6	360	203	182	42
KY117479.1.1427	0	0	0	0	0	0	0	0	0	0	0	0	0	0	0	0	0	0	0	0	0	0	0	0	0	0	0	0	0	0	0	0	0	0	0	0	0	0	0	0	5117	60	1715	143	4	107	167	211	921
LT906455.847460.848964	0	0	0	0	0	0	0	0	0	0	0	0	0	0	0	0	0	0	0	0	0	0	0	0	0	0	0	0	0	0	0	0	0	0	0	0	0	0	0	0	0	0	0	0	0	63	0	107	0
AP012047.791244.792758	0	0	0	0	0	0	0	0	0	0	0	0	0	0	0	0	0	0	0	0	0	0	0	0	0	0	0	0	0	0	0	0	0	0	0	0	0	0	0	0	0	0	0	0	0	79	0	96	0
AP010904.391211.392759	11	0	34	11	27	22	19	10	0	8	18	7	21	7	23	17	11	12	22	7	31	48	29	18	15	0	28	16	7	3	0	0	15	19	43	27	53	33	6	11	489	1887	396	201	57	385	1324	372	1414
KF068057.1.1309	960	1013	66	63	0	0	0	0	1202	832	83	14	0	0	0	0	1451	1403	102	15	0	0	0	0	683	1271	26	120	0	0	0	0	1206	360	83	22	0	0	0	0	0	6	0	0	0	0	0	0	0
HQ020488.1.1502	0	0	17	10	67	513	122	554	0	0	7	0	154	84	177	33	0	0	0	0	706	227	166	24	0	0	9	30	118	34	96	1156	0	0	21	26	910	384	29	41	121	160	48	0	13	752	196	486	82
AB243673.1.1422	20	0	12	0	717	673	2366	1425	15	0	0	0	827	355	2001	1140	17	24	12	2	14	54	24	64	11	12	7	0	0	10	0	359	12	24	12	0	405	34	285	11	0	0	0	0	0	0	0	0	0
EF559116.1.1430	0	0	0	0	0	0	0	0	0	0	0	0	0	0	0	0	0	0	0	0	15	0	0	0	0	0	0	0	18	0	518	0	0	0	0	0	0	17	7	37	0	94	20	7	1	24	85	0	9853
AB681708.1.1427	0	0	0	0	0	0	0	0	0	0	0	0	0	0	0	0	0	0	0	0	0	0	0	0	0	0	0	0	0	0	0	0	0	0	0	0	0	0	0	0	0	0	9	10	1	26	62	1299	4601
KC492990.1.1409	112	41	358	326	256	159	154	130	28	84	116	118	119	259	63	186	82	40	838	85	350	401	59	80	265	49	620	247	87	54	56	46	25	451	388	1034	202	373	15	30	289	147	586	8	11	53	265	81	22
AY426455.1.1422	0	0	24	43	580	518	481	626	0	0	14	16	572	386	448	570	0	0	40	5	296	359	954	790	0	0	34	19	49	43	315	383	0	0	79	72	752	374	401	474	68	13	258	0	1	8	8	66	0
CU921543.1.1340	9	8	48	27	286	986	739	966	20	0	36	6	855	397	856	516	0	30	13	23	257	499	133	128	0	0	24	37	17	21	50	218	63	0	70	88	1573	780	253	159	6	7	0	0	2	0	0	0	0
MF800883.1.1505	0	0	0	0	66	457	115	626	0	0	0	0	109	74	153	21	0	0	0	0	622	159	116	30	0	0	0	18	82	25	105	872	0	0	10	11	878	338	64	75	107	91	23	0	5	464	188	332	59
EF063632.1.1486	11	0	46	47	337	502	530	818	12	11	46	9	494	331	435	574	15	28	106	31	388	759	368	551	13	0	100	57	60	18	160	80	43	9	75	107	828	794	244	201	54	79	39	9	9	41	76	0	0
JX843282.1.1448	0	0	0	0	0	0	0	0	0	0	0	0	0	0	0	0	0	0	0	0	0	0	0	0	0	0	0	0	0	0	0	0	0	0	0	0	0	0	0	0	726	15	3212	32	0	756	23	1461	1844
JN797511.1.1428	15	10	196	112	155	131	0	0	8	22	546	57	529	28	20	0	48	11	0	0	0	0	0	0	0	23	9	550	0	1557	0	2177	0	0	421	0	16	0	0	0	97	6	14	4	12	200	54	0	0
HQ385581.1.1402	0	0	0	0	0	0	0	14	0	0	0	0	0	0	0	7	0	0	0	0	0	0	155	243	0	0	0	0	0	0	32	0	0	0	0	0	0	18	346	51	599	895	1243	435	47	18	316	68	20
BANP01000069.3784.5292	0	0	0	0	0	0	0	0	0	0	0	0	0	0	0	0	0	0	0	0	0	0	0	0	0	0	0	0	0	0	0	0	0	0	0	0	0	0	0	0	0	0	0	0	1	47	171	111	53
AMPJ01000090.175383.176936	0	0	0	0	0	0	0	0	0	0	0	0	0	0	0	0	0	0	0	0	0	0	0	0	0	0	0	0	0	0	0	0	0	0	0	0	0	0	0	0	0	0	0	0	0	0	0	0	0
CP020657.4488438.4489991	0	0	0	0	0	0	0	0	0	0	0	0	0	0	0	0	0	0	0	0	0	0	0	0	0	0	0	0	0	0	0	0	0	0	0	0	0	0	0	0	0	0	0	0	0	0	0	0	0
AP014951.123792.125334	0	0	0	0	0	0	0	0	0	0	0	0	0	0	0	0	0	0	0	0	0	0	0	0	0	0	0	0	0	0	0	0	0	0	0	0	0	0	0	0	0	0	0	0	0	0	0	0	0
LN568804.1.1326	0	0	355	369	159	172	0	0	0	0	221	275	142	67	32	0	0	0	1329	52	30	0	0	0	12	0	51	307	8	51	0	27	0	0	911	1323	73	19	0	0	880	64	296	0	3	306	131	1208	0
FPLS01004518.10.1510	0	0	0	0	0	0	0	0	0	0	0	3	0	0	0	0	0	0	0	0	0	0	0	0	0	0	0	0	0	0	0	0	0	0	0	11	0	0	0	0	132	69	7972	48	0	0	27	0	134
GU560177.1.1494	0	0	0	0	0	0	84	71	0	0	0	0	0	10	101	55	0	0	0	0	0	0	20	30	0	0	0	0	0	0	29	0	0	0	0	0	0	9	10	0	922	526	338	102	11	54	156	526	90
AB487614.1.1461	0	0	21	19	0	0	0	0	24	0	17	0	0	0	0	0	9	13	0	0	0	0	15	0	0	0	7	19	0	0	8	0	48	0	12	0	0	13	13	17	0	5	0	2	0	64	0	10	0
JQ186446.1.1313	0	0	0	7	0	0	0	0	0	0	0	4	0	0	0	0	0	0	14	3	0	0	0	0	0	0	0	0	4	0	0	0	0	0	0	20	0	0	0	0	0	7	0	0	0	0	0	110	314
KT072425.1.1430	23	42	129	159	570	614	223	235	35	19	88	25	730	336	221	222	34	91	86	70	351	381	102	85	35	32	117	184	56	80	57	137	132	21	343	437	699	570	70	126	43	79	104	0	1	21	14	0	0
LN568863.1.1349	0	0	16	51	9	12	34	0	0	0	18	28	0	30	12	16	0	0	140	22	18	0	0	0	0	0	51	0	0	0	0	0	0	0	19	239	0	0	0	0	486	42	252	0	0	68	0	843	10
DQ129281.1.1453	0	0	0	0	0	0	0	173	0	0	0	0	0	0	0	0	0	0	0	0	315	563	1464	4162	0	0	0	0	33	0	1687	0	0	0	0	0	0	0	20	0	0	0	0	0	0	0	0	0	0
AB680220.1.1458	0	0	0	0	0	0	0	0	0	0	0	0	0	0	0	0	0	0	0	0	0	0	0	0	0	0	0	0	0	0	0	0	0	0	0	0	0	0	0	0	0	0	0	0	11	0	0	0	0
GQ479998.1.1483	35	43	156	98	400	586	272	330	59	29	108	19	757	315	323	196	53	86	221	57	323	401	140	129	32	27	185	134	40	56	40	474	114	15	172	135	545	383	58	58	58	39	34	0	5	29	62	9	0
AM084031.1.1468	584	410	352	198	160	108	24	56	324	375	179	49	149	62	47	25	549	252	230	52	56	91	16	40	616	224	211	274	22	50	10	40	395	796	221	143	156	99	35	9	81	69	0	0	6	26	77	0	0
KF650396.1.1435	707	438	63	106	11	9	0	0	1566	1225	269	37	39	0	0	0	1697	148	98	11	0	0	0	0	95	46	23	68	0	4	0	0	1419	15	56	16	0	0	0	0	0	6	0	0	0	0	0	0	0
JX521355.1.1500	27	100	883	852	168	139	30	8	132	49	687	221	78	223	6	35	152	202	642	82	58	9	0	0	14	24	462	805	7	0	0	0	317	0	699	514	65	0	0	0	6	42	0	0	0	12	20	0	0
AY364329.1.1403	825	623	435	150	123	19	7	8	266	424	65	47	17	38	0	13	581	296	143	19	27	40	0	23	746	357	212	197	0	18	0	0	217	1036	222	110	47	14	10	0	25	33	7	2	12	6	33	0	0
KR003417.1.1511	0	0	0	0	135	110	331	604	0	0	0	0	77	76	131	251	0	0	10	0	373	189	1241	533	0	0	11	0	43	0	351	34	0	0	0	12	286	394	600	1373	46	9	37	0	6	0	0	0	0
AB109438.1.1426	0	0	0	0	46	45	55	197	0	0	0	0	50	72	106	96	0	0	0	7	302	1868	525	1955	0	0	31	0	28	0	686	0	0	9	0	12	278	439	126	582	0	0	0	0	0	0	0	0	0
ATUZ01000009.3757.5286	0	0	0	0	8	17	0	0	0	0	0	0	31	7	0	0	0	0	0	0	0	0	0	0	0	0	0	0	0	0	0	0	0	0	11	0	0	0	0	0	79	115	39	8	14	216	417	117	145
GU196238.1.1492	22	92	507	703	113	117	68	0	98	41	464	190	54	167	41	55	122	180	613	99	123	30	17	0	24	17	710	539	40	0	8	24	235	9	535	567	81	57	0	0	26	90	0	4	0	25	62	12	0
CU927590.1.1340	30	42	148	174	398	562	234	144	47	28	138	19	348	410	238	168	44	120	92	59	299	227	31	0	29	39	88	185	43	48	73	202	191	0	366	260	478	309	0	57	41	51	126	0	0	15	10	0	0
AF050566.1.1418	0	0	0	8	79	66	97	55	0	0	0	8	46	64	38	151	0	0	24	4	723	984	1211	1079	0	0	41	0	141	0	710	9	0	0	11	25	134	551	118	716	32	8	37	2	0	0	0	0	0
GQ062228.1.1358	0	0	199	379	35	89	11	0	0	0	63	116	39	138	0	0	0	0	1028	162	194	75	0	0	0	0	468	113	58	3	0	21	0	0	272	768	60	0	0	0	42	0	89	0	0	15	48	1102	105
JX224516.1.1497	15	29	119	135	506	502	162	164	36	20	82	20	631	269	149	109	21	64	99	71	274	319	79	55	23	16	125	152	36	82	66	204	129	16	337	355	528	384	32	58	46	61	100	0	1	37	17	0	0
HM231145.1.1450	0	0	0	0	0	0	0	0	0	0	0	0	0	0	0	0	0	0	0	0	0	0	0	0	0	0	0	0	0	0	0	0	0	0	0	0	0	95	199	16	0	0	0	0	0	250	7	3854	0
AUHB01000035.31.1494	107	92	54	49	33	19	0	0	45	61	23	17	21	20	0	7	122	87	117	12	37	12	0	0	72	71	76	45	23	4	11	0	65	30	38	58	9	24	0	9	29	60	7	0	1	59	126	24	532
FN667187.1.1489	116	138	372	197	192	201	150	79	179	133	254	65	138	75	127	107	185	234	52	22	105	83	32	34	95	98	32	332	4	275	0	1089	275	26	555	175	156	121	46	27	8	13	0	0	0	0	14	0	0
HM008269.1.1510	0	0	0	0	0	0	0	0	0	0	0	0	0	0	0	0	0	0	0	0	0	0	0	0	0	0	0	0	10	0	46	0	0	0	0	0	0	8	0	23	9	0	0	0	0	8	0	56	0
FN667268.1.1449	13	11	109	102	453	487	208	193	13	9	71	7	603	286	155	183	15	45	54	47	304	362	85	90	21	0	68	125	39	70	25	136	88	15	301	346	685	446	116	42	30	46	90	0	1	25	11	0	0
KP204490.1.1421	447	223	203	233	120	117	68	54	97	213	65	73	29	96	13	96	236	167	268	29	70	136	95	154	670	177	200	80	15	20	22	23	82	1394	148	202	106	138	74	33	31	38	30	7	1	0	27	0	0
DQ168655.1.1440	0	0	0	0	0	0	0	15	0	0	0	0	0	0	0	0	0	0	0	0	12	88	159	310	0	0	0	0	0	0	64	0	0	0	0	0	18	404	1303	4060	0	0	0	0	7	0	0	0	0
AB744099.1.1485	0	0	0	14	79	71	462	499	0	0	6	0	36	66	190	149	0	0	16	6	263	350	529	505	0	0	0	0	47	6	383	22	0	0	16	13	132	113	116	20	89	6	86	0	8	57	97	1056	406
KF758589.1.1485	372	163	65	154	47	44	32	67	258	349	57	24	56	18	44	15	495	179	85	11	132	122	360	115	260	34	49	37	3	17	55	16	435	151	81	654	83	330	21	202	24	82	0	10	7	0	172	0	0
DQ154279.1.1510	13	9	23	18	203	209	547	671	8	8	55	11	281	147	305	320	18	0	11	4	115	27	445	62	11	0	7	35	3	137	13	2253	0	13	41	0	198	98	181	93	10	15	12	0	6	10	19	0	0
HK693590.1.1481	0	0	0	131	193	80	70	8	0	0	0	33	257	266	145	85	0	0	0	11	222	25	0	0	0	0	14	79	9	4	0	0	0	0	496	12	126	15	0	0	0	0	131	5	0	24	57	29	22
MG232327.1.1479	0	0	0	0	0	0	0	0	0	0	0	0	0	0	0	0	0	0	0	0	0	0	0	0	0	0	0	0	0	0	0	0	0	0	0	0	0	0	0	0	0	0	0	26	0	0	0	0	145
JX006291.1.1435	0	0	0	0	0	0	0	0	0	0	0	0	0	0	0	0	0	0	0	0	0	0	0	0	0	0	0	0	0	0	0	0	0	0	0	0	0	0	0	0	43	14	0	0	13	129	335	38	131
MKSF01000014.384003.385521	0	0	0	0	0	0	0	0	0	0	0	0	0	0	0	7	0	0	0	0	0	0	0	0	0	0	0	0	0	0	0	0	0	0	0	0	168	13	64	59	276	0	159	0	47	32	0	0	0
AB681744.1.1409	100	63	56	45	41	22	0	0	45	72	11	25	31	18	10	9	100	61	114	13	68	20	23	42	43	47	138	35	19	4	28	0	36	40	34	66	14	31	8	6	22	55	0	2	6	51	132	15	398
BAEC01000106.3862.5374	0	0	0	0	0	0	0	0	0	0	0	0	0	0	0	0	0	0	0	0	0	0	0	0	0	0	0	0	0	0	0	0	0	0	0	0	0	0	0	0	0	0	0	0	1	0	0	0	0
AB548674.1.1491	0	0	0	0	0	0	0	0	0	0	0	0	0	0	0	0	0	0	0	0	0	0	0	0	0	0	0	0	0	0	0	0	0	0	0	0	0	0	0	0	0	0	0	0	0	0	0	0	0
AB522121.1.1449	0	0	0	0	0	0	0	0	0	0	0	0	0	0	0	0	0	0	9	0	73	0	0	0	0	0	23	0	146	0	16	0	0	0	0	0	0	8	0	0	0	0	0	0	0	0	0	0	0
CP006704.552873.554469	0	0	0	0	0	0	0	0	0	0	0	0	0	0	0	0	0	0	0	0	0	0	0	0	0	0	0	0	0	0	0	0	0	0	0	0	0	0	0	0	0	0	0	0	3	0	0	0	0
AY341343.1.1421	93	82	29	63	42	47	46	56	86	188	54	19	61	53	24	54	189	49	105	11	310	101	409	142	57	30	56	80	32	7	66	67	47	35	60	17	54	113	38	63	46	45	31	0	25	18	32	16	14
AB742089.1.1445	12	12	84	47	288	315	171	149	18	14	93	3	481	140	215	91	14	27	68	13	50	70	22	9	0	8	59	105	16	346	0	1940	46	0	68	38	136	28	16	0	105	66	28	3	8	65	134	0	0
AB307660.1.1389	0	0	19	0	0	0	0	0	0	0	0	0	0	0	0	0	0	0	0	0	0	0	0	0	0	0	0	0	0	0	0	0	0	0	0	0	0	0	0	0	0	0	7	0	0	0	22	30	4736
LK392709.1.1389	0	0	24	46	0	14	0	0	0	0	41	3	17	60	0	0	0	0	33	5	19	0	0	0	0	0	34	84	0	4	0	178	0	0	70	29	0	0	0	0	38	26	0	0	0	50	51	0	12
AY913837.1.1453	9	25	433	508	65	289	16	0	33	7	493	153	97	422	20	22	30	54	265	71	307	67	0	0	0	10	202	818	39	79	0	127	105	0	742	384	185	12	0	0	16	19	0	10	4	0	17	0	0
EU266920.1.1496	0	0	0	0	21	63	1628	856	0	0	0	0	0	64	435	2246	0	0	0	0	94	45	418	239	0	0	0	0	4	0	89	0	0	0	0	0	66	31	110	0	0	0	8	4	0	0	0	0	0
LN571545.1.1324	57	20	82	619	495	305	169	54	11	0	45	133	105	185	73	62	0	13	640	92	136	83	36	17	83	8	314	88	13	12	0	262	13	196	303	1058	88	71	4	0	70	81	37	0	0	0	24	0	0
JF204052.1.1317	297	315	17	9	0	0	0	0	1044	357	44	0	8	0	0	0	1306	862	0	5	0	0	0	0	156	174	7	27	0	0	0	0	1627	51	14	0	0	0	0	0	0	0	0	0	0	0	0	0	0
X81958.1.1496	0	0	0	8	0	19	0	30	0	0	0	0	12	7	0	17	0	0	12	2	26	30	19	15	13	0	0	0	0	0	23	0	0	14	0	13	0	0	0	15	1843	962	1101	96	4	6	359	12	42
X83805.1.1453	20	18	20	0	19	0	28	20	14	14	0	0	11	0	46	66	13	13	13	2	92	49	114	178	74	15	9	0	48	0	233	0	0	31	0	21	12	289	26	454	0	16	17	0	1	17	112	273	917
JN029805.1.1481	0	0	0	0	48	341	72	351	0	0	6	0	83	41	101	28	0	0	0	0	391	118	76	10	0	0	0	8	62	24	63	774	0	0	16	8	500	210	5	31	76	91	22	5	2	415	97	225	39
JN391772.1.1523	50	58	158	273	207	748	43	140	108	58	254	64	579	195	121	35	87	127	56	26	126	208	30	41	29	32	25	218	9	138	0	422	224	15	372	138	322	76	18	8	7	9	0	0	4	0	25	0	0
Y17237.1.1460	175	66	261	294	145	100	22	21	36	44	76	58	40	32	0	14	51	51	366	56	128	118	61	48	247	58	299	94	45	42	43	75	43	406	247	674	43	208	11	70	57	100	19	10	11	10	68	0	0
CP013264.1378686.1380180	0	0	0	0	0	0	0	0	0	0	0	0	0	0	0	0	0	0	0	4	0	15	0	0	0	0	0	0	0	0	0	0	0	0	0	0	0	0	0	0	0	0	0	0	0	0	0	0	0
GQ059694.1.1364	0	9	37	24	0	0	0	0	13	0	19	5	0	0	0	0	0	24	0	2	0	0	0	0	0	0	38	70	0	9	0	0	33	0	63	9	0	0	0	0	11	13	0	0	0	12	8	0	0
EF440185.1.1482	408	277	171	137	136	99	52	82	267	231	122	47	132	51	93	61	478	158	106	34	36	100	30	54	467	147	127	175	9	46	0	62	298	422	164	73	170	73	40	14	73	54	18	4	7	16	32	11	0
AY621116.1.1440	0	0	0	0	0	0	0	0	0	0	0	0	0	0	0	0	0	0	0	0	0	0	0	0	0	0	0	0	0	0	0	0	0	0	0	0	0	0	0	0	0	0	0	0	0	38	0	31	0
KC633544.1.1472	0	0	0	0	0	0	0	0	0	0	0	0	0	0	0	0	0	0	0	0	0	0	0	0	0	0	0	0	0	0	0	0	0	0	0	0	0	0	0	0	0	0	0	0	0	3477	35	2312	0
AJ306611.1.1437	0	0	10	0	0	0	0	0	0	0	0	0	0	0	0	0	0	0	0	0	0	0	0	0	0	0	8	17	0	0	0	0	0	0	0	0	0	0	0	0	0	0	0	0	0	0	0	0	0
KY087995.1.1437	513	244	203	110	147	44	18	15	144	453	81	51	73	46	14	9	481	191	292	25	20	16	12	0	480	144	191	182	8	27	0	47	183	536	112	108	38	19	0	6	54	35	32	0	4	7	85	0	0
FUFV01000048.87.1597	0	0	0	11	13	49	37	10	0	0	11	0	63	19	21	23	0	0	0	0	99	0	9	9	0	0	0	8	26	130	30	2345	0	0	11	0	0	0	0	0	0	14	0	0	0	21	0	0	0
LT671600.1.1516	0	0	0	7	0	0	0	0	0	0	0	0	0	0	0	0	0	0	100	21	249	260	340	247	0	0	55	10	24	0	54	0	0	0	0	182	31	281	9	189	0	106	0	0	7	66	83	0	0
CVRP01000015.219.1727	0	0	0	0	0	0	0	0	0	0	0	0	0	0	0	0	0	0	0	0	0	0	0	0	0	0	0	0	6	0	0	0	0	0	0	0	0	0	0	0	0	0	0	0	0	0	0	0	0
KM250979.1.1465	0	0	106	58	71	45	21	0	11	0	110	15	19	40	68	0	0	42	40	32	36	13	0	52	0	0	68	120	7	0	16	0	221	0	140	91	27	0	5	0	147	208	419	10	7	882	270	122	8
AB081581.1.1406	26	26	86	12	16	0	8	0	27	25	34	21	0	7	9	9	68	32	21	4	15	0	0	0	0	0	10	33	0	0	0	0	52	0	10	15	0	0	0	0	11	18	40	3	0	27	39	234	2895
X97364.1.1481	31	119	53	262	42	96	10	129	44	43	117	26	228	53	16	38	63	48	357	28	132	141	100	96	78	33	121	62	9	26	11	78	50	55	166	244	99	64	14	21	48	92	0	13	3	11	74	0	0
JQ607339.1.1422	0	0	0	0	0	0	0	0	0	0	0	0	0	0	0	0	0	0	0	0	22	0	0	0	0	0	0	0	0	0	0	0	0	0	0	0	0	0	0	0	0	0	0	0	0	27	35	17	778
AF192153.1.1542	0	0	0	0	0	8	0	0	0	0	0	0	0	0	6	0	0	0	0	0	0	0	0	0	0	0	0	0	0	0	0	0	0	0	0	0	0	0	0	0	71	99	29	2	14	130	284	90	125
JX223753.1.1482	18	19	103	147	318	291	119	125	17	12	83	18	246	196	105	106	11	55	78	65	255	204	36	0	21	13	95	140	35	41	72	132	68	14	252	344	311	336	0	62	46	57	110	0	0	21	32	0	0
HQ728219.1.1491	0	0	0	0	0	0	0	0	0	0	0	0	0	0	0	0	0	0	0	0	0	0	0	0	0	0	0	0	0	0	0	0	0	0	0	0	0	0	0	0	0	0	0	0	0	43	289	0	693
CP019799.2510704.2512243	0	0	0	10	0	0	0	0	0	0	0	0	0	0	0	0	0	0	0	0	0	0	0	0	0	0	0	0	0	0	52	0	0	0	0	9	0	0	0	0	0	0	12	6	0	0	0	270	149
FQ659709.1.1330	33	44	71	87	250	136	160	253	68	47	354	7	271	63	111	156	63	56	30	14	66	234	216	251	24	20	36	253	16	145	40	269	141	26	102	20	146	92	168	62	27	45	14	0	8	41	16	0	0
AP014951.1052006.1053548	0	0	0	0	0	0	0	0	0	0	0	0	0	0	0	0	0	0	0	0	0	0	0	0	0	0	0	0	0	0	0	0	0	0	0	0	0	0	0	0	0	0	0	0	0	0	0	0	0
FPLP01010998.2.1460	123	57	210	194	197	9	129	11	108	140	186	111	53	141	124	78	194	304	250	47	35	61	13	0	250	17	111	361	3	0	100	0	824	167	196	105	101	27	0	0	0	0	20	0	0	0	7	0	75
AB548676.1.1488	0	0	0	0	0	0	0	0	0	0	0	0	0	0	0	0	0	0	0	0	13	0	0	0	0	0	0	0	10	0	0	0	0	0	0	0	0	0	0	0	15	30	0	0	0	122	178	0	109
KC541106.1.1524	52	49	41	246	57	20	11	22	46	32	23	53	16	69	9	23	70	115	66	32	415	582	347	343	27	101	73	38	165	0	270	0	61	13	82	276	159	524	70	431	0	8	0	0	0	0	0	0	0
CP006772.428978.430528	0	0	0	15	45	519	25	53	0	0	15	0	227	186	251	55	0	0	14	7	44	0	20	0	0	0	14	23	27	5	130	60	0	0	51	23	718	992	10	13	21	202	0	0	3	28	108	0	19
AB071665.1.1453	0	0	0	0	0	0	0	0	0	0	0	0	0	0	0	0	0	0	0	0	0	0	0	0	0	0	0	0	0	0	0	0	0	0	0	0	0	0	0	0	0	0	0	3	1	21	31	587	2055
KM650917.1.1452	0	0	0	125	92	175	55	31	0	0	0	4	77	203	32	138	0	0	246	39	751	119	17	0	0	0	178	0	1666	0	504	179	0	0	21	71	18	190	0	0	0	24	0	0	0	0	0	0	0
AB742063.1.1426	0	12	52	56	426	584	202	172	13	0	82	5	729	254	232	114	0	20	36	22	131	118	0	0	0	0	36	63	10	82	0	462	52	0	104	55	311	148	0	8	29	35	15	0	0	11	15	0	0
CU925838.1.1345	0	11	68	26	299	223	194	108	13	7	58	9	440	144	159	110	13	11	49	9	52	30	18	17	8	0	32	53	4	136	0	1169	44	0	61	26	94	37	5	0	135	88	54	0	12	74	111	11	9
EF515301.1.1376	531	258	82	73	20	10	0	0	442	463	79	26	12	12	0	0	732	328	130	3	0	0	0	0	365	226	67	80	0	5	0	0	525	266	85	28	0	0	0	0	13	19	0	0	1	0	0	0	0
AB363973.1.1415	0	0	0	8	0	0	0	0	0	0	9	0	8	9	0	0	0	0	9	0	0	0	0	0	0	0	0	14	3	7	0	168	0	0	11	0	0	0	0	0	68	33	0	0	2	74	49	11	24
EF648068.1.1500	0	0	99	757	27	180	61	143	0	0	121	140	26	116	60	143	0	0	163	69	216	85	208	266	0	0	75	201	50	4	239	0	0	13	307	578	148	125	48	115	0	0	0	5	0	0	0	0	0
JX843283.1.1452	0	0	0	0	0	0	0	0	0	0	0	0	0	0	0	0	0	0	0	0	0	0	0	0	0	0	0	0	0	0	0	0	0	0	0	0	0	0	0	0	7	0	41	9	0	0	0	601	127
CP029141.4779631.4781158	0	0	0	0	0	0	0	0	0	0	0	0	0	0	0	0	0	0	0	0	0	0	0	0	0	0	0	0	0	0	0	0	0	0	0	0	0	0	0	0	0	0	0	0	0	0	0	0	0
AY780553.1.1490	0	0	0	19	352	91	110	187	0	0	8	4	287	381	121	49	0	0	19	7	952	171	81	0	0	0	18	11	57	0	231	0	0	0	18	17	423	1056	0	0	7	0	12	0	0	0	0	10	0
FR775399.1.1478	0	0	0	0	0	0	0	26	0	0	0	0	0	0	0	0	0	0	0	0	11	13	107	23	0	0	0	0	0	0	18	0	0	0	0	0	17	81	24	71	0	0	0	0	0	0	0	0	0
JQ723649.1.1448	118	56	52	100	193	163	65	65	53	116	32	49	139	119	89	80	168	43	79	6	22	15	33	0	42	27	26	126	3	21	0	52	53	55	86	16	166	63	62	20	51	71	20	2	17	63	84	43	28
X96955.1.1474	0	0	0	0	0	0	0	0	0	0	0	0	0	0	0	0	0	0	52	18	176	165	386	256	0	0	37	0	8	0	44	0	0	0	0	127	11	222	11	149	0	109	0	2	4	42	56	0	0
CP008788.164070.165608	0	0	0	0	0	0	0	0	0	0	0	0	0	0	0	0	0	0	0	0	0	0	0	0	0	0	0	0	0	0	0	0	0	0	0	0	0	0	0	0	0	0	0	0	0	0	0	0	0
AP014951.4530402.4531944	0	0	0	0	0	0	0	0	0	0	0	0	0	0	0	0	0	0	0	0	0	0	0	0	0	0	0	0	0	0	0	0	0	0	0	0	0	0	0	0	0	0	0	0	0	0	0	0	0
CP020358.4335466.4337019	0	0	0	0	0	0	0	0	0	0	0	0	0	0	0	0	0	0	0	0	0	0	0	0	0	0	0	0	0	0	0	0	0	0	0	0	0	0	0	0	0	0	0	0	0	0	0	0	0
CP020657.285389.286942	0	0	0	0	0	0	0	0	0	0	0	0	0	0	0	0	0	0	0	0	0	0	0	0	0	0	0	0	0	0	0	0	0	0	0	0	0	0	0	0	0	0	0	0	0	0	0	0	0
AP018040.3432253.3433788	0	0	0	0	0	21	36	75	0	0	0	0	16	12	26	63	0	0	0	0	26	34	152	86	0	0	0	0	3	0	87	53	0	0	0	0	148	256	273	1803	40	64	41	4	10	52	0	76	0
AB742057.1.1470	0	0	0	9	0	0	0	0	0	0	12	0	0	21	6	7	0	0	0	0	10	0	0	0	0	0	9	15	0	15	0	207	0	0	18	8	0	0	0	0	138	51	0	0	0	127	70	21	30
AM084040.1.1507	0	0	536	218	74	62	0	21	0	0	151	150	42	72	0	0	0	0	157	10	29	9	28	33	0	0	69	309	14	4	71	0	0	0	222	226	52	128	27	26	0	9	19	0	0	42	40	0	0
CP026269.6074813.6076362	0	0	0	0	0	0	0	0	0	0	0	0	0	0	0	0	0	0	0	0	0	0	0	0	0	0	0	0	0	0	0	0	0	0	0	0	0	0	0	0	0	0	0	0	0	0	0	0	0
FJ444645.1.1446	331	254	118	92	36	29	11	0	233	170	80	14	51	20	8	0	468	225	76	15	12	53	0	0	463	199	93	136	8	6	0	0	364	592	137	59	58	8	8	0	29	15	7	0	3	18	14	0	0
AMPJ01000096.51976.53529	0	0	0	0	0	0	0	0	0	0	0	0	0	0	0	0	0	0	0	0	0	0	0	0	0	0	0	0	0	0	0	0	0	0	0	0	0	0	0	0	0	0	0	0	0	0	0	0	0
CP003218.1556571.1558124	0	0	0	0	0	0	0	0	0	0	0	0	0	0	0	0	0	0	0	0	0	0	0	0	0	0	0	0	0	0	0	0	0	0	0	0	0	0	0	0	0	0	0	0	0	0	0	0	0
AB680451.1.1407	83	53	126	159	55	48	16	20	29	42	67	54	27	41	8	84	25	31	130	24	75	72	54	28	177	74	156	45	39	9	79	15	17	320	180	148	48	96	9	56	55	123	273	15	16	16	69	52	52
JX535207.1.1446	0	0	0	35	90	89	102	204	7	0	0	10	29	54	44	92	0	0	99	53	135	889	279	1149	17	0	295	10	111	3	329	11	0	19	15	103	20	53	27	75	0	8	0	0	0	0	11	0	0
Y18184.1.1488	0	0	0	0	0	0	0	0	0	0	0	0	0	0	0	0	0	0	0	0	0	0	0	0	0	0	0	0	0	0	0	0	0	0	0	0	0	0	0	0	0	14	0	0	0	146	12	17	24
AP014951.268937.270479	0	0	0	0	0	0	0	0	0	0	0	0	0	0	0	0	0	0	0	0	0	0	0	0	0	0	0	0	0	0	0	0	0	0	0	0	0	0	0	0	0	0	0	0	0	0	0	0	0
MH665407.1.1399	0	0	13	9	0	10	0	0	0	0	0	0	0	0	0	0	0	0	12	0	0	0	0	0	0	0	7	0	5	0	0	0	0	14	14	23	0	21	0	12	35	69	101	2	2	22	115	257	175
FPLP01007826.19.1536	113	33	228	168	163	10	131	0	77	146	163	115	47	102	147	73	184	251	188	31	32	16	0	0	234	20	106	331	33	0	0	0	684	154	169	90	91	15	0	0	0	0	17	2	0	0	0	0	0
AB677960.1.1433	13	12	481	65	547	61	183	17	7	11	282	51	139	62	114	18	15	12	33	6	34	0	0	0	18	0	26	1422	7	81	0	100	0	26	223	56	29	25	0	0	22	0	11	4	0	22	18	0	0
AJ300772.1.1499	0	0	9	18	0	10	0	0	0	0	0	10	0	9	0	29	0	0	38	2	478	15	122	0	0	0	23	0	5	0	0	0	0	0	19	50	0	34	0	23	48	49	338	82	11	133	96	337	56
CP020657.186491.188044	0	0	0	0	0	0	0	0	0	0	0	0	0	0	0	0	0	0	0	0	0	0	0	0	0	0	0	0	0	0	0	0	0	0	0	0	0	0	0	0	0	0	0	0	0	0	0	0	0
JN038990.1.1504	61	116	254	381	123	89	9	9	156	70	154	109	22	42	0	9	85	256	321	50	61	132	9	11	78	48	72	168	7	0	0	0	443	64	248	247	30	98	0	9	18	24	0	0	8	7	38	0	0
GQ037609.1.1351	0	0	0	0	0	0	0	0	0	0	0	0	0	0	0	0	0	0	0	5	0	0	0	0	0	0	0	0	0	0	0	0	0	0	10	29	0	0	0	0	0	0	0	0	0	38	0	2372	0
AB681338.1.1470	51	31	92	214	29	123	66	107	13	16	35	47	32	109	6	84	21	13	481	95	239	283	107	63	58	30	362	63	26	5	43	0	10	228	119	426	39	186	14	0	6	15	96	27	0	0	8	0	0
AP014951.5363120.5364662	0	0	0	0	0	0	0	0	0	0	0	0	0	0	0	0	0	0	0	0	0	0	0	0	0	0	0	0	0	0	0	0	0	0	0	0	0	0	0	0	0	0	0	0	0	0	0	0	0
DQ011251.1.1434	0	0	0	0	0	0	0	0	0	0	0	0	0	0	0	0	0	0	0	0	0	0	0	0	0	0	0	0	0	0	0	0	0	0	0	0	0	0	0	0	0	0	0	0	0	2440	13	1482	0
CU923738.1.1307	41	30	43	69	52	56	21	26	39	65	31	20	23	47	8	24	93	23	202	74	182	437	168	374	29	34	120	70	14	5	71	10	27	27	77	222	49	141	10	100	18	9	8	0	2	14	26	0	0
LN568841.1.1369	0	0	0	0	0	0	303	298	0	0	0	0	0	13	466	511	0	0	0	0	0	138	776	1299	0	0	0	0	4	0	65	0	0	0	0	0	148	110	87	0	0	0	0	0	0	0	0	0	0
AB742107.1.1442	16	19	50	60	212	225	97	68	20	13	116	7	250	114	134	40	16	25	60	11	22	28	0	0	10	13	38	91	5	140	0	701	62	0	74	30	75	30	0	0	161	63	36	0	0	88	113	0	8
HQ592600.1.1480	0	14	43	34	184	238	205	235	15	0	17	5	393	186	229	126	15	44	10	25	183	233	66	41	0	8	20	45	19	26	39	79	47	11	71	51	478	327	80	101	11	35	13	2	1	7	0	0	0
EF219048.1.1441	0	0	0	0	0	0	0	0	0	0	0	0	0	0	0	0	0	0	0	0	0	0	0	0	0	0	0	0	0	0	0	0	0	0	0	0	0	0	0	0	21	8	51	5	0	0	0	10	0
MG230253.1.1489	0	0	0	0	0	15	0	0	0	0	0	0	0	7	0	0	0	0	0	0	22	0	0	0	0	0	0	0	0	12	0	551	0	0	0	0	0	0	0	0	77	29	0	0	0	214	70	33	18
FPLM01008189.15.1529	0	0	0	0	75	57	212	261	0	0	0	0	51	41	62	121	0	0	0	0	201	92	509	195	0	0	0	0	35	0	218	19	0	0	0	0	138	237	338	909	61	7	20	0	1	0	0	0	0
MKVH01000023.306.1794	0	0	0	0	0	74	659	269	0	0	0	0	0	223	0	1235	0	0	37	9	189	228	266	279	0	0	8	0	0	0	0	0	0	0	0	37	381	169	46	0	0	0	0	0	0	0	0	0	0
EF562545.1.1500	0	0	36	0	10	0	0	0	15	0	14	5	0	10	0	0	0	28	11	10	0	0	0	0	0	0	24	20	0	0	11	0	164	0	18	19	12	45	0	0	106	211	221	27	2	1324	222	375	20
AM411923.1.1308	19	8	34	65	27	142	119	246	0	0	11	9	18	103	124	147	0	0	77	40	174	387	277	322	86	10	59	9	87	3	91	10	0	183	32	169	85	152	55	111	46	77	45	16	4	8	21	0	7
AM084032.1.1466	132	161	41	113	131	144	102	114	162	363	55	45	104	144	86	116	306	54	166	14	165	99	122	62	59	38	53	75	33	20	47	124	68	43	61	14	91	52	26	26	27	26	26	3	4	10	25	0	0
JF741947.1.1488	0	0	0	11	0	46	22	48	0	0	0	0	0	23	23	36	0	0	0	0	245	38	82	0	0	0	0	0	14	0	48	0	0	0	0	0	21	376	0	14	35	36	77	2	1	0	10	1229	26
AB244310.1.1438	28	60	40	47	112	339	203	141	79	20	57	7	58	428	176	79	51	81	34	22	208	190	0	0	0	13	32	48	20	0	0	10	216	0	77	33	505	100	0	0	8	0	33	6	1	0	9	160	133
AB636290.1.1447	238	138	130	99	86	75	51	59	117	122	89	22	72	40	37	50	195	112	98	26	39	102	47	123	338	114	128	118	14	27	21	29	148	309	91	59	99	50	45	25	27	25	0	2	3	22	37	0	0
KF963630.1.1369	0	0	0	7	96	27	662	140	0	0	0	0	26	115	418	538	0	0	0	3	49	463	86	186	0	0	0	0	51	0	427	0	0	0	0	8	429	218	50	0	0	0	0	0	0	0	0	0	0
AY945869.1.1451	11	8	18	136	119	302	139	257	9	11	9	43	31	117	65	142	25	0	192	25	301	95	383	86	8	0	64	40	19	11	119	42	0	13	127	100	271	212	52	102	0	48	0	11	1	0	44	0	0
MKVF01000013.81.1474	0	0	0	0	0	0	31	0	0	0	0	0	0	13	0	10	0	0	0	2	22	0	0	0	0	0	0	0	0	0	0	0	0	0	0	0	86	9	0	0	336	217	537	54	3	12	10	244	0
KF939603.1.1355	69	34	41	59	50	48	39	55	47	49	26	23	51	34	27	46	32	61	164	49	139	466	118	338	189	42	431	56	48	16	97	36	82	226	65	96	57	49	37	40	19	29	7	0	3	8	77	0	0
JXQC01000003.3322101.3323598	0	0	13	7	0	0	0	0	0	0	8	0	0	0	7	0	0	0	0	0	0	0	0	0	13	0	0	0	0	0	0	0	0	38	21	18	0	0	0	0	0	5	0	0	22	0	0	0	0
DQ676995.1.1498	171	169	104	77	50	26	58	47	115	97	56	24	19	23	19	85	146	144	103	15	91	114	196	236	83	169	75	51	29	8	119	15	83	73	73	79	43	78	22	118	33	50	34	3	1	48	72	37	13
FJ230932.1.1445	0	0	0	0	0	0	0	0	0	0	0	0	0	0	0	0	0	0	0	3	28	0	10	0	8	0	26	0	7	0	9	0	0	0	0	23	0	12	0	0	87	78	159	23	2	24	32	77	41
FPLM01002059.1.1503	10	0	12	0	12	22	61	12	10	0	0	7	0	70	14	41	14	0	51	7	125	60	26	14	15	0	25	0	16	0	29	0	39	14	0	53	101	47	0	0	0	0	853	0	0	6	14	1148	870
JX505367.1.1436	244	135	46	62	53	26	21	71	155	172	147	12	86	30	101	62	394	205	25	3	58	94	110	401	121	41	22	61	8	20	28	25	370	124	32	21	71	87	62	46	9	6	7	2	1	11	0	0	0
FPLP01010927.11.1508	233	229	165	131	44	22	10	0	171	172	82	30	9	11	0	9	226	255	179	12	32	13	0	0	175	242	107	111	5	30	0	22	169	114	93	84	0	8	0	0	51	50	19	0	0	31	61	31	11
AB127972.1.1417	40	26	24	50	15	0	0	0	28	44	15	9	10	10	7	0	53	35	86	2	19	0	0	0	26	40	52	16	8	0	0	0	26	0	16	38	0	8	0	0	17	38	0	0	0	62	126	19	661
FJ393099.1.1490	0	0	0	0	0	0	0	0	0	0	0	0	0	0	0	0	0	0	0	0	14	0	0	0	0	0	0	0	0	0	0	0	0	0	0	0	0	0	0	0	7	0	0	0	0	47	82	11	388
JX462523.1.1507	0	0	0	0	0	0	0	0	0	0	0	0	0	0	0	0	0	0	0	0	0	0	0	0	0	0	0	0	0	0	0	0	0	0	0	0	0	32	0	7	47	13	18	0	3	95	27	0	97
JQ072345.1.1402	0	0	0	0	66	237	403	110	0	0	0	0	32	161	446	247	0	0	0	3	701	275	29	11	0	0	0	0	57	0	102	0	0	0	0	13	486	486	0	0	0	0	0	0	0	0	0	0	0
LK392926.1.1409	55	303	18	0	0	35	0	0	196	48	144	0	0	0	0	0	174	1020	0	0	0	0	0	0	123	32	0	16	0	0	0	0	1522	0	65	0	0	0	0	0	0	0	0	0	0	0	0	0	0
KC758904.1.1390	0	139	281	77	25	96	0	0	198	0	416	0	20	12	66	0	21	226	0	10	0	0	0	0	0	0	0	506	0	0	0	0	1033	0	558	16	10	34	0	0	0	0	0	0	0	0	0	0	0
AB680655.1.1410	31	28	20	58	43	52	33	73	34	21	34	16	47	50	34	72	22	40	166	70	277	555	246	345	66	24	245	58	37	18	85	37	54	121	57	108	50	39	19	23	11	66	7	4	0	0	42	0	0
AJ430346.1.1349	0	0	82	21	0	0	0	0	0	0	24	10	0	0	0	0	0	0	13	0	0	0	0	0	0	0	0	24	0	0	0	0	0	0	62	30	0	0	0	0	0	9	24	0	2	90	76	18	0
AM113745.1.1465	0	0	0	0	0	0	0	0	0	0	0	0	0	0	0	0	0	0	0	0	0	0	0	0	0	0	0	0	0	0	0	0	0	0	0	0	0	0	0	0	0	0	0	0	14	0	0	0	0
JN656819.1.1455	239	46	14	0	0	0	0	0	19	60	0	0	0	0	0	0	15	54	0	0	0	0	0	0	681	147	0	0	0	0	0	0	22	2293	10	0	0	0	0	0	0	0	0	0	0	0	0	0	0
JN541154.1.1496	0	0	0	0	0	0	0	0	0	0	0	0	0	0	0	0	0	0	0	0	0	0	0	0	0	0	0	0	0	0	0	0	0	0	0	0	0	0	0	0	0	0	0	0	0	599	219	223	346
HM584320.1.1432	0	0	0	0	0	0	9	152	0	0	0	0	0	0	0	0	0	0	0	0	0	16	1078	1795	0	0	0	0	0	0	268	0	0	0	0	0	0	0	94	175	0	0	0	0	0	0	0	0	0
HE575381.1.1441	0	0	16	12	52	19	203	122	0	0	0	0	24	53	46	225	0	0	46	2	256	196	487	291	0	0	22	0	60	0	246	0	0	0	0	30	71	82	74	114	47	90	122	19	1	8	97	42	13
HE604026.1.1521	0	29	171	79	111	558	74	95	32	8	74	28	121	501	96	45	19	52	73	36	211	86	0	0	0	12	116	193	12	30	0	228	84	0	133	43	124	20	0	0	0	7	0	0	1	0	7	0	0
KF066181.1.1345	324	292	36	19	0	0	0	0	342	256	42	0	0	0	0	0	344	482	0	0	0	0	0	0	320	564	12	24	0	0	0	0	215	253	25	12	0	0	0	0	0	0	0	0	0	0	0	0	0
KT182615.1.1485	0	15	54	60	0	14	9	12	24	6	87	0	0	0	0	0	0	11	18	18	26	0	0	0	0	0	34	53	8	3	0	9	48	0	87	40	10	19	0	0	56	54	21	0	0	10	9	0	0
KY117465.1.1453	20	0	31	24	0	0	9	0	0	0	20	18	0	0	0	0	0	0	53	9	0	0	30	29	26	0	20	0	7	0	13	0	0	62	22	58	0	0	0	0	1146	695	135	28	13	19	79	34	40
JN868990.1.1501	30	32	35	41	32	57	60	154	13	16	29	3	30	32	24	92	9	29	86	9	293	187	535	287	169	30	75	11	33	7	102	11	0	90	18	109	73	130	47	168	18	60	0	0	0	0	21	0	0
EU662610.1.1433	29	8	23	12	0	0	0	0	0	9	7	5	0	8	0	0	0	9	9	6	0	0	0	0	45	0	12	29	0	0	0	0	0	110	22	23	0	0	0	0	1474	1463	117	51	0	0	16	0	0
JX225910.1.1482	0	0	29	48	296	363	123	126	0	0	31	0	359	163	113	81	0	11	26	13	135	143	17	0	0	0	30	25	18	56	17	158	20	0	80	93	283	256	0	32	20	47	23	0	0	49	20	0	0
EU095328.1.1454	0	0	0	21	21	45	32	44	0	0	15	13	29	25	40	33	0	0	9	2	17	10	42	13	0	0	0	0	0	0	0	67	0	0	16	9	49	20	11	0	0	0	0	0	10	0	0	0	0
AF273079.1.1542	0	0	35	50	0	22	0	0	0	0	16	31	0	21	0	12	0	0	91	9	276	11	48	0	0	0	42	13	0	0	0	0	0	0	29	112	0	17	0	10	108	34	287	46	1	155	147	118	167
DQ378246.1.1434	105	88	261	279	86	18	0	0	92	92	57	131	24	47	0	0	156	76	105	44	0	0	0	0	105	73	41	671	11	0	0	0	70	143	174	409	0	35	0	9	11	21	7	0	0	0	8	0	0
AB159680.1.1435	42	21	23	19	17	0	0	0	23	27	0	9	8	10	0	0	33	26	70	4	19	0	0	0	41	27	41	12	6	6	14	9	24	17	22	35	10	16	0	0	10	31	9	0	3	31	43	10	294
EU876663.1.1356	0	0	37	29	223	28	120	47	0	0	26	25	143	86	81	75	0	0	14	0	15	23	0	21	8	0	16	139	0	161	0	799	0	0	179	0	346	29	147	7	6	16	0	6	13	6	55	13	8
KC835976.1.1484	36	66	249	387	53	55	13	0	64	43	245	96	17	103	0	23	85	115	239	56	39	0	0	0	20	19	259	211	7	0	0	0	191	0	226	219	33	0	0	0	13	53	0	0	0	17	29	0	0
KM251071.1.1451	0	0	209	37	200	86	14	35	0	0	276	57	40	51	12	17	0	0	0	7	15	29	0	0	0	0	0	382	0	167	0	46	0	0	362	0	100	22	8	0	11	0	30	4	0	0	0	0	0
EF688237.1.1483	8	12	97	119	320	104	108	42	27	13	156	23	174	220	111	68	17	36	108	14	96	76	15	0	0	0	58	137	11	73	11	40	73	0	119	62	82	13	0	0	47	37	41	0	1	67	20	365	0
KC337106.1.1410	0	0	27	15	30	0	19	36	0	0	0	5	8	7	20	45	0	0	22	0	123	98	264	139	0	0	36	19	40	0	96	12	0	10	9	62	19	47	22	30	0	18	9	12	0	0	8	0	0
CP016603.598845.600381	0	0	54	30	0	0	0	0	0	0	25	4	0	0	0	0	0	0	11	0	0	0	0	0	0	0	0	26	0	0	0	0	0	0	55	22	0	0	0	0	0	8	9	0	1	88	95	13	0
X95744.1.1544	0	0	0	0	0	0	0	11	0	0	0	0	0	0	0	0	0	0	0	0	103	0	31	0	0	0	0	0	3	0	34	0	0	0	0	0	13	12	0	6	0	0	0	4	0	0	0	0	0
CP014158.5954364.5955896	0	0	0	0	0	0	0	0	0	0	0	0	0	0	0	0	0	0	0	0	0	0	0	0	0	0	0	0	0	0	0	0	0	0	0	0	0	0	0	0	0	0	34	0	0	0	0	0	0
JN695620.1.1462	0	0	0	0	0	0	0	0	0	0	0	0	0	0	0	0	0	0	0	0	0	0	0	0	0	0	0	0	3	0	0	0	0	0	0	0	0	0	0	0	0	0	0	0	0	0	0	0	0
GU454918.1.1506	29	54	60	82	147	151	70	68	64	36	60	12	129	33	115	72	62	91	24	7	85	247	220	247	30	27	9	50	0	6	34	9	175	11	84	71	85	184	130	98	0	8	0	0	3	0	13	0	0
CP015878.3199036.3200580	0	0	0	0	0	0	0	0	0	0	0	0	0	0	0	0	0	0	0	0	0	0	0	0	0	0	0	0	0	0	0	0	0	0	0	0	0	0	0	0	0	0	27	0	0	0	0	0	0
AJ318147.1.1483	150	290	44	38	0	0	0	0	419	106	71	3	0	0	0	0	149	531	34	10	0	0	0	0	87	814	28	32	4	0	0	0	246	14	41	36	0	0	0	0	0	0	0	0	0	0	0	0	0
HM008298.1.1503	0	0	0	0	0	0	0	0	0	0	0	0	0	0	0	0	0	0	0	0	0	0	0	0	0	0	0	0	14	0	0	0	0	0	0	0	0	0	0	0	0	0	0	0	0	32	14	44	14
AJ010961.1.1506	37	40	141	82	11	14	0	0	62	36	33	38	14	7	0	0	78	73	26	6	53	29	10	0	24	29	21	58	3	0	0	0	75	0	73	65	0	17	0	0	10	30	0	0	3	20	68	0	0
KM251136.1.1453	0	0	0	0	0	236	13	38	0	0	0	0	398	1483	388	442	0	0	0	0	0	0	0	0	0	0	0	0	0	0	0	0	17	0	0	0	157	14	0	0	0	0	0	0	0	0	0	0	0
KR149003.1.1428	0	0	0	7	0	0	0	0	0	0	0	0	0	0	0	0	0	0	0	0	0	0	0	0	0	0	0	0	0	0	0	0	0	0	0	0	0	0	0	0	0	0	0	0	0	0	0	0	22
JX462544.1.1486	0	0	0	0	0	0	0	18	0	0	0	0	0	0	0	0	0	0	0	2	34	31	21	26	0	0	0	0	5	0	109	0	0	0	0	0	0	244	0	0	27	28	11	0	9	185	550	610	248
JQ072527.1.1423	27	37	30	17	47	44	20	0	81	21	57	10	10	65	8	29	44	97	26	16	82	17	0	0	19	39	64	52	18	0	0	0	111	0	36	21	39	13	0	0	70	186	36	0	0	105	59	38	0
HM269551.1.1338	0	0	0	9	0	0	16	0	0	0	0	0	0	0	0	0	0	0	14	6	0	0	0	0	0	0	22	0	3	0	0	0	0	0	0	46	23	11	0	0	0	6	0	0	0	0	0	0	8
JF505965.1.1479	43	16	419	45	222	26	83	68	20	12	40	32	49	33	67	97	11	26	43	12	93	48	91	111	23	24	97	279	15	5	20	10	0	25	86	433	88	140	37	69	0	37	0	2	0	8	8	0	0
EF688241.1.1479	14	18	25	21	160	233	254	306	18	6	20	0	143	177	163	128	19	41	37	24	106	334	51	48	11	0	26	21	7	3	0	20	51	0	41	47	335	151	23	9	0	6	0	0	1	0	8	0	0
JX535196.1.1487	131	254	171	187	0	0	11	0	248	95	191	49	0	16	9	8	249	320	78	8	0	0	0	0	71	279	48	158	3	0	0	0	254	0	183	24	14	10	0	0	0	0	0	0	0	0	0	0	0
LT629780.2883497.2885037	0	0	0	0	0	0	0	0	0	0	0	0	0	0	0	0	0	0	0	0	0	0	0	0	0	0	0	0	0	0	0	0	0	0	10	0	0	0	0	0	0	0	0	0	0	8	0	33	37
HQ674890.1.1493	325	272	147	55	0	0	0	0	261	240	87	24	0	0	0	0	367	267	35	4	0	0	0	0	201	293	22	74	0	0	0	0	176	119	99	36	16	0	0	0	7	0	0	0	0	0	0	0	0
CP015810.2539715.2541244	162	91	239	127	53	31	0	8	88	81	45	32	26	11	0	8	82	56	167	26	48	36	24	12	159	77	128	92	12	18	11	26	74	265	136	254	22	46	0	7	13	48	8	3	10	0	26	0	0
FPLS01030033.14.1512	0	0	0	0	0	0	0	0	0	0	0	0	0	0	0	0	0	0	0	0	0	0	0	0	0	0	0	0	0	0	0	0	0	0	0	0	0	0	0	0	0	0	7	0	0	0	0	62	23
AY150050.1.1483	0	0	0	0	0	0	0	0	0	0	0	0	0	0	0	0	0	0	0	0	0	0	0	0	0	0	0	0	0	0	0	0	0	0	0	0	0	0	0	0	0	6	0	7	0	0	0	0	0
LN572738.1.1365	0	0	0	0	0	0	0	0	0	0	0	0	0	0	0	0	0	0	0	0	0	0	0	0	0	0	0	0	0	0	0	0	0	0	0	0	0	0	0	0	0	1562	11	188	0	0	56	0	107
KX509097.1.1490	0	0	0	0	0	0	0	0	0	0	0	0	0	0	0	0	0	0	0	0	0	0	0	0	0	0	0	0	0	0	0	0	0	0	0	0	0	0	0	0	0	0	0	0	0	0	0	0	0
AB714001.1.1404	0	14	27	19	0	0	0	0	41	0	30	4	0	0	0	0	15	14	0	0	0	0	10	0	0	0	13	30	0	0	0	0	89	0	19	0	0	0	0	16	6	0	0	0	0	45	0	0	0
KJ399537.1.1470	0	0	0	0	0	99	22	341	0	0	0	0	19	0	129	59	0	0	0	0	410	118	470	680	0	0	0	0	49	0	206	12	0	0	19	0	127	94	81	48	0	0	0	0	0	0	0	0	0
KX082824.1.1347	87	55	23	61	85	85	64	87	79	213	51	20	70	74	38	80	192	33	159	10	291	77	379	93	27	13	40	48	30	18	33	62	40	38	31	11	71	37	59	12	13	16	10	0	3	0	20	0	0
JN995347.1.1478	0	0	0	0	38	29	37	71	0	0	0	0	33	54	68	41	0	0	12	4	214	985	162	529	0	0	19	0	18	0	103	0	12	0	0	0	178	317	8	138	0	0	0	0	0	0	0	0	0
JAGC01000009.588616.590144	0	0	9	0	13	0	7	8	0	0	0	3	0	0	0	0	0	0	15	0	0	0	10	9	0	0	7	0	4	0	0	0	0	0	0	10	10	16	5	0	157	682	153	97	22	58	535	101	207
AF288308.1.1448	72	19	25	34	23	67	55	85	12	32	19	12	20	20	35	36	44	22	74	16	71	160	75	176	93	32	112	16	37	8	72	41	26	168	34	59	68	54	39	44	31	45	47	11	10	8	46	21	53
FJ667559.1.1477	0	0	0	23	0	0	10	0	0	0	0	4	0	0	0	40	0	0	67	14	33	10	0	0	0	0	15	0	10	0	0	0	0	0	0	21	0	0	0	0	0	7	88	4	0	0	0	70	56
KT893473.1.1475	0	0	0	0	0	0	0	22	0	0	0	0	0	0	0	0	0	0	0	0	0	0	0	18	0	0	0	0	0	0	82	0	0	0	0	0	0	0	9	81	467	664	306	12	0	0	0	0	0
CU920660.1.1342	0	0	112	280	63	0	0	0	0	0	25	40	0	31	0	0	0	11	47	110	17	29	0	0	0	0	90	662	5	0	0	0	10	0	432	725	50	22	0	0	18	0	27	0	1	0	0	0	0
JX986958.1.1437	0	0	73	24	83	0	34	0	0	0	29	17	8	10	11	0	0	0	0	0	9	0	0	0	0	0	0	222	0	13	0	0	0	0	23	0	0	0	0	0	80	300	20	11	8	28	1159	14	12
AY228334.1.1474	0	0	0	0	0	0	0	0	0	0	0	0	0	0	0	0	0	0	0	0	0	0	0	0	0	0	0	0	0	0	0	0	0	0	0	0	0	11	0	7	0	0	0	0	0	0	0	0	0
AF275918.1.1474	0	0	0	0	66	101	281	107	0	0	0	0	32	56	509	67	0	0	0	2	472	253	97	47	0	0	0	0	177	0	324	0	0	0	0	0	101	172	6	0	0	0	0	0	0	0	0	0	0
ATXD01000011.127650.129161	0	0	0	0	0	0	0	0	0	0	0	0	0	0	0	0	0	0	0	0	0	0	0	0	0	0	0	0	0	0	0	0	0	0	0	0	0	0	0	0	0	13	0	0	0	101	34	0	110
EF063612.1.1480	0	0	10	9	199	271	185	369	0	0	0	3	102	119	82	75	0	0	10	2	194	168	250	112	0	0	13	8	24	12	44	115	0	0	0	20	134	201	63	109	0	0	0	0	0	0	0	0	0
LN571542.1.1325	221	233	39	73	34	13	0	0	188	142	24	41	0	46	0	0	237	262	175	15	37	0	0	0	185	362	32	92	3	6	0	0	128	150	52	64	0	0	0	0	16	5	0	0	1	0	0	14	0
KP717487.1.1513	30	39	101	81	10	13	0	0	52	45	64	17	17	10	0	0	49	64	22	9	34	28	0	0	21	22	7	49	6	0	0	0	65	9	142	101	13	11	0	0	9	34	0	0	2	34	52	0	0
HM481309.1.1446	0	0	28	18	67	1229	14	0	13	0	66	7	120	274	41	20	0	38	45	134	32	0	0	0	0	0	84	86	3	0	0	10	88	0	83	22	210	9	0	0	0	0	0	9	0	0	0	0	0
AB307635.1.1397	0	0	9	17	104	40	756	126	0	0	0	0	12	139	191	290	0	0	10	0	279	122	51	125	0	0	13	0	20	0	394	0	0	0	0	12	121	19	0	0	0	0	0	0	0	0	0	0	0
AB742062.1.1425	0	0	25	17	129	155	97	74	9	0	34	0	286	78	126	46	0	0	29	5	29	29	0	0	0	0	12	21	0	118	0	906	18	0	43	0	67	16	12	0	62	18	17	0	8	41	43	0	0
AY987368.1.1494	0	0	0	0	0	0	0	0	0	0	0	0	0	0	0	0	0	0	27	13	29	18	0	0	0	0	48	0	5	0	0	0	0	0	0	59	0	18	0	0	22	14	59	26	1	13	0	14	0
FJ823944.1.1497	0	0	0	0	0	0	0	0	0	0	0	0	0	0	0	0	0	0	0	0	0	0	0	0	0	0	0	0	0	0	0	0	0	0	0	0	0	0	0	0	0	0	0	0	0	0	0	0	0
AY998135.1.1487	15	17	0	29	0	22	0	11	16	22	6	5	0	7	0	0	20	21	127	44	106	146	118	89	17	0	67	0	15	0	12	0	48	13	16	95	21	104	14	46	0	19	0	0	3	65	64	0	0
LK392814.1.1395	0	0	0	0	40	51	159	360	0	0	0	0	0	88	260	335	0	0	0	0	124	238	410	164	0	0	0	0	31	0	234	0	0	0	0	0	195	67	29	0	0	0	0	0	0	0	0	0	0
KY689833.1.1453	18	0	0	32	0	0	74	14	14	7	0	0	0	23	12	14	0	21	927	107	0	0	0	0	129	64	915	0	5	0	0	0	13	68	0	310	0	0	0	0	0	0	0	0	0	0	0	0	0
KM251019.1.1448	0	0	0	0	0	23	95	148	0	0	0	0	8	0	309	87	0	0	0	0	0	11	145	39	0	0	0	0	3	0	528	43	0	0	0	0	349	241	139	449	0	0	0	0	4	0	0	0	0
DQ440827.1.1452	40	14	12	21	10	24	22	11	13	10	13	3	9	13	18	26	9	18	44	5	175	83	348	125	44	11	61	12	53	0	109	11	0	71	17	29	33	41	41	35	11	12	19	0	0	0	23	11	12
JN397971.1.1424	0	0	0	7	40	33	75	34	0	0	0	0	21	26	21	58	0	0	11	5	289	330	404	197	0	0	26	0	62	0	331	0	0	0	9	11	76	259	21	332	11	9	35	0	0	0	0	0	0
KP054144.1.1406	149	65	121	82	83	27	9	0	71	159	53	32	103	35	11	9	175	113	170	4	22	16	0	0	101	40	95	92	8	38	0	37	114	94	78	47	31	0	0	0	29	30	27	0	4	9	34	0	19
KJ957681.1.1466	0	0	60	50	75	51	58	16	0	0	64	11	25	40	104	12	0	20	56	11	69	17	0	0	0	0	40	69	29	0	41	0	143	0	99	47	16	23	0	0	115	67	173	0	0	127	65	16	0
EF063610.1.1488	46	11	99	92	44	30	18	25	10	30	43	28	53	49	48	35	34	13	217	16	50	67	0	0	68	16	109	78	17	7	17	16	11	98	90	163	39	71	0	0	95	62	119	0	0	29	58	55	17
GU214164.1.1475	0	0	0	0	0	0	0	0	0	0	0	0	0	0	0	0	0	0	0	0	0	0	782	0	0	0	0	0	0	0	58	0	0	0	0	0	0	0	0	0	1032	0	793	0	0	0	0	0	0
KU667231.1.1472	11	10	34	36	62	28	27	39	9	10	61	4	33	7	12	31	17	12	17	5	36	61	330	341	0	9	0	61	11	37	200	93	18	9	30	22	53	120	67	492	26	11	11	0	5	9	8	0	0
AJ244650.1.1436	8	0	32	81	30	107	50	144	0	0	31	54	13	63	39	71	10	0	143	7	100	86	173	126	31	0	25	0	15	0	52	0	0	48	48	117	106	150	50	140	69	52	70	2	8	18	34	12	0
JQ668534.1.1522	0	8	21	17	64	147	120	192	0	0	16	0	248	76	165	61	13	17	15	12	96	190	81	86	0	0	25	24	13	4	30	30	31	0	36	34	251	232	80	86	8	12	0	0	2	0	0	0	0
JX872344.1.1409	126	89	129	74	63	39	0	10	61	60	44	19	22	18	6	10	56	53	54	10	17	14	12	0	135	54	58	60	3	9	0	0	41	194	87	94	34	29	8	7	10	42	0	3	16	11	17	0	0
JN697815.1.1363	45	21	81	170	42	0	14	0	32	41	100	106	27	89	0	8	36	125	410	89	84	24	0	0	240	0	162	17	3	0	0	0	150	68	154	267	20	0	0	0	0	0	0	0	0	0	0	0	0
GU179823.1.1389	0	0	0	67	0	0	0	0	0	0	0	17	0	0	0	0	0	0	58	5	372	97	17	0	0	0	22	0	133	0	0	0	0	0	47	166	30	339	0	0	218	0	477	0	0	78	7	30	0
KP686803.1.1451	73	81	56	190	156	48	0	0	223	96	153	85	20	16	0	0	180	273	26	0	0	0	0	0	12	297	7	200	0	90	0	84	57	16	158	0	12	0	0	0	0	0	0	0	0	0	9	0	0
KC835967.1.1441	0	0	20	70	528	0	52	0	0	0	10	8	161	140	226	10	0	0	126	45	144	97	0	0	0	0	86	49	22	0	74	0	0	0	49	154	200	297	0	12	0	0	0	0	0	0	0	0	0
JQ088372.1.1486	0	0	41	23	157	181	168	111	7	0	12	4	194	128	82	161	0	10	64	7	119	159	55	29	0	0	61	36	10	14	0	49	22	0	33	46	119	111	13	10	21	21	12	5	5	14	60	0	0
KT182606.1.1485	137	119	84	122	90	17	19	0	47	80	22	25	0	43	0	10	124	97	194	37	34	206	0	45	171	110	99	105	17	3	8	10	59	191	74	109	29	20	0	0	0	0	0	0	0	0	0	0	0
FN563281.1.1451	0	0	11	25	0	0	0	0	0	0	21	6	15	47	8	0	0	0	21	6	9	0	0	0	0	0	19	58	3	8	0	98	0	0	41	13	0	9	0	0	55	36	0	0	0	45	64	20	15
AF039900.1.1506	0	0	0	0	0	0	0	0	0	0	0	0	0	0	0	0	0	0	0	0	0	0	0	0	0	0	0	0	0	0	0	0	0	0	0	0	0	0	0	0	0	0	0	0	0	0	0	0	0
AB294747.1.1528	0	0	49	38	51	37	28	42	0	0	10	3	49	24	34	31	0	0	0	2	49	76	70	100	0	0	0	21	10	11	43	30	0	0	86	45	71	126	99	131	58	63	24	12	3	114	41	57	0
FJ375431.1.1398	113	54	51	78	277	121	57	50	53	79	21	24	172	67	70	33	107	55	87	8	14	0	19	0	72	39	35	48	3	16	0	32	54	100	57	18	110	34	28	10	23	26	15	0	7	0	45	0	18
ABIZ01000001.5471741.5473279	0	0	0	16	9	106	342	424	0	0	0	0	0	45	350	454	0	0	61	20	65	187	80	96	0	0	25	0	22	0	47	0	0	0	0	87	29	29	0	0	0	0	0	2	0	0	0	0	0
ATXD01000006.1289811.1291322	0	0	0	0	0	0	0	0	0	0	0	0	0	0	0	0	0	0	0	0	0	0	0	0	0	0	0	0	0	0	0	0	0	0	0	0	0	0	0	0	0	7	0	0	0	255	41	37	79
EF515350.1.1358	0	0	0	0	132	87	258	147	0	0	0	0	22	106	57	242	0	0	24	4	213	131	314	101	8	0	0	0	13	6	57	68	0	10	10	12	120	85	37	87	10	5	54	0	0	0	0	61	0
DQ223730.1.1553	0	0	12	0	0	0	0	0	0	0	16	0	0	0	0	0	0	0	0	0	0	0	0	0	0	0	0	0	0	424	0	2049	0	0	10	0	0	0	0	0	0	0	0	0	0	0	0	0	0
LN561147.1.1330	183	231	31	39	13	8	0	0	179	114	10	17	0	9	0	0	177	210	103	5	22	0	0	0	146	285	13	37	0	0	0	0	97	129	56	58	0	0	0	0	23	0	8	0	0	0	0	21	0
JN245861.1.1489	14	22	66	50	138	187	33	73	45	15	87	10	445	87	243	25	15	51	35	12	25	102	10	0	0	0	21	98	5	51	0	26	111	10	68	25	163	9	10	0	0	15	7	0	4	14	0	0	0
KY087994.1.1426	314	136	133	46	31	15	0	10	92	205	49	9	17	8	0	0	286	82	92	6	0	10	0	0	204	65	59	65	4	5	0	10	61	236	43	41	0	12	0	0	13	7	9	0	6	0	33	0	0
LK392885.1.1377	0	20	119	106	109	110	71	0	27	9	160	32	128	121	71	28	13	29	81	14	34	0	0	0	0	13	33	279	4	5	0	0	39	0	229	44	75	0	0	0	0	0	0	0	0	0	7	0	0
HQ119177.1.1495	0	0	0	0	29	0	95	144	0	0	0	0	69	91	42	131	0	0	0	0	296	290	388	386	0	0	0	0	5	0	90	0	0	0	0	0	138	77	76	114	0	0	0	0	0	0	0	0	0
CP000781.1013945.1015422	34	24	33	62	50	49	26	51	19	17	32	18	50	50	21	71	29	33	128	44	118	196	70	115	51	23	248	99	25	14	44	44	39	76	44	93	38	28	16	19	8	40	0	0	2	0	48	0	0
EU781656.1.1406	215	164	143	72	38	0	0	0	88	133	31	26	8	9	0	0	166	86	70	11	16	13	0	0	181	117	84	67	0	9	0	0	68	310	103	47	17	9	0	0	12	19	0	0	0	0	17	0	0
X96957.1.1469	0	0	0	0	0	0	0	0	7	0	0	0	0	0	0	0	0	0	43	9	86	103	237	109	0	0	25	9	8	0	16	0	16	0	0	84	10	151	16	81	0	13	0	0	0	19	41	0	0
CP027426.1429355.1430904	0	0	0	0	0	0	0	0	0	0	0	0	0	0	0	0	0	0	0	0	0	0	0	0	0	0	0	0	0	0	0	0	0	0	0	0	0	0	0	0	0	0	0	0	0	0	0	0	0
KC758949.1.1399	0	0	0	0	0	0	0	0	0	0	0	0	0	0	0	0	0	0	0	0	14	0	0	0	0	0	0	0	0	0	0	0	0	0	0	0	0	0	0	0	36	0	2328	0	0	0	0	17	0
KC775701.1.1358	41	16	21	38	34	94	67	115	15	30	32	24	24	37	56	84	36	15	117	12	92	178	142	171	45	10	92	18	42	3	80	14	20	58	17	77	79	72	46	85	14	26	10	3	0	8	22	0	0
CP000875.4006745.4008219	0	0	0	23	0	0	51	12	14	0	0	0	0	24	10	13	0	18	794	53	0	0	0	0	36	0	887	0	14	0	0	0	10	45	0	387	0	0	0	0	0	0	0	0	0	0	0	0	0
AB681514.1.1487	32	19	336	19	225	19	43	36	8	15	17	19	32	27	20	58	11	14	45	8	60	94	99	173	13	18	56	174	8	6	20	0	0	15	73	225	65	98	54	62	0	27	7	0	5	0	0	0	0
HM306041.1.1302	241	67	60	55	46	14	7	8	67	189	25	31	0	30	6	13	278	66	77	16	23	31	0	0	245	62	80	46	6	0	0	0	71	324	37	61	17	9	0	0	0	10	11	0	0	0	0	0	0
JX520972.1.1498	17	30	244	277	41	76	0	0	24	6	201	61	23	90	0	12	39	41	175	26	19	0	0	0	9	8	130	231	7	0	0	0	83	0	216	172	19	0	0	0	0	11	0	0	0	0	7	0	0
KM250981.1.1446	0	0	0	0	20	408	146	31	0	0	56	0	34	60	151	57	0	0	0	0	147	78	0	0	0	0	0	28	19	5	8	155	0	0	0	0	236	16	0	0	36	8	77	0	3	12	0	314	0
JQ798438.1.1443	17	0	16	16	0	20	45	98	0	0	0	3	0	9	16	68	0	0	37	5	46	167	415	321	41	9	32	0	45	0	203	11	0	99	10	34	31	55	78	114	13	15	0	0	1	0	10	0	0
AB681845.1.1454	0	0	10	28	13	27	47	80	0	0	11	7	8	33	6	89	0	0	28	2	52	84	388	507	0	0	21	29	9	0	142	0	0	11	41	46	91	122	334	55	0	0	0	0	0	0	0	0	0
KJ807885.1.1483	0	0	0	0	0	0	35	42	0	0	0	0	0	13	12	56	0	0	13	0	122	87	645	237	0	0	0	0	87	0	457	0	0	0	0	0	10	43	24	171	10	10	12	2	0	0	0	0	0
AB369165.1.1412	0	0	22	14	0	0	26	0	0	0	16	21	0	0	15	9	0	0	19	2	19	0	0	0	0	11	27	20	41	0	48	0	0	0	11	17	0	0	0	0	0	0	7	0	0	0	0	0	0
AB742055.1.1443	0	9	29	15	81	168	87	158	8	10	19	0	211	48	172	34	0	0	12	7	50	86	30	39	0	0	21	15	3	47	0	576	10	0	19	20	81	52	32	10	0	8	0	0	1	0	15	0	0
EF688178.1.1467	10	10	28	39	220	169	92	88	8	0	31	0	245	107	81	39	0	35	0	12	97	136	37	26	0	8	10	36	17	35	23	96	50	0	49	33	189	117	14	31	7	0	0	0	0	0	0	0	0
JX298457.1.1305	0	0	0	0	0	0	70	134	0	0	0	0	0	0	61	88	0	0	10	10	68	324	135	869	9	0	10	0	41	0	248	0	0	28	0	11	58	61	9	34	0	0	0	0	0	0	0	0	0
CP019799.4145560.4147098	0	0	0	7	0	0	0	0	0	0	0	0	0	0	0	0	0	0	0	0	0	0	0	0	0	0	0	0	0	0	40	0	0	0	0	0	0	0	0	0	0	0	7	0	0	0	0	110	84
KC758912.1.1390	0	0	0	0	0	0	0	14	0	0	0	0	0	0	0	24	0	0	0	0	60	71	122	130	0	0	0	0	22	0	184	0	0	0	0	13	0	90	43	78	100	138	35	10	6	44	0	0	0
KJ808115.1.1482	0	0	0	7	15	18	98	100	0	0	0	0	0	23	19	110	0	0	26	0	112	160	328	297	0	0	9	0	59	0	299	0	0	0	0	16	25	84	44	131	27	32	43	0	1	0	16	13	0
HQ728411.1.1453	0	0	0	0	0	0	0	0	0	0	0	0	0	0	0	0	0	0	0	0	0	0	0	0	0	0	0	0	0	0	0	0	0	0	0	0	0	0	0	0	0	0	0	0	1	0	0	0	0
DQ683360.1.1458	108	92	169	138	32	31	0	0	69	86	164	32	63	47	0	15	100	70	167	41	0	0	0	0	155	57	116	103	4	0	0	0	77	106	93	82	0	0	0	0	0	0	18	0	0	0	0	0	0
CU927288.1.1358	0	0	0	0	21	128	17	54	0	0	0	0	25	27	30	0	0	0	0	0	116	10	0	0	0	0	0	10	26	4	38	246	0	0	0	0	116	61	0	6	30	21	7	0	0	174	34	66	0
FJ599671.1.1398	18	0	17	79	15	71	42	73	0	14	17	18	0	16	24	108	16	0	335	35	72	130	45	57	42	0	376	0	23	0	20	0	0	49	14	277	42	85	7	12	6	13	0	5	0	0	0	0	0
KJ881304.1.1501	0	0	0	0	30	31	91	193	0	0	0	0	29	17	34	68	0	0	0	0	117	69	348	155	0	0	0	0	25	0	102	9	0	0	0	0	61	110	193	387	10	0	8	0	2	0	0	0	0
HQ592593.1.1446	0	0	0	0	0	0	20	60	0	0	0	0	0	0	10	60	0	0	0	0	0	59	362	297	0	0	0	0	15	0	191	0	0	0	0	0	18	71	322	665	0	0	7	0	0	0	0	0	0
LC198545.1.1441	0	0	0	0	0	0	0	0	0	0	0	0	0	0	0	0	0	0	0	0	29	0	81	12	0	0	0	0	52	0	1860	13	0	0	0	0	0	60	0	47	0	0	0	0	0	0	0	0	0
AM406670.3515378.3516911	0	0	0	104	25	41	27	31	0	0	0	55	0	48	9	50	0	0	52	9	105	40	75	37	0	0	15	19	16	3	148	0	0	0	364	59	183	68	30	0	0	0	102	0	0	0	0	0	150
EU644239.1.1459	0	9	102	55	58	327	43	26	18	8	48	17	57	319	40	23	12	28	47	29	169	57	0	0	0	0	82	113	9	12	0	144	56	0	92	45	67	11	0	0	0	0	0	0	1	0	7	0	0
GQ072467.1.1361	0	0	10	11	0	0	11	14	0	0	12	23	34	8	0	0	0	0	0	5	31	16	0	0	0	0	11	0	5	0	11	0	0	0	22	0	0	17	0	0	0	0	0	0	0	154	0	742	137
KF465952.1.1461	34	33	19	34	9	11	0	8	7	28	21	6	0	0	9	0	36	13	41	11	52	32	27	0	23	8	35	45	47	6	21	0	11	15	40	80	9	30	0	0	0	0	0	0	4	0	0	0	0
ATXD01000006.73781.75292	0	0	0	0	0	0	0	0	0	0	0	0	0	0	0	0	0	0	0	0	0	0	0	0	0	0	0	0	0	0	0	0	0	0	0	0	0	0	0	0	0	8	0	3	0	65	13	9	29
AB447632.1.1439	0	0	0	8	202	189	125	218	0	0	0	0	108	102	50	36	0	0	0	2	97	143	129	77	0	0	0	8	13	11	42	72	0	0	0	0	140	150	105	98	0	0	0	0	0	0	0	0	0
JN825566.1.1475	0	0	0	0	0	0	170	483	0	0	0	0	0	0	0	163	0	0	0	0	211	141	468	187	0	0	17	0	45	0	113	0	0	0	0	8	33	60	25	0	0	0	0	0	0	0	0	0	0
HQ682022.1.1451	10	14	32	127	118	82	19	10	14	22	191	42	99	29	8	0	35	0	0	0	0	0	0	0	0	0	0	142	0	158	0	571	0	0	277	0	37	0	0	0	6	0	0	4	0	0	0	0	0
KF956434.1.1454	9	15	44	324	50	228	45	33	9	8	44	44	57	229	11	34	0	14	136	50	34	72	0	9	23	0	60	79	8	0	0	0	11	24	137	140	78	42	0	7	0	5	0	3	0	0	0	0	0
AB007996.1.1474	0	0	0	0	0	0	0	0	0	0	0	0	0	0	0	0	0	0	0	0	0	0	0	0	0	0	0	0	0	0	0	0	0	0	0	0	0	0	0	0	0	0	0	0	0	0	0	0	0
AB365487.1.1423	8	0	9	0	0	0	0	0	7	0	6	0	0	0	0	0	13	10	0	0	0	0	0	0	0	0	0	0	0	0	0	0	0	0	0	0	0	0	0	0	9	6	7	0	0	0	7	46	1253
AF172067.1.1449	0	0	0	0	0	0	0	0	0	0	0	0	0	0	0	0	0	0	0	0	0	0	0	0	0	0	0	0	0	0	0	0	0	0	0	0	0	0	0	0	0	0	0	0	0	0	0	0	0
CU926061.1.1339	0	0	0	0	0	0	0	40	0	0	0	0	0	0	0	19	0	0	0	0	0	47	380	472	0	0	0	0	0	0	254	0	0	0	0	0	0	41	474	370	0	0	0	0	0	0	0	0	0
JN848793.1.1483	0	0	0	0	0	38	84	170	0	0	0	0	0	100	500	749	0	0	0	0	27	0	104	13	0	0	0	0	0	0	0	0	0	0	0	0	211	55	29	9	0	0	0	0	0	0	0	0	0
EF174261.1.1480	0	0	0	0	0	0	0	0	0	0	0	0	0	0	0	0	0	0	0	2	0	0	0	0	0	0	0	0	0	0	0	0	0	0	0	16	0	0	0	0	0	0	0	0	0	23	0	1158	0
JX224900.1.1478	0	0	24	32	163	229	83	67	0	0	25	0	216	130	77	52	0	0	14	26	80	75	0	0	0	0	21	24	10	31	8	131	17	0	51	53	162	95	0	8	16	17	9	0	0	6	8	0	0
FJ534962.1.1488	0	0	0	0	0	0	0	0	0	0	0	0	0	10	0	0	0	0	0	0	0	0	0	0	0	0	0	0	0	8	0	104	0	0	9	0	0	0	0	0	50	27	0	0	0	76	64	10	22
AY134849.1.1457	0	0	0	0	0	0	0	0	0	0	0	0	0	0	0	0	0	0	0	0	0	0	0	0	0	0	0	0	0	0	0	0	0	0	0	0	0	0	0	0	0	0	0	147	10	0	0	0	0
FPLM01007717.9.1510	0	0	0	0	0	0	0	21	0	0	0	0	0	0	0	0	0	0	0	0	0	0	0	0	0	0	0	0	0	0	0	0	0	0	0	0	0	0	20	36	210	13	271	0	41	83	10	23	0
JF681271.1.1360	0	0	19	48	14	59	29	135	0	0	16	25	0	16	17	50	0	0	78	5	48	68	189	154	9	0	13	0	14	0	61	0	0	12	22	88	64	105	61	194	22	34	25	0	29	10	41	33	8
HQ640600.1.1374	0	0	0	0	16	72	114	226	0	0	0	0	34	82	136	152	0	0	0	3	57	134	153	176	0	0	0	0	4	0	95	19	0	0	0	0	226	176	67	96	0	0	0	0	0	0	0	0	0
AJ306737.1.1510	0	0	0	0	55	30	289	130	0	0	0	0	16	102	360	312	0	0	0	2	53	158	28	9	0	0	0	0	27	0	194	0	0	0	0	0	202	69	0	0	0	0	0	4	0	0	0	0	0
ATXD01000010.435010.436521	0	0	0	0	0	0	0	0	0	0	0	0	0	0	0	0	0	0	0	0	0	0	0	0	0	0	0	0	0	0	0	0	0	0	0	0	0	0	0	0	0	0	0	0	1	142	36	15	76
LN565610.1.1322	0	0	0	53	342	200	130	96	0	0	29	28	247	129	103	50	0	0	0	0	0	0	21	0	0	0	0	20	0	12	0	120	0	0	38	0	198	15	83	0	11	0	0	0	3	21	0	0	0
FPLK01002798.10.1471	31	9	40	35	22	48	75	114	8	13	11	13	8	42	15	101	0	19	39	9	35	192	97	203	98	0	43	14	15	4	40	0	9	227	22	31	53	38	128	47	10	18	0	0	1	0	10	0	0
CP000926.2092728.2094256	0	0	0	0	0	0	0	0	0	0	0	0	0	0	0	0	0	0	0	0	0	0	0	0	0	0	0	0	0	0	0	0	0	0	0	0	0	0	0	0	0	0	0	0	0	0	0	0	0
AY247415.1.1452	0	0	0	0	0	0	0	0	0	0	0	0	0	0	0	0	0	0	0	0	0	0	0	0	0	0	0	0	0	0	0	0	0	0	0	0	0	0	0	0	0	0	0	0	1	0	0	0	0
HQ697693.1.1460	0	0	0	0	30	18	26	23	0	0	0	0	14	14	12	31	0	0	0	0	223	208	338	233	0	0	11	0	44	0	210	0	0	0	0	0	47	206	26	243	0	0	21	2	0	0	0	0	0
LN569427.1.1347	0	0	0	0	0	0	0	0	0	0	0	0	0	0	0	0	0	0	0	0	0	11	360	978	0	0	0	0	0	0	218	0	0	0	0	0	0	0	230	183	0	0	0	0	0	0	0	0	0
AF273082.1.1540	23	12	35	97	21	70	23	45	0	10	21	18	11	57	0	35	10	0	219	64	79	86	26	11	22	11	147	33	19	0	17	0	0	89	55	195	22	96	0	7	0	10	44	6	0	0	0	0	0
DQ395648.1.1479	132	179	11	0	0	0	0	0	241	102	10	0	0	0	0	0	253	282	0	0	0	0	0	0	116	415	0	18	0	0	0	0	159	55	0	0	0	0	0	0	0	0	0	0	0	0	0	0	0
DQ677005.1.1395	0	0	0	0	0	0	0	0	0	0	0	0	0	0	0	0	0	0	0	0	0	0	0	0	0	0	0	0	0	0	0	0	0	0	0	0	0	0	0	0	0	0	0	0	0	318	0	14	0
FM178529.1.1379	18	19	0	52	0	14	0	17	17	12	0	7	0	11	0	0	17	28	176	22	54	100	37	40	30	11	104	11	7	4	0	0	44	11	28	110	21	56	14	10	0	26	0	0	12	32	48	0	0
JX271958.1.1521	28	45	127	88	23	53	47	19	33	35	67	25	17	48	9	31	70	49	44	25	55	98	15	43	55	44	40	148	8	0	23	0	47	93	142	66	66	62	14	7	0	0	27	0	0	0	0	0	0
AB874515.1.1453	0	0	11	9	0	0	0	0	7	0	0	0	0	0	0	0	0	0	0	3	48	12	45	16	0	0	7	0	53	0	11	0	13	0	17	169	0	34	0	54	35	13	16	3	3	25	39	0	0
JQ072823.1.1370	0	0	0	10	81	31	113	66	0	0	0	0	52	45	56	60	0	0	10	3	164	151	113	93	0	0	0	0	13	0	32	0	0	0	18	21	115	143	41	79	24	51	0	2	0	28	12	0	0
ATXD01000010.694849.696360	0	0	0	0	0	0	0	0	0	0	0	0	0	0	0	0	0	0	0	0	0	0	0	0	0	0	0	0	0	0	0	0	0	0	0	0	0	0	0	0	0	7	0	0	0	331	8	25	0
CP018362.3345371.3346924	0	0	0	0	0	0	0	0	0	0	0	0	0	0	0	0	0	0	0	0	0	0	0	0	0	0	0	0	0	0	0	0	0	0	0	0	0	0	0	0	0	0	0	0	0	0	0	0	0
FR749969.1.1654	0	0	0	0	0	0	0	0	0	0	0	0	0	0	0	0	0	0	0	0	19	0	38	22	0	0	0	0	5	0	0	0	0	0	0	11	0	8	0	37	10	135	0	0	0	0	1057	0	308
AM088478.1.1519	0	0	0	0	0	0	0	0	0	0	0	0	0	0	0	0	0	0	0	0	0	0	0	0	0	0	0	0	0	0	0	0	0	0	0	0	0	0	0	0	0	0	108	0	0	0	0	0	0
AP014724.746665.748153	0	0	0	0	0	0	0	0	0	0	0	0	0	0	0	0	0	0	0	0	0	0	0	0	0	0	0	0	0	0	0	0	0	0	9	0	0	0	0	0	0	0	0	0	0	0	0	0	0
CP017073.1984706.1986252	0	0	0	0	0	0	0	0	0	0	0	0	0	0	0	0	0	0	0	0	0	0	0	0	0	0	0	0	0	0	0	0	0	0	0	0	0	0	0	0	0	0	0	0	0	0	0	0	0
DQ019166.1.1552	11	8	181	20	180	23	57	56	0	0	9	14	32	27	24	60	0	0	30	7	44	31	66	81	0	0	71	209	7	3	14	0	0	0	51	253	55	97	34	78	0	16	0	0	4	0	7	0	0
LC042212.1.1478	58	19	106	84	52	10	16	15	8	19	35	20	16	18	13	15	12	23	89	10	24	28	11	0	99	32	104	60	13	11	12	0	17	116	102	101	20	29	0	9	38	78	30	0	0	7	27	16	0
HM445934.1.1488	0	0	0	0	0	0	72	27	0	0	0	0	0	7	116	121	0	0	0	0	26	126	0	0	0	0	0	0	25	0	35	0	0	0	0	0	266	86	5	0	0	0	0	0	0	0	0	0	0
JX279903.1.1363	0	0	0	0	0	0	255	286	0	0	0	0	0	0	21	0	0	0	0	0	181	68	119	28	0	0	0	0	11	0	483	12	0	0	0	0	39	235	0	144	0	0	0	0	0	0	0	0	0
HQ856331.1.1448	200	186	83	36	27	10	0	0	84	95	15	6	0	10	0	0	122	61	46	10	0	11	0	0	211	94	48	34	0	10	0	0	54	256	54	36	11	0	0	0	0	9	0	2	3	0	12	0	0
HE804368.1.1434	0	0	0	12	41	68	53	50	0	0	0	0	20	36	40	26	0	0	13	10	229	190	212	178	0	0	0	0	48	8	53	99	0	0	0	9	114	175	39	122	0	0	0	0	0	0	0	0	0
JN380984.1.1362	0	132	0	0	0	0	0	0	7	0	0	17	10	32	0	0	0	0	149	0	35	0	16	0	0	0	0	0	0	0	0	0	0	9	10	30	0	0	0	0	14	24	0	0	0	0	59	0	0
GQ065180.1.1363	80	236	0	0	0	0	0	0	183	62	0	0	0	0	0	0	94	378	13	0	0	0	0	0	50	510	0	0	0	0	0	0	190	0	0	0	0	0	0	0	0	0	0	0	0	0	0	0	0
JN626598.1.1358	0	15	99	45	60	288	33	54	16	0	43	10	41	250	33	27	14	34	48	25	122	57	0	0	0	0	57	135	5	11	0	87	53	0	80	34	64	0	0	0	0	0	0	0	0	0	0	0	0
KM456144.1.1399	16	25	40	96	38	15	0	0	17	15	10	26	0	9	0	8	20	18	151	27	40	26	14	12	25	16	88	26	10	0	10	0	10	34	132	490	25	42	0	0	17	66	12	3	5	0	12	0	0
AB307646.1.1389	0	0	10	72	58	61	15	27	0	0	7	10	44	87	6	15	0	0	89	45	212	138	41	40	0	0	36	21	73	0	38	0	10	0	98	332	53	119	17	33	0	0	0	0	0	0	0	0	0
MF040316.1.1486	0	0	0	0	0	0	0	0	0	0	0	0	0	0	0	0	0	0	0	0	0	0	0	0	0	0	0	0	0	0	0	0	0	0	0	0	0	0	0	0	0	0	8	0	0	0	0	614	1056
LN564119.1.1360	0	0	0	13	0	0	8	10	0	0	0	14	0	9	6	48	0	0	0	0	0	0	0	0	0	0	0	0	0	0	8	0	0	0	0	14	40	53	0	0	63	0	22	0	2	20	26	0	1006
AY027498.1.1522	0	0	37	60	15	74	31	79	0	0	32	10	9	35	17	53	14	0	65	5	56	12	54	50	0	0	18	20	5	0	20	0	0	18	68	41	77	68	47	93	79	14	138	6	4	16	15	0	0
CU925649.1.1337	0	0	29	47	237	140	80	63	0	0	39	4	191	163	105	49	0	0	23	4	77	79	13	0	0	0	10	40	12	18	19	26	15	0	66	30	106	51	0	23	9	7	16	0	0	0	0	0	0
CP006772.1153487.1155027	0	0	0	0	24	235	26	16	0	0	11	0	99	76	116	22	0	0	13	0	24	0	0	0	0	0	10	10	10	0	50	29	0	0	24	15	242	319	0	0	8	38	0	0	0	13	53	0	12
KM251143.1.1467	0	0	0	0	0	0	480	134	0	0	0	0	0	0	128	182	0	0	0	0	0	0	0	674	0	0	0	0	0	0	0	0	0	0	0	0	0	0	173	0	0	0	0	0	0	0	0	0	0
CERQ01119481.987.2442	91	102	44	104	31	0	0	0	115	59	23	32	0	8	0	0	85	74	95	13	29	0	0	0	87	134	47	200	14	0	0	0	82	72	62	124	0	0	0	0	20	14	0	0	0	0	0	0	0
AM181503.1.1509	61	28	111	86	35	17	0	0	37	49	46	22	16	0	0	0	37	40	104	13	15	19	0	0	95	36	97	63	11	14	9	20	31	169	87	135	9	35	0	0	9	33	0	0	4	0	11	0	0
HQ397223.1.1494	0	0	15	0	0	0	0	0	0	0	0	4	0	0	0	0	0	0	9	0	0	0	0	0	0	0	13	0	0	0	29	0	0	0	0	0	0	11	0	16	0	0	0	0	0	13	0	0	0
AB623229.1.1441	0	0	0	0	0	0	0	0	0	0	0	0	0	0	0	0	0	0	0	0	0	0	35	29	0	0	0	0	0	0	157	0	0	0	0	0	0	30	220	1279	0	0	0	0	0	0	0	0	0
AB078859.1.1346	96	126	59	51	17	0	0	0	86	73	40	12	13	7	0	0	106	136	61	4	0	0	0	0	81	119	57	52	0	12	0	0	83	52	43	34	0	0	0	0	12	23	0	0	1	15	17	13	0
FJ825555.1.1404	0	0	0	0	0	17	0	10	0	0	0	0	0	0	10	0	0	0	0	0	249	0	0	0	0	0	0	0	0	0	0	0	0	0	0	0	37	243	8	0	35	25	31	0	0	0	49	73	0
EU236239.1.1371	12	0	38	53	42	43	35	47	11	6	12	26	26	53	35	52	0	0	80	3	79	55	30	12	0	20	22	55	23	5	42	11	0	0	34	62	23	25	0	17	31	17	49	0	0	0	48	17	0
KF499316.1.1358	0	0	0	0	0	0	0	0	0	0	0	0	0	0	0	0	0	0	0	0	0	0	0	0	0	0	0	0	0	0	0	0	0	0	0	0	0	0	0	0	10	12	10	0	7	53	66	64	36
AB680313.1.1456	0	0	0	0	0	0	0	0	0	0	0	0	0	0	0	0	0	0	0	0	0	0	0	0	0	0	0	0	0	0	0	0	0	0	0	0	0	0	0	0	18	0	15	0	0	0	0	12	0
JN713899.1.1457	159	182	0	0	0	0	0	0	158	84	0	0	0	0	0	0	140	276	0	0	0	0	0	0	109	423	0	0	0	0	0	0	129	50	0	0	0	0	0	0	0	0	0	0	0	0	0	0	0
AJ811596.1.1508	0	0	0	17	0	38	81	138	0	0	0	0	0	0	0	0	0	0	0	36	17	476	63	814	0	0	0	0	0	0	8	0	0	0	0	0	0	9	0	9	0	0	0	0	0	0	0	0	0
AB675126.1.1459	0	0	226	23	131	19	34	32	0	0	22	17	21	14	26	63	0	0	22	11	28	40	39	62	0	9	82	142	8	0	16	0	0	0	47	317	39	109	10	55	0	21	0	0	2	0	0	0	0
AJ811595.1.1515	0	0	0	19	0	52	77	148	0	0	0	0	0	0	0	0	0	0	0	35	11	474	64	797	0	0	0	0	0	0	0	0	0	0	0	0	0	10	0	12	0	0	0	0	0	0	0	0	0
GQ182786.1.1357	0	0	0	0	19	18	27	18	0	0	0	0	0	17	11	30	0	0	0	0	128	156	300	209	0	0	12	0	38	0	206	0	0	0	0	0	47	197	20	219	0	0	21	0	0	0	0	0	0
DQ464343.1.1437	0	0	0	0	0	0	0	0	0	0	0	0	0	0	0	0	0	0	0	0	0	0	0	0	0	0	0	0	0	0	0	0	0	0	0	0	0	0	0	0	0	0	0	0	0	0	0	0	0
GQ480156.1.1504	67	153	0	0	0	0	0	0	112	48	0	0	0	0	0	0	64	278	0	0	0	0	0	0	33	420	0	0	0	0	0	0	119	0	0	0	0	0	0	0	0	0	0	0	0	0	0	0	0
AB186895.1.1490	0	0	0	22	237	168	61	42	0	0	9	0	118	205	198	41	0	0	12	3	124	23	0	0	0	0	0	27	28	0	26	18	0	0	37	0	68	126	0	0	0	12	0	0	0	0	0	0	0
AB548675.1.1488	0	0	0	0	0	0	0	0	0	0	0	0	0	0	0	0	0	0	0	0	0	0	0	0	0	0	0	0	7	0	0	0	0	0	0	0	0	0	0	0	0	0	0	0	0	0	0	0	0
FPLM01002691.3.1504	51	29	60	81	58	39	13	19	20	27	27	25	26	25	0	17	20	18	75	19	20	28	0	0	125	37	157	49	9	5	0	29	38	146	48	71	13	20	0	0	19	19	12	0	0	8	22	0	8
EU707562.1.1451	23	8	16	9	21	42	47	93	7	11	7	16	8	27	44	63	12	0	100	7	58	81	136	156	50	0	67	9	23	0	64	0	0	79	0	59	38	95	31	134	0	11	0	0	0	0	0	0	0
LMYF01000008.390521.392026	0	0	0	18	32	66	143	29	0	0	0	7	8	470	117	256	0	0	64	9	0	82	0	0	10	0	42	0	0	0	8	0	0	0	16	33	206	54	0	0	0	0	0	0	0	0	0	0	0
DQ234115.1.1547	0	0	0	0	0	0	0	0	0	0	0	0	0	0	0	0	0	0	0	0	0	0	0	0	0	0	0	0	0	0	0	0	0	0	0	0	0	0	0	0	0	0	0	21	0	426	47	49	526
KJ783174.1.1479	0	0	15	0	30	131	149	183	0	0	0	0	75	48	151	79	0	0	0	0	37	61	87	91	0	0	0	0	3	0	40	31	11	0	16	9	168	97	90	40	0	0	0	0	0	0	0	0	0
FJ950593.1.1472	0	0	0	0	0	0	0	0	0	0	0	0	0	0	0	0	0	0	0	0	0	0	0	0	0	0	0	0	0	0	0	0	0	0	0	0	0	0	0	0	0	0	0	0	0	0	0	0	0
EU104308.1.1443	0	0	0	0	17	0	37	24	0	0	0	0	0	8	8	47	0	0	22	2	98	71	297	128	0	0	0	0	37	0	183	0	0	0	0	9	16	33	8	84	15	32	16	0	0	0	15	12	0
JF496538.1.1459	0	0	0	0	0	0	0	0	0	0	0	0	0	0	0	0	0	0	0	0	0	0	0	0	0	0	0	0	0	0	0	0	0	0	0	0	0	0	0	0	0	0	0	0	0	78	0	0	0
CU926767.1.1359	0	0	0	0	32	239	30	36	0	0	0	0	58	39	49	7	0	0	0	2	103	15	0	0	0	0	0	19	17	6	0	84	0	0	15	8	170	30	0	0	8	29	0	0	0	25	26	32	0
KJ127976.1.1442	141	76	25	38	24	10	7	0	51	107	17	16	0	13	0	0	175	62	56	11	13	27	0	0	150	54	67	28	0	5	0	0	41	180	37	45	13	9	0	0	13	10	7	0	0	0	17	0	0
FM213010.1.1498	0	0	0	0	0	0	0	0	0	0	0	0	0	0	0	0	0	0	0	0	0	0	0	0	0	0	0	0	0	0	0	0	0	0	0	0	0	0	0	0	0	0	211	7	0	0	17	455	369
AM409365.1.1456	0	0	0	0	0	0	0	0	0	0	0	0	0	0	0	0	0	0	0	0	0	0	0	0	0	0	0	0	0	0	0	0	0	0	0	0	0	0	0	0	0	0	0	0	0	0	0	0	0
FJ393118.1.1494	0	0	0	0	0	0	0	0	0	0	0	0	0	0	0	0	0	0	0	0	0	0	0	0	0	0	0	0	0	0	0	0	0	0	0	0	0	0	0	0	0	16	0	0	2	0	0	0	0
EF515280.1.1395	0	0	8	8	108	129	48	12	0	0	0	4	112	183	25	52	0	0	31	2	240	53	0	0	0	0	16	24	18	25	0	257	0	0	18	0	25	99	0	0	9	21	0	0	1	6	0	0	0
AY212659.1.1517	0	0	59	21	8	100	32	35	0	0	196	24	94	255	15	96	0	0	20	0	53	0	61	10	0	0	0	9	0	0	17	0	0	0	15	0	63	18	26	8	0	0	274	30	0	0	12	0	0
HE797849.1.1496	0	0	0	0	0	0	0	15	0	0	0	0	0	86	0	28	0	0	0	0	0	0	0	0	0	0	0	0	4	0	0	0	0	0	0	0	0	9	0	14	10	372	58	239	0	0	0	0	120
JN397829.1.1456	0	0	63	33	0	0	0	0	0	0	30	10	0	0	0	0	0	0	0	0	0	0	0	0	15	0	0	27	0	0	0	0	0	0	60	15	0	0	0	0	8	11	22	0	9	56	72	0	0
CP026275.744676.746225	0	0	0	0	0	0	0	0	0	0	0	0	0	0	0	0	0	0	0	0	0	0	0	0	0	0	0	0	0	0	0	0	0	0	0	0	0	0	0	0	0	0	0	0	0	0	0	0	0
JQ425777.1.1400	82	214	0	0	0	0	0	0	207	55	7	0	0	0	0	0	154	319	0	0	0	0	0	0	47	357	0	0	0	0	0	0	163	11	0	0	0	0	0	0	0	0	0	0	0	0	0	0	0
AF053751.1.1524	0	0	0	0	16	0	15	0	0	0	0	3	12	0	13	7	0	0	0	0	0	0	0	0	0	0	0	0	0	0	0	0	0	0	0	0	9	0	0	0	39	87	32	2	10	88	386	92	151
ADLV01000001.353.1867	0	0	0	0	0	0	0	0	0	0	0	0	0	0	0	0	0	0	0	0	0	0	0	0	0	0	0	0	5	0	0	0	0	0	0	0	0	0	0	0	0	0	0	0	0	0	0	0	0
FJ823878.1.1450	0	0	18	68	69	45	20	15	0	0	27	15	42	23	31	8	0	0	0	4	29	0	0	0	0	0	0	117	5	11	0	40	0	0	60	29	13	27	6	0	6	8	0	0	0	0	0	0	0
KC994764.1.1486	22	23	53	48	51	50	31	43	13	12	34	8	29	38	12	15	12	18	59	10	48	45	26	25	87	13	75	50	15	11	22	40	13	172	51	57	26	30	5	18	9	32	14	0	0	0	21	0	0
AB742051.1.1438	0	0	0	0	0	27	110	83	0	0	0	0	12	9	95	161	0	0	0	0	67	54	140	21	0	0	0	0	6	0	440	59	0	0	0	0	102	142	11	14	0	0	0	0	0	16	0	0	0
AP015029.131265.132804	0	0	0	0	0	0	0	0	0	0	0	0	0	0	0	0	0	0	0	0	0	0	0	0	0	0	0	0	0	0	0	0	0	0	0	0	0	0	0	0	0	0	0	0	0	0	0	0	0
U81730.1.1443	0	0	0	0	0	0	23	25	0	0	0	0	0	0	0	0	0	0	0	0	165	191	137	20	0	0	0	0	19	0	12	0	0	0	0	0	24	196	7	165	6	0	0	0	5	0	40	0	0
AJ310654.1.1488	0	0	0	0	0	89	0	303	0	0	0	0	0	0	0	0	0	0	26	0	17	35	430	447	0	0	0	0	10	0	139	0	0	0	0	0	0	16	15	60	0	0	0	0	0	0	0	0	0
GQ133321.1.1385	0	0	0	0	0	0	13	117	0	0	0	0	0	0	13	0	0	0	0	0	50	96	248	206	0	0	0	0	35	0	422	0	0	0	0	0	177	10	191	6	0	0	0	0	0	0	0	0	0
AM403591.1.1497	52	39	156	52	17	0	0	0	32	47	14	15	0	0	0	0	51	38	32	0	18	0	13	0	57	25	107	45	7	4	15	0	21	88	70	141	0	20	0	0	0	10	0	2	1	37	9	37	0
CP003218.1658129.1659682	0	0	0	0	0	0	0	0	0	0	0	0	0	0	0	0	0	0	0	0	0	0	0	0	0	0	0	0	0	0	0	0	0	0	0	0	0	0	0	0	0	0	0	0	0	0	0	0	0
GU207879.1.1550	0	0	0	0	0	0	0	97	0	0	0	0	0	0	0	0	0	0	0	0	153	236	333	237	0	0	0	0	91	0	167	0	0	0	0	0	0	110	6	146	0	0	0	0	0	0	0	0	0
KP243124.1.1489	0	0	0	0	0	0	0	0	0	0	0	0	0	0	0	0	0	0	0	0	0	0	0	0	0	0	0	0	0	0	0	0	0	0	0	0	0	0	0	0	0	0	0	0	0	0	0	16	11
JN693496.1.1408	0	0	0	0	0	0	0	0	0	0	0	0	0	0	0	0	0	0	0	0	0	0	0	0	0	0	0	0	0	0	0	0	0	0	0	0	0	0	0	0	231	52	231	136	0	0	7	195	0
LN568811.1.1328	15	9	21	136	60	32	0	26	0	0	19	31	0	13	0	0	0	0	211	26	14	13	0	0	75	0	111	17	4	0	0	0	0	53	147	179	11	0	5	0	64	26	29	3	0	0	7	0	0
EU234196.1.1515	0	0	0	0	0	23	58	218	0	0	0	0	0	46	203	299	0	0	0	4	24	126	78	87	0	0	0	0	0	0	146	0	0	0	0	36	30	73	44	65	0	0	0	0	0	0	0	0	0
CP029141.3995387.3996914	0	0	0	0	0	0	0	0	0	0	0	0	0	0	0	0	0	0	0	0	0	0	0	0	0	0	0	0	0	0	0	0	0	0	0	0	0	0	0	0	0	0	0	0	0	0	0	0	0
JN869202.1.1492	0	0	0	0	0	0	84	285	0	0	0	0	0	13	44	47	0	0	0	0	0	46	43	386	0	0	0	0	0	0	121	0	0	0	0	0	22	30	181	245	0	0	0	0	0	0	0	0	0
AB294304.1.1440	0	0	0	0	0	0	9	0	0	0	0	0	0	0	12	0	0	0	0	0	80	26	183	77	0	0	0	0	11	0	251	0	0	0	0	11	13	405	65	367	0	9	0	0	0	0	0	0	0
CU918219.1.1355	0	0	0	0	0	0	0	0	0	0	0	0	0	0	0	0	0	0	0	0	0	0	0	0	0	0	0	0	0	6	0	51	0	0	0	0	0	0	0	0	32	16	0	0	0	80	28	18	7
FPLM01007606.1.1499	8	0	76	223	36	0	0	0	9	0	20	30	0	13	0	0	0	23	39	44	12	10	0	0	0	14	47	308	0	0	0	0	30	0	209	304	20	0	0	0	7	0	0	3	0	0	0	0	0
AY570690.1.1411	0	0	0	0	0	0	0	24	0	0	0	0	0	0	8	13	0	0	0	0	11	0	24	11	0	0	0	0	0	0	33	12	0	0	0	0	38	63	63	323	20	51	32	3	16	15	0	44	0
AP013070.5272475.5274014	0	0	0	0	0	0	0	0	0	0	0	0	0	0	0	0	0	0	0	0	0	0	0	0	0	0	0	0	0	0	0	0	0	0	0	0	0	0	0	0	0	0	0	0	0	0	0	0	0
CP018362.3448880.3450433	0	0	0	0	0	0	0	0	0	0	0	0	0	0	0	0	0	0	0	0	0	0	0	0	0	0	0	0	0	0	0	0	0	0	0	0	0	0	0	0	0	0	0	0	0	0	0	0	0
AF011343.1.1350	0	0	16	36	0	15	0	0	0	0	10	19	0	11	0	0	0	0	49	31	66	67	41	26	0	0	12	0	8	0	35	0	0	0	58	139	23	47	5	0	0	0	0	0	0	0	12	0	7
JN626532.1.1358	0	9	64	39	33	219	32	38	7	0	41	10	49	231	53	31	10	18	41	20	87	42	0	0	0	0	47	82	8	11	0	100	22	0	58	25	62	11	0	0	0	0	0	0	1	0	8	0	0
FJ823889.1.1453	35	13	36	49	20	10	8	0	38	32	17	24	13	9	7	0	44	27	12	0	0	0	0	0	46	9	7	79	0	3	0	0	23	27	68	20	0	0	0	0	8	0	0	0	0	0	0	0	0
KC551712.1.1455	25	19	24	55	89	83	68	71	15	12	13	17	44	51	39	88	41	10	28	8	30	63	42	47	70	16	20	27	4	6	0	33	10	91	45	27	86	23	25	12	0	7	0	2	2	0	12	0	0
LN571023.1.1359	0	0	18	150	0	0	0	0	0	0	7	32	0	8	0	0	0	0	612	59	21	0	0	0	0	0	274	10	7	0	0	0	0	0	40	286	0	0	0	0	0	0	0	0	0	0	0	0	0
AB742090.1.1422	0	0	0	0	85	99	251	203	0	0	0	0	138	63	307	160	0	0	0	0	0	14	0	0	0	9	0	0	0	6	0	58	0	0	0	0	81	0	49	0	0	0	0	0	0	0	0	0	0
CP011636.230337.231890	0	0	0	0	0	0	0	0	0	0	0	0	0	0	0	0	0	0	0	0	0	0	0	0	0	0	0	0	0	0	0	0	0	0	0	0	0	0	0	0	0	0	0	0	0	0	0	0	0
CP006615.2184913.2186417	0	0	0	0	0	0	0	0	0	0	0	0	0	0	0	0	0	0	0	0	0	0	0	0	0	0	0	0	0	0	0	0	0	0	0	0	0	0	0	0	0	0	0	0	0	30	0	11	0
AF035052.1.1416	0	0	97	62	27	47	16	17	0	8	199	41	120	106	21	62	16	0	89	7	35	36	43	14	22	0	13	17	7	0	12	0	0	17	66	42	116	31	8	0	0	0	73	0	0	0	10	0	0
EU016441.1.1488	0	0	32	43	60	35	51	66	0	0	0	26	20	73	49	120	0	0	68	4	109	79	55	20	0	0	33	30	50	10	48	34	0	0	23	62	32	34	0	24	18	13	27	0	0	7	39	0	0
AJ633644.1.1458	189	58	46	24	11	16	0	0	62	131	37	29	0	12	0	0	194	49	59	2	0	0	0	0	144	55	28	37	0	7	0	37	60	127	39	14	0	0	0	0	0	9	0	0	0	0	9	0	0
AB110635.1.1474	0	0	0	0	0	0	0	0	0	0	0	0	0	7	0	0	0	0	0	0	0	0	0	0	0	0	0	0	0	0	0	0	0	0	0	0	0	0	0	0	7	0	9	0	4	0	7	12	0
CP021371.4297258.4298749	41	43	22	33	17	40	21	42	58	53	20	14	47	22	33	33	55	16	39	2	152	30	319	23	24	18	34	24	3	0	0	24	26	30	23	0	16	8	14	6	0	0	10	0	0	0	9	0	0
GQ105090.1.1316	11	0	0	0	0	0	0	0	0	6	0	0	8	0	0	0	0	0	46	0	0	0	0	0	82	0	0	0	0	0	0	0	0	1307	0	0	0	0	0	0	0	0	0	0	0	0	0	0	0
JQ086824.1.1444	0	0	0	0	76	171	80	0	0	0	0	0	100	229	377	12	0	12	0	0	0	105	16	0	0	0	0	0	0	0	0	0	38	0	0	0	201	42	0	0	0	0	0	0	0	0	0	0	0
FJ823863.1.1492	0	0	28	0	30	0	10	0	0	0	17	3	9	0	11	0	0	0	0	0	0	0	0	0	0	0	0	22	0	3	0	0	0	0	24	0	9	0	0	0	7	0	0	0	0	14	0	0	0
AB818647.1.1477	0	0	0	0	25	13	76	86	0	0	0	0	23	33	70	79	0	0	0	2	111	78	234	122	0	0	0	0	9	0	100	11	0	0	0	12	64	105	49	66	0	0	12	2	0	12	0	0	0
CP015249.4218756.4220296	0	0	0	7	0	0	0	0	0	0	0	0	0	0	0	0	0	0	13	9	9	12	0	0	0	0	13	0	4	0	0	0	0	0	0	22	0	0	0	0	18	11	36	4	1	6	0	0	0
LC191303.1.1461	0	0	222	72	181	23	53	11	0	6	60	21	55	12	10	16	0	0	0	2	0	0	0	0	0	0	0	110	0	32	0	114	0	0	205	0	35	0	0	0	27	11	35	0	0	7	11	0	0
AY945880.1.1500	0	0	0	0	0	23	405	240	0	0	0	0	0	26	137	472	0	0	0	0	29	0	48	15	0	0	0	0	0	0	27	0	0	0	0	0	9	0	0	0	0	0	0	0	0	0	0	0	0
CP020657.64745.66298	0	0	0	0	0	0	0	0	0	0	0	0	0	0	0	0	0	0	0	0	0	0	0	0	0	0	0	0	0	0	0	0	0	0	0	0	0	0	0	0	0	0	0	0	0	0	0	0	0
FQ659384.1.1376	10	0	0	0	60	109	119	50	0	0	0	0	27	128	729	104	0	0	0	0	61	21	0	0	0	0	0	0	0	0	0	0	0	0	0	0	10	0	0	0	0	0	0	0	0	0	0	0	0
AY655731.1.1443	0	0	33	11	14	0	16	20	0	0	0	3	0	0	10	28	0	0	14	3	52	31	49	14	0	0	19	9	32	0	49	0	0	0	0	34	11	29	0	23	0	8	0	0	1	0	0	0	0
AB680647.1.1462	0	0	0	0	0	0	0	0	0	0	0	0	0	0	0	0	0	0	0	0	0	0	0	0	0	0	0	0	0	0	0	0	0	0	0	0	0	0	0	0	0	0	0	0	0	0	0	0	0
KC305874.1.1428	0	0	15	13	9	0	39	12	0	0	0	3	0	0	16	22	0	0	43	16	0	146	36	56	18	0	47	0	8	0	103	0	0	43	14	220	35	113	27	41	51	81	70	95	0	0	0	0	0
AMPJ01000049.21871.23424	0	0	0	0	0	0	0	0	0	0	0	0	0	0	0	0	0	0	0	0	0	0	0	0	0	0	0	0	0	0	0	0	0	0	0	0	0	0	0	0	0	0	0	0	0	0	0	0	0
HQ183884.1.1467	0	0	0	0	0	0	0	29	0	0	0	0	0	0	0	0	0	0	0	2	12	39	207	414	11	0	8	0	6	0	176	0	0	0	0	0	0	26	113	357	0	0	0	0	0	0	0	0	0
FXBL01000004.4708117.4709604	14	0	10	10	16	30	67	100	7	7	6	0	0	22	23	31	0	0	15	5	38	52	185	211	14	0	11	0	17	0	134	0	0	44	0	11	21	71	33	109	17	14	26	8	0	0	0	0	0
FPLP01012581.15.1523	0	0	0	0	0	0	0	0	0	0	0	0	0	0	0	0	0	0	0	0	0	0	0	0	0	0	0	0	33	0	1329	36	0	0	0	0	0	0	0	0	0	0	0	0	0	0	0	0	0
FN563289.1.1478	0	0	9	0	0	11	15	10	0	0	6	4	8	0	0	9	0	0	0	0	9	0	0	0	0	0	0	16	0	0	0	33	0	0	17	0	10	27	0	20	0	0	0	0	0	0	0	0	0
JQ798509.1.1448	0	0	0	15	0	0	0	0	0	0	0	3	0	7	0	0	0	0	178	13	359	76	283	21	10	0	34	0	100	0	128	0	0	13	0	33	9	27	0	9	0	0	0	0	0	0	0	0	0
AJ231189.1.1491	32	9	64	43	40	70	18	46	0	0	17	5	16	19	11	15	0	0	112	9	49	20	25	13	126	0	34	0	5	4	9	0	0	176	28	97	27	37	0	0	41	40	60	4	0	0	11	0	0
MKSZ01000030.25.1558	0	0	0	0	0	0	53	0	0	0	0	0	0	0	0	20	0	0	0	0	0	0	73	34	0	0	0	0	37	0	816	0	0	0	0	0	37	45	55	154	0	0	0	0	0	0	0	0	0
JX575998.1.1511	0	0	0	0	24	21	264	149	0	0	0	0	21	39	198	288	0	0	0	0	53	57	57	49	0	0	0	0	4	0	51	0	0	0	0	0	50	35	20	0	0	0	0	0	0	0	0	0	0
AB630575.1.1407	0	0	0	0	0	0	141	18	0	0	0	0	0	39	133	665	0	0	101	14	0	15	0	0	0	0	86	0	36	0	0	0	0	0	0	93	25	10	4	0	0	0	0	0	0	0	0	0	0
JF776948.1.1441	41	43	17	13	11	0	20	24	24	18	7	3	0	0	0	22	25	39	34	3	26	43	116	180	43	46	19	9	12	0	134	0	18	29	12	14	14	32	31	171	0	16	10	0	1	0	15	0	0
CP011636.5878874.5880427	0	0	0	0	0	0	0	0	0	0	0	0	0	0	0	0	0	0	0	0	0	0	0	0	0	0	0	0	0	0	0	0	0	0	0	0	0	0	0	0	0	0	0	0	0	0	0	0	0
KF454846.1.1426	50	53	34	33	0	8	12	20	25	36	9	0	0	12	0	30	29	40	53	10	91	73	92	54	57	44	62	14	22	0	46	0	23	41	29	49	29	34	0	10	10	14	16	0	3	0	0	0	0
AB681337.1.1470	0	0	11	41	0	54	37	71	0	0	13	3	0	10	0	46	0	0	122	60	182	121	44	39	0	0	169	0	13	0	17	0	0	0	30	110	10	24	0	0	0	14	13	15	0	0	7	0	0
X83801.1.1500	0	0	0	0	0	0	0	0	0	0	0	0	0	0	0	0	0	0	0	0	0	0	0	0	0	0	0	0	0	0	0	0	0	0	0	0	0	0	0	0	8	0	11	0	0	0	18	58	127
AF129441.1.1436	0	0	0	0	0	0	0	0	0	0	0	0	0	0	0	0	0	0	0	0	0	0	0	0	0	0	0	0	0	0	0	0	0	0	0	0	0	0	0	0	0	0	0	0	0	0	0	0	0
LUZW01000029.9752.11234	0	0	0	0	98	92	108	108	0	0	0	0	97	83	106	97	0	0	0	0	40	47	48	0	0	0	8	0	9	0	52	73	0	0	10	0	120	63	0	60	8	0	25	0	0	0	0	0	0
AY770946.1.1505	0	0	0	0	0	0	0	0	0	0	0	0	0	0	0	0	0	0	0	0	0	0	0	0	0	0	0	0	0	0	0	0	0	0	0	0	0	0	0	0	0	0	0	0	1	0	0	0	0
CP032825.56100.57605	0	0	0	0	0	0	0	0	0	0	0	0	0	0	0	0	0	0	0	0	0	0	0	0	0	0	0	0	0	0	0	0	0	0	0	0	0	0	0	0	0	0	0	25	0	337	37	34	409
AB088939.1.1345	0	0	0	7	127	122	65	0	0	0	0	0	47	192	38	76	0	0	53	2	256	73	0	0	0	0	10	0	22	0	0	202	0	0	0	0	0	65	0	0	0	0	0	0	0	0	0	0	0
KX014420.1.1498	0	0	0	29	0	0	0	0	0	0	0	4	0	0	0	0	0	0	40	0	259	44	15	0	0	0	9	0	36	0	0	0	0	0	33	95	13	124	0	0	108	0	255	0	0	42	0	35	0
FPLM01000312.12.1504	0	0	0	0	50	33	87	85	0	0	0	0	58	48	75	117	0	0	0	0	75	125	99	133	0	0	0	0	5	3	30	11	0	0	10	0	110	63	49	38	0	0	0	0	0	0	0	0	0
JN698196.1.1389	38	67	131	38	0	0	0	0	68	30	44	12	0	0	0	0	63	100	0	2	0	0	0	0	72	30	0	45	0	7	0	0	85	19	146	25	0	0	0	0	22	0	0	0	3	0	30	0	0
KC836012.1.1485	78	66	17	10	0	0	0	0	71	60	18	6	0	0	0	0	102	97	0	0	0	12	0	0	53	98	0	12	0	0	0	0	46	44	17	0	15	258	0	11	143	0	0	0	0	7	0	12	0
CP020917.159177.160718	0	0	0	0	0	0	0	0	0	0	0	0	0	0	0	0	0	0	0	0	0	0	0	0	0	0	0	0	0	0	0	0	0	0	0	0	0	0	0	0	41	11	41	0	0	43	0	38	20
AB637292.1.1480	137	163	81	10	0	0	0	0	106	75	18	6	0	0	0	0	91	120	18	2	0	0	0	0	100	206	29	17	0	10	0	0	47	69	27	14	0	0	0	0	0	0	0	0	0	0	0	0	0
AB223089.1.1471	0	0	0	0	0	0	0	0	0	0	0	0	0	0	0	0	0	0	0	0	0	185	0	89	0	0	0	0	578	0	493	0	0	0	0	0	0	0	0	0	0	0	0	0	0	0	0	0	0
AP014951.224207.225749	0	0	0	0	0	0	0	0	0	0	0	0	0	0	0	0	0	0	0	0	0	0	0	0	0	0	0	0	0	0	0	0	0	0	0	0	0	0	0	0	0	0	0	0	0	0	0	0	0
EU864437.1.1482	0	0	0	0	0	0	0	0	0	0	0	0	0	0	0	0	0	0	0	0	0	0	14	54	0	0	0	0	0	0	56	0	0	0	0	0	0	174	193	845	0	0	0	0	0	0	0	0	0
GQ103633.1.1347	0	0	0	0	0	0	0	0	0	0	0	0	0	0	0	0	0	0	0	0	0	0	0	0	0	0	0	0	0	0	0	0	0	0	0	0	0	0	0	0	0	0	0	0	0	0	0	0	0
Y09658.1.1473	0	0	8	0	0	0	0	0	0	0	0	0	0	0	0	0	0	0	0	0	0	0	0	0	0	0	7	0	8	0	0	0	0	0	0	0	0	0	0	0	0	5	0	0	0	0	0	34	9
KX533957.1.1442	47	30	22	29	32	28	0	12	19	37	13	14	16	11	0	0	42	24	108	7	27	32	18	0	72	22	46	11	5	0	0	12	25	78	32	43	0	13	0	0	40	42	0	2	3	21	61	0	0
CP026275.2394325.2395874	0	0	0	0	0	0	0	0	0	0	0	0	0	0	0	0	0	0	0	0	0	0	0	0	0	0	0	0	0	0	0	0	0	0	0	0	0	0	0	0	0	0	0	0	0	0	0	0	0
LN565187.1.1360	76	57	59	110	32	11	0	0	31	41	30	33	0	21	0	9	71	58	122	18	16	13	0	0	60	53	69	57	6	3	0	0	34	47	59	79	9	9	0	0	0	6	0	0	0	0	0	0	0
AB075017.1.1456	0	0	0	0	0	0	0	0	0	0	0	0	0	0	0	0	0	0	0	0	0	0	0	0	0	0	0	0	0	0	0	0	0	0	0	0	0	0	0	0	0	0	0	0	4	0	0	0	0
FM886841.1.1401	124	0	99	35	98	29	27	36	11	95	14	43	29	30	142	22	41	0	68	3	14	35	0	0	76	0	34	32	0	4	0	0	14	67	18	35	42	0	4	0	0	0	0	0	0	0	0	0	0
KF548220.1.1423	0	0	0	0	0	0	0	23	0	0	0	0	0	0	8	8	0	0	0	0	23	221	92	528	0	0	0	0	25	0	355	0	0	0	0	0	17	21	0	0	0	0	0	0	0	0	0	0	0
EF063622.1.1481	0	0	8	0	17	12	116	60	0	0	0	0	10	34	32	110	0	0	19	0	53	76	140	108	0	0	12	0	0	0	27	0	0	0	0	11	61	56	49	53	16	14	22	0	0	0	32	27	50
AB680878.1.1410	20	10	14	42	22	22	17	38	7	16	10	14	20	27	17	38	0	23	65	14	36	101	24	67	44	11	98	24	15	5	27	19	12	40	24	41	28	8	5	16	7	30	0	0	1	0	55	0	0
X95180.1.1454	0	0	0	0	0	0	0	0	0	0	0	0	0	0	0	0	0	0	0	0	0	0	0	0	0	0	0	0	0	0	0	0	0	0	0	0	0	0	0	0	0	0	13	0	0	0	0	136	68
AF050571.1.1423	0	0	0	0	31	29	187	101	0	0	0	0	19	20	60	192	0	0	0	0	45	58	167	142	0	0	0	0	11	0	57	43	0	0	0	0	39	43	17	45	0	0	10	0	0	0	0	0	0
AUBQ01000027.3435.4965	0	0	0	0	0	0	0	0	0	0	0	0	0	0	0	0	0	0	0	0	0	0	0	0	0	0	0	0	0	0	0	0	0	0	0	0	0	0	0	0	114	292	221	15	4	44	138	66	155
AB302398.1.1417	0	0	0	0	0	0	0	0	0	0	0	0	0	0	0	0	0	0	0	0	0	0	0	0	0	0	0	0	0	0	0	0	0	0	0	0	0	0	0	0	0	0	13	0	0	0	0	0	0
LRVM01000024.42.1563	0	0	0	0	0	0	0	0	0	0	0	0	0	0	0	0	0	0	0	0	0	0	0	0	0	0	0	0	0	0	0	0	0	0	21	10	0	0	0	0	0	10	0	2	0	16	57	0	62
GQ480076.1.1520	0	0	0	0	0	0	0	0	0	0	0	0	0	0	0	0	0	0	0	0	0	0	0	0	0	0	0	0	0	0	0	0	0	0	0	0	0	0	0	0	0	0	0	0	0	0	0	0	0
CP012945.1523999.1525460	16	0	22	27	29	34	58	59	0	11	13	5	15	23	25	30	0	0	37	12	19	47	24	40	37	0	31	13	13	0	48	0	0	101	20	39	18	34	8	23	38	46	28	18	2	9	12	26	0
JX113682.1.1360	0	0	21	0	15	0	0	0	0	0	15	0	20	0	0	0	0	0	0	0	0	0	0	0	0	0	0	23	0	18	0	23	0	0	13	0	12	0	7	0	120	12	29	2	3	65	0	0	0
KF441581.1.1475	0	0	0	0	0	9	71	83	0	0	0	0	0	11	75	152	0	0	0	0	39	58	211	278	0	0	0	0	15	0	39	0	0	0	0	0	71	26	100	50	0	0	0	0	0	0	0	0	0
AWGF01000024.254.1717	28	23	31	35	0	0	0	0	0	23	0	7	0	0	0	0	0	29	12	9	0	0	0	0	151	48	13	8	0	0	0	0	0	788	36	45	0	0	0	0	0	0	0	0	0	0	0	0	0
KR052827.1.1440	0	0	0	0	0	0	0	0	0	0	0	0	0	0	0	0	0	0	0	0	0	0	0	0	0	0	0	0	0	0	0	0	0	0	0	0	0	0	0	0	48	0	40	0	5	30	0	32	13
KR107352.1.1445	54	43	43	58	0	0	0	0	32	36	11	13	0	0	0	0	49	37	72	15	0	0	0	0	56	52	43	31	0	3	0	0	26	75	26	54	0	0	0	0	0	0	7	0	0	0	0	147	0
AJ387901.1.1492	0	0	0	13	84	117	107	80	0	0	0	0	110	77	102	76	0	0	12	0	42	47	35	0	0	0	0	0	5	3	44	47	0	0	15	0	122	48	0	39	13	0	28	0	0	0	0	0	0
AB680656.1.1410	14	15	15	26	19	37	12	41	7	11	18	13	13	16	10	29	13	14	46	11	51	91	24	62	47	12	95	19	22	5	14	11	23	46	40	28	31	15	0	9	15	29	0	2	0	0	39	0	0
KY233201.1.1470	0	0	0	28	184	26	62	0	0	0	0	16	127	64	52	32	0	0	0	0	69	27	0	0	0	0	0	0	0	0	0	18	0	0	9	0	198	13	6	0	186	0	39	0	0	0	0	0	9
KF437579.1.1453	0	0	0	0	0	0	0	0	0	0	0	0	0	0	0	0	0	0	0	0	0	0	0	0	0	0	0	0	0	0	0	0	0	0	0	0	0	0	0	0	0	0	0	0	0	0	0	0	0
CP010350.1666491.1668035	0	0	0	0	0	0	0	0	0	0	0	0	0	0	0	0	0	0	0	0	0	0	0	0	0	0	0	0	0	0	0	0	0	0	0	0	0	0	0	0	0	0	0	0	0	59	0	12	0
KF601940.1.1447	0	0	0	0	0	0	0	0	0	0	0	0	0	0	0	0	0	0	0	0	0	0	0	0	0	0	0	0	0	0	0	0	0	0	0	0	0	0	0	0	26	27	0	0	10	61	176	28	111
JN685491.1.1513	0	0	0	0	0	0	0	0	0	0	0	0	0	0	0	0	0	0	0	0	0	0	0	0	0	0	0	0	7	0	0	0	0	0	0	0	0	0	0	0	0	18	0	65	0	0	49	0	123
KP096395.1.1464	20	0	14	74	11	57	22	43	0	0	13	36	0	34	6	89	0	0	248	7	27	43	11	25	10	0	43	8	0	0	0	0	0	0	20	231	24	43	17	23	8	11	0	10	0	0	0	0	0
AB680312.1.1462	0	0	0	0	0	0	0	0	0	0	0	0	0	0	0	0	0	0	0	0	0	0	0	0	0	0	0	0	0	0	0	0	0	0	0	0	0	0	0	0	0	0	9	0	0	0	0	0	0
KJ881275.1.1504	0	0	0	0	0	34	9	42	0	0	0	0	35	11	58	13	0	0	0	0	51	128	72	54	0	0	0	0	6	0	36	35	0	0	0	0	51	66	28	33	0	53	0	0	11	0	12	0	0
HM129238.1.1404	0	0	10	11	0	10	45	32	0	0	6	0	0	12	45	21	0	0	21	7	15	41	45	38	26	0	8	0	6	0	10	0	0	66	9	14	14	32	44	35	24	38	30	13	2	12	23	60	0
AY950663.1.1411	0	0	0	9	0	35	30	54	0	0	0	0	0	16	26	59	0	0	30	6	53	70	85	90	0	0	28	0	72	0	209	10	0	16	0	38	17	88	20	72	9	8	22	5	0	0	0	0	0
JX047104.1.1445	0	0	0	0	0	0	0	0	0	0	0	10	0	0	0	0	0	0	0	0	0	0	0	0	0	0	0	0	0	0	0	0	0	0	0	0	0	0	0	0	223	9	94	23	2	0	12	0	176
GU296107.1.1473	0	0	0	0	0	0	0	0	0	0	0	0	0	0	0	0	0	0	0	0	0	0	0	0	0	0	0	0	0	0	0	0	0	0	0	0	0	0	0	0	0	0	0	0	1	0	0	0	0
JF174602.1.1341	0	0	0	18	0	0	0	0	0	0	0	11	0	0	0	0	0	0	23	0	0	0	0	0	0	0	15	0	0	0	0	0	0	0	0	26	0	0	0	0	865	26	21	0	3	0	21	0	20
AB486125.1.1307	0	0	0	35	44	39	15	21	0	0	7	6	19	51	0	12	0	0	60	17	105	99	89	70	0	0	20	10	69	0	26	0	0	0	48	180	41	86	21	21	0	0	0	5	0	0	0	0	0
JN697850.1.1307	43	15	12	24	11	12	17	0	10	33	0	15	10	26	9	12	46	21	91	4	47	17	0	0	32	0	105	22	22	0	16	0	21	31	11	47	9	13	0	0	6	15	24	0	0	17	16	21	80
CP010350.612046.613590	0	0	0	0	0	0	0	0	0	0	0	0	0	0	0	0	0	0	0	0	0	0	0	0	0	0	0	0	0	0	0	0	0	0	0	0	0	0	0	0	0	0	0	0	0	66	0	0	0
LN879547.4829719.4831231	0	0	0	0	0	0	0	0	0	0	0	0	0	0	0	0	0	0	0	0	0	0	0	0	0	0	0	0	0	0	0	0	0	0	0	0	0	0	0	0	0	0	0	0	2	0	0	0	0
EF424395.1.1359	0	0	0	0	0	0	0	0	0	0	0	0	0	0	0	0	0	0	0	0	0	0	0	0	0	0	0	0	5	0	0	0	0	0	0	0	0	0	0	0	0	0	0	3	0	32	13	166	0
GQ477904.1.1476	0	0	0	0	0	0	0	0	0	0	0	0	0	0	0	0	0	0	0	0	0	0	0	0	0	0	0	0	0	0	0	0	0	0	0	0	0	0	0	0	0	0	0	0	0	0	0	0	0
AB255069.1.1446	19	19	22	45	77	33	43	24	23	23	23	18	27	39	18	23	17	17	45	4	18	17	0	0	20	8	32	77	3	14	0	72	19	11	39	22	27	8	0	0	6	24	0	0	0	0	65	0	0
MF977327.1.1483	111	137	26	11	0	0	0	0	118	95	25	3	0	0	0	0	90	168	10	3	0	0	0	0	68	188	0	13	0	0	0	0	89	51	12	0	0	0	0	0	0	0	0	0	1	0	0	0	0
DQ296474.1.1490	0	0	0	0	48	23	138	21	0	0	0	0	18	139	365	65	0	0	0	0	0	17	15	25	0	0	0	0	3	0	57	0	0	0	0	0	229	50	6	0	0	0	0	0	0	0	0	0	0
KT337617.1.1484	0	0	0	0	0	0	0	0	0	0	0	0	0	0	0	0	0	0	0	0	16	0	71	25	0	0	0	0	35	0	220	0	0	0	0	0	0	64	0	233	18	10	20	0	0	6	0	113	0
CP026047.1231450.1232999	0	0	0	0	0	0	0	0	0	0	0	0	0	0	0	0	0	0	0	0	0	0	0	0	0	0	0	0	0	0	0	0	0	0	0	0	0	0	0	0	0	0	0	0	0	0	0	0	0
AB240501.1.1483	148	41	20	0	0	0	0	0	78	120	11	6	0	0	0	0	102	134	12	0	0	0	0	0	137	19	7	0	0	7	0	0	297	18	0	0	0	11	0	0	0	6	0	0	0	0	9	0	0
KJ778652.1.1505	0	0	0	0	0	0	0	0	0	0	0	0	0	0	0	0	0	0	0	0	0	0	0	0	0	0	0	0	0	0	0	0	0	0	0	0	0	0	0	0	0	0	0	0	0	0	0	0	0
AJ389907.1.1437	0	0	11	0	0	0	0	0	0	0	0	0	0	0	0	0	0	0	0	0	12	0	0	0	0	0	0	0	0	0	0	0	0	0	0	0	0	0	0	0	0	0	0	0	1	0	0	0	10
FR669237.1.1483	0	0	0	0	0	0	0	0	0	0	0	0	0	0	0	0	0	0	0	0	0	0	0	0	0	0	0	0	0	0	0	0	0	0	0	0	0	0	0	0	10	12	0	0	0	29	56	10	33
KP765733.86466.87964	0	0	0	0	0	0	0	0	0	0	0	0	0	0	0	0	0	0	0	0	0	0	0	0	0	0	0	0	0	0	0	0	0	0	0	0	0	0	0	0	0	0	0	1196	0	0	0	0	0
HE575378.1.1445	47	0	78	41	20	25	11	28	0	14	14	9	0	8	0	10	0	14	47	17	40	54	17	26	79	14	28	12	13	0	11	0	0	245	33	68	18	29	4	12	19	19	29	0	0	0	0	0	0
JX457232.1.1493	0	0	0	0	0	0	0	13	0	0	0	0	0	0	0	0	0	0	12	0	64	40	91	0	0	0	0	0	71	0	49	0	0	0	0	8	23	32	0	46	0	7	0	0	0	0	84	0	0
GBTZ01031387.47.1561	0	0	0	0	0	0	0	0	0	0	0	0	0	0	0	0	0	0	0	0	0	0	0	0	0	0	0	0	0	0	0	0	0	0	0	0	0	0	0	0	0	0	0	0	0	0	0	0	0
AB681850.1.1412	0	0	0	0	0	0	0	0	0	0	0	0	0	0	0	0	0	0	0	0	0	0	0	0	0	0	0	0	0	0	0	0	0	0	0	0	0	0	0	0	0	0	0	0	0	0	0	0	0
GQ502504.1.1405	0	0	0	0	0	0	0	10	0	0	0	0	0	0	0	0	0	0	0	0	19	10	0	0	0	0	0	0	8	0	10	0	0	0	0	0	0	0	0	0	0	13	0	0	0	12	1044	0	12
CP001220.525211.526736	0	0	0	0	0	0	0	0	0	0	0	0	0	0	0	0	0	0	0	0	0	0	0	0	0	0	0	0	0	0	0	0	0	0	0	0	0	0	0	0	0	0	0	0	2	0	0	0	0
KR673339.1.1467	0	0	0	0	0	0	0	0	0	0	0	0	0	0	0	0	0	0	0	0	0	0	0	0	0	0	0	0	0	0	0	0	0	0	0	0	0	0	0	0	0	0	0	0	13	0	0	0	0
CU926514.1.1357	0	0	0	0	31	205	28	46	0	0	0	0	49	45	36	0	0	0	0	0	102	0	0	0	0	0	0	13	9	4	0	51	0	0	15	0	151	49	0	0	6	9	0	0	0	11	16	48	0
EU104284.1.1429	0	0	0	0	0	0	33	101	0	0	0	0	0	0	36	61	0	0	0	0	11	63	197	120	0	0	0	0	19	0	61	0	0	0	0	0	13	42	99	129	0	95	0	5	0	0	0	0	0
AHIL01000001.3846.5373	0	0	0	0	0	0	0	0	0	0	0	0	0	0	0	0	0	0	0	0	0	0	0	0	0	0	0	0	0	0	0	0	0	0	0	0	0	0	0	0	0	0	0	0	3	0	0	0	0
FM178533.1.1380	9	8	0	13	0	0	0	12	0	8	0	3	0	0	0	0	0	16	94	8	42	54	23	23	9	0	62	0	14	0	0	0	15	9	12	63	0	43	20	10	0	19	0	0	4	18	29	0	0
EF424391.1.1408	0	0	0	0	0	23	43	37	0	0	0	0	0	0	0	0	0	0	0	0	0	0	0	105	0	0	0	0	0	0	0	0	0	0	0	0	94	8	135	12	25	98	105	25	6	11	23	29	27
M11224.1.1536	0	0	0	0	0	0	0	0	0	0	0	0	0	0	0	0	0	0	0	0	0	0	0	0	0	0	0	0	0	0	0	0	0	0	0	0	0	0	0	0	0	0	0	0	2	0	0	0	0
FJ393114.1.1513	0	0	0	0	0	0	0	0	0	0	0	0	9	0	0	0	0	0	0	0	0	0	0	0	0	0	0	0	0	0	0	0	0	0	0	0	0	0	0	0	14	24	0	0	7	98	185	32	11
GQ503787.1.1505	0	0	0	0	0	0	0	0	0	0	0	0	0	0	0	0	0	0	0	0	0	0	0	0	0	0	0	0	0	0	0	0	0	0	0	0	0	0	0	0	0	0	0	0	0	0	0	0	0
AF094739.1.1449	0	0	0	0	0	0	0	0	0	0	0	0	0	0	0	0	0	0	0	0	0	0	0	0	0	0	0	0	0	0	0	0	0	0	0	0	0	0	0	0	0	0	0	0	0	0	0	0	0
LT629797.3883322.3884861	0	0	0	0	0	0	0	0	0	0	0	0	0	0	0	0	0	0	0	0	0	0	0	0	0	0	0	0	0	0	0	0	0	0	0	0	0	0	0	0	0	0	0	0	0	0	0	0	0
FPLP01011232.33.1551	13	34	0	0	0	0	0	0	117	51	0	5	0	0	0	0	100	161	0	0	0	0	0	0	0	0	0	0	0	0	0	0	664	0	0	0	0	0	0	0	0	0	0	0	0	0	0	0	0
LC276257.1.1427	0	0	0	0	0	0	77	42	0	0	0	0	0	0	61	96	0	0	0	0	41	90	241	204	0	0	0	0	8	0	55	0	0	0	0	0	43	70	116	0	0	0	0	0	0	0	0	0	0
KM251054.1.1447	0	0	0	0	0	22	85	50	0	0	0	0	90	134	352	38	0	0	0	0	0	38	0	0	0	0	0	0	0	0	0	0	0	0	0	0	305	27	0	0	0	0	0	0	0	0	0	0	0
FPLM01004119.14.1519	0	0	50	121	0	0	0	0	0	0	53	47	0	0	0	0	0	0	43	14	11	0	0	0	0	0	58	60	0	0	0	0	0	0	157	265	0	0	0	0	0	0	0	0	0	0	0	248	7
JF747985.1.1490	0	13	74	121	16	13	0	0	21	0	52	24	0	20	0	0	20	23	90	24	18	0	0	0	0	0	108	78	0	0	0	0	47	0	98	117	0	0	0	0	13	38	0	0	0	6	29	0	0
CP020657.330052.331605	0	0	0	0	0	0	0	0	0	0	0	0	0	0	0	0	0	0	0	0	0	0	0	0	0	0	0	0	0	0	0	0	0	0	0	0	0	0	0	0	0	0	0	0	0	0	0	0	0
DQ984633.1.1487	12	0	47	54	11	44	20	21	0	9	11	15	8	47	0	36	15	12	59	8	17	13	19	34	32	0	20	15	0	0	77	0	0	39	50	45	23	48	6	9	29	0	178	13	1	0	9	10	0
EU234086.1.1488	13	0	0	9	0	0	0	0	7	9	0	0	0	0	0	0	0	0	26	12	36	30	18	0	0	0	27	0	3	0	8	0	14	0	0	30	11	30	0	26	0	27	0	0	0	17	22	0	0
GQ221767.1.1426	11	0	11	25	17	24	44	81	0	0	6	6	10	20	37	47	0	0	67	5	31	49	56	79	10	0	43	0	7	3	9	0	0	42	11	20	33	24	13	23	10	34	13	6	6	0	14	0	0
KJ808233.1.1446	10	0	15	20	17	38	66	60	0	7	6	8	0	24	44	35	0	9	13	10	29	52	22	0	50	10	20	0	8	0	15	0	12	72	19	37	22	38	0	32	41	71	32	0	0	0	14	10	0
KC110953.1.1439	9	0	33	75	22	0	10	0	0	0	14	21	0	0	0	12	0	9	92	10	21	16	0	0	10	10	65	22	3	3	0	46	0	19	97	183	12	9	0	0	37	6	20	0	0	0	0	0	0
EF608518.1.1446	0	0	0	0	0	0	0	0	0	0	0	0	0	0	0	0	0	0	0	0	0	0	0	0	0	0	0	0	0	0	0	0	0	0	0	0	0	0	0	0	0	0	0	0	0	0	0	0	0
JX114462.1.1458	0	0	0	0	26	20	159	130	0	0	0	0	80	176	121	29	0	0	27	12	17	39	10	0	0	0	7	0	31	0	62	0	0	0	0	8	121	12	0	0	0	0	0	0	0	0	0	0	0
Z76659.1.1510	0	0	0	0	0	0	0	0	0	0	0	0	0	0	0	0	0	0	0	0	0	0	0	0	0	0	0	0	0	0	0	0	0	0	0	0	0	0	0	0	0	0	0	0	0	0	0	0	0
AB286495.1.1382	0	0	31	11	11	15	0	0	0	9	64	7	66	0	0	0	14	0	0	0	0	0	0	0	0	9	0	59	0	171	0	236	0	0	37	0	0	0	0	0	11	0	0	0	0	27	10	0	0
FR675971.1.1407	0	0	0	0	0	0	0	0	0	0	0	0	0	0	0	0	0	0	0	0	0	0	21	30	0	0	0	0	39	0	580	0	0	0	0	0	0	201	0	193	0	0	0	0	0	0	0	0	0
AY746987.1.1366	0	0	11	8	12	0	0	0	0	0	0	0	0	0	0	0	0	0	18	2	0	16	0	0	0	0	7	0	0	0	0	0	0	11	11	16	10	12	0	0	35	270	63	23	3	25	157	36	24
LT840125.1.1448	29	19	26	44	10	9	0	0	16	40	24	21	0	11	6	0	37	18	60	2	0	0	0	0	52	13	40	17	4	3	0	0	19	63	32	37	0	0	0	0	124	114	12	3	9	0	24	0	0
FN563168.1.1483	0	0	0	0	26	15	58	84	0	0	6	0	17	13	17	41	0	0	16	2	34	40	78	48	0	0	0	0	0	0	14	44	0	0	15	8	48	42	47	89	21	41	22	0	1	30	0	0	0
JN869169.1.1481	0	0	0	9	0	9	0	15	0	0	0	0	0	0	0	7	0	0	11	0	17	13	26	28	0	0	7	0	0	0	15	0	0	0	0	11	14	9	12	9	79	223	44	22	0	0	34	10	11
JQ327982.1.1502	0	0	0	0	0	0	0	0	0	0	0	0	0	0	0	0	0	0	0	0	0	199	70	175	0	0	0	0	91	0	182	0	0	0	0	0	57	161	140	0	0	0	0	0	0	0	0	0	0
KF003149.1.1464	80	18	43	30	0	0	0	0	12	23	15	17	0	0	0	0	21	16	73	7	0	0	0	0	155	14	76	14	0	0	0	0	10	368	19	62	0	0	0	0	0	0	0	0	0	0	0	0	0
ADGO01078803.501.1962	0	0	0	0	0	0	0	0	0	0	0	0	0	0	0	0	0	0	10	5	185	176	10	14	8	0	188	0	287	0	65	0	0	109	0	0	0	16	0	0	0	0	0	0	0	0	0	0	0
KJ200441.1.1448	106	73	44	22	19	14	0	0	59	53	26	6	8	0	12	10	91	56	22	2	14	16	0	9	93	32	24	29	0	5	0	0	65	79	27	0	16	0	0	0	0	0	0	0	0	10	12	0	0
AM411925.1.1317	70	23	20	24	19	21	20	26	26	35	13	3	13	23	22	24	78	34	15	7	0	44	0	26	84	24	14	34	0	6	0	16	25	119	24	11	34	19	25	6	0	6	0	0	0	0	10	0	0
AB234027.1.1403	34	28	195	22	26	12	12	9	21	16	26	7	8	0	0	11	23	42	28	2	22	34	17	21	41	31	42	31	10	28	16	10	0	30	48	37	11	18	7	6	0	21	0	4	2	6	10	0	0
U62888.1.1392	10	0	0	25	20	28	14	31	0	0	10	0	10	18	13	43	0	14	34	22	44	207	44	118	15	0	70	27	17	5	15	9	10	12	20	34	24	14	11	0	0	24	0	0	0	0	11	0	0
AB692943.1.1419	0	0	0	0	0	0	0	0	0	0	0	0	0	0	0	0	0	0	0	0	0	0	0	0	0	0	0	0	0	0	0	0	0	0	0	0	0	0	0	0	0	0	0	0	0	0	0	0	0
AF407407.1.1516	0	0	0	0	0	34	39	15	0	0	0	0	23	46	55	13	0	0	0	3	43	41	115	254	0	0	0	0	5	0	85	0	0	0	0	0	47	83	57	96	0	0	0	0	0	0	0	0	0
AF386748.1.1488	0	0	0	0	0	0	0	0	0	0	0	0	0	0	0	0	0	0	0	0	0	0	0	0	0	0	0	0	0	0	0	0	0	0	0	0	0	0	0	0	0	0	0	1046	0	0	0	0	0
HQ904242.1.1487	0	0	37	37	127	44	36	13	11	0	59	11	51	87	37	25	0	17	36	5	35	25	0	0	0	0	17	35	3	18	0	20	19	0	40	21	13	13	0	0	12	14	16	0	0	10	9	51	0
AM409363.1.1449	0	0	0	11	8	10	19	47	0	10	0	0	0	0	17	21	0	0	60	11	25	67	44	134	0	0	54	0	10	0	53	0	0	19	0	44	20	31	16	26	8	37	0	0	0	0	16	0	0
FPLS01047255.11.1475	43	17	23	20	11	13	24	32	11	17	7	3	0	8	9	19	13	0	23	8	23	77	64	103	84	14	22	0	6	0	25	0	0	188	22	14	19	22	11	30	6	6	0	0	1	0	0	0	0
LC133750.1.1447	21	0	19	19	14	17	0	13	8	6	14	8	0	0	6	0	13	9	77	30	43	207	67	177	25	0	62	15	0	4	9	0	11	19	0	67	0	35	5	18	0	0	0	0	0	0	0	0	0
EF515407.1.1399	0	0	0	0	0	0	0	0	0	0	0	0	0	0	0	0	0	0	0	0	0	0	0	0	0	0	0	0	0	28	0	987	0	0	0	0	0	0	0	0	0	0	0	0	0	0	0	0	0
KC252683.1.1376	0	0	0	0	0	0	0	0	0	0	0	0	0	0	0	7	0	0	0	0	0	0	0	0	0	0	0	0	0	0	0	0	0	0	0	8	0	8	0	8	290	324	19	6	1	0	26	0	0
HQ538644.1.1464	88	69	22	7	0	0	0	0	41	26	12	4	0	0	0	0	37	45	0	3	0	0	0	0	177	45	0	0	0	0	0	0	54	401	0	0	0	0	0	0	0	0	0	0	0	0	0	0	0
MKST01000010.2116.3669	0	0	0	0	0	0	0	14	0	0	0	0	0	0	0	0	0	0	0	0	0	13	42	52	9	0	0	0	3	0	28	0	0	17	0	0	0	15	10	62	129	76	359	16	0	0	24	0	0
KC961300.1.1457	0	0	0	50	0	32	0	21	0	0	0	8	0	14	0	14	0	0	202	9	116	145	36	71	10	0	47	0	15	0	25	13	0	0	32	83	14	50	0	14	0	0	0	0	0	0	0	0	0
EU771850.1.1394	0	0	0	0	0	0	0	0	0	0	0	0	0	0	0	0	0	0	0	0	0	0	0	0	0	0	0	0	0	0	0	0	0	0	0	0	0	0	0	0	9	0	0	0	0	6	0	0	0
HE575392.1.1455	0	11	0	0	0	0	0	0	56	0	8	0	0	0	0	0	0	22	0	0	0	0	0	0	0	0	0	0	0	4	0	0	110	0	0	0	0	0	0	0	0	0	0	0	0	17	18	0	0
KC432026.1.1317	0	0	0	0	0	11	236	136	0	0	0	0	0	28	217	281	0	0	0	0	0	25	41	23	0	0	0	0	0	0	0	0	0	0	0	0	23	0	4	0	0	0	0	0	0	0	0	0	0
AY530551.1.1472	0	12	85	8	0	0	0	0	12	7	46	7	0	0	0	0	15	0	0	0	0	0	0	0	0	0	10	16	0	0	0	0	37	0	12	0	0	0	0	0	0	0	0	0	0	0	0	0	520
HM318898.1.1342	0	8	50	14	45	16	0	9	18	0	0	0	0	0	0	8	18	21	0	7	31	65	58	53	0	0	0	16	7	0	40	0	39	0	61	59	36	49	10	7	6	15	0	9	4	0	0	0	0
EF547937.1.1395	0	0	25	7	12	0	0	9	0	0	0	3	0	0	0	75	0	0	0	0	13	0	9	0	0	0	7	22	0	0	0	0	0	0	0	27	0	11	0	0	0	0	0	2	0	0	0	15	9
HM317337.1.1363	0	0	0	17	0	35	29	107	0	0	0	3	0	13	6	23	0	0	41	10	53	90	104	112	0	0	41	0	13	0	82	0	0	0	9	53	31	69	41	33	0	0	0	0	0	0	0	0	0
JN169774.1.1346	0	0	0	0	0	0	0	0	0	0	0	0	0	0	0	0	0	0	0	0	0	0	0	0	0	0	0	0	0	0	0	0	0	0	0	0	0	0	0	0	0	0	0	0	0	0	0	0	0
FJ901110.1.1402	0	0	241	51	47	0	0	0	0	0	35	29	0	16	0	0	0	0	51	10	10	0	0	0	0	0	45	195	0	0	0	0	0	0	105	153	0	0	0	0	0	5	0	0	0	0	17	0	0
CP022367.380800.382296	0	0	0	0	0	0	0	0	0	0	0	0	0	0	0	0	0	0	0	0	0	0	0	0	0	0	0	0	0	0	0	0	0	0	0	0	0	0	0	0	0	0	0	0	0	0	0	0	0
X96956.1.1469	21	19	0	16	0	8	0	18	22	15	8	0	0	0	0	0	14	42	20	12	11	52	0	43	17	0	50	13	3	0	0	0	67	12	18	22	12	19	10	7	0	10	0	0	3	10	25	0	0
EF465533.1.1436	12	0	0	57	21	34	15	18	13	10	9	5	11	8	0	0	14	10	80	5	37	10	38	0	13	15	21	8	0	0	0	16	14	0	23	34	10	9	0	0	0	68	0	5	3	0	65	0	0
JN697831.1.1351	15	15	105	68	0	14	0	0	15	21	50	25	0	10	0	0	63	17	20	6	26	18	34	0	21	20	7	70	4	0	0	0	9	22	135	63	18	57	5	9	0	0	17	0	0	0	0	0	0
JN391674.1.1430	0	0	0	0	0	0	0	0	0	0	0	0	0	0	0	0	0	0	0	0	12	12	20	19	0	0	0	0	5	0	12	0	0	0	0	0	0	0	0	0	389	299	63	82	2	0	0	0	8
JF166791.1.1363	41	113	12	9	0	0	0	0	87	44	6	0	0	0	0	0	62	194	0	5	0	0	0	0	35	202	0	0	0	0	0	0	108	0	0	0	0	0	0	0	0	0	0	0	0	0	0	0	0
AB175657.1.1471	0	0	0	0	0	29	0	12	0	0	0	0	0	22	0	0	0	0	39	36	54	44	15	49	0	0	32	0	21	0	54	0	0	0	0	492	38	51	9	0	0	0	0	0	0	0	0	0	0
JX066669.1.1339	16	12	11	21	54	25	43	36	0	15	7	5	40	27	22	12	27	0	28	0	27	13	125	27	16	8	10	0	0	7	0	17	0	25	17	9	41	85	32	94	0	8	0	0	1	0	9	0	0
JF123948.1.1313	23	18	45	130	90	37	9	0	18	8	27	17	20	15	0	0	0	16	81	15	0	0	0	0	74	14	21	34	0	5	0	18	13	159	37	33	0	0	0	0	0	15	0	0	0	0	0	0	0
JX462525.1.1510	0	0	0	0	0	0	0	0	0	0	0	0	0	0	0	0	0	0	0	0	0	0	0	0	0	0	0	0	0	0	0	0	0	0	0	0	0	0	0	0	6	6	0	0	0	473	8	340	0
CP032630.3067979.3069507	31	13	31	31	14	10	31	0	9	17	10	10	9	9	0	0	0	16	51	15	26	16	0	0	108	21	75	31	6	6	0	0	29	157	34	40	11	8	0	0	7	13	9	0	0	0	0	0	0
HE583173.1.1386	0	0	0	0	0	16	60	20	0	0	0	3	28	13	426	15	0	0	16	13	17	27	0	0	0	0	26	0	3	0	0	11	0	0	0	36	16	39	0	0	6	0	0	5	0	0	0	31	0
FJ269057.1.1487	0	0	0	0	0	50	174	139	0	0	0	0	0	16	210	114	0	0	0	0	11	11	35	18	0	0	0	0	0	0	8	0	0	0	0	0	98	44	50	6	0	0	0	0	0	0	0	0	0
JN679139.1.1483	124	91	19	19	0	0	0	0	76	88	23	7	0	0	0	0	159	85	0	0	0	0	0	0	61	92	0	15	0	0	0	0	61	46	16	0	0	0	0	0	0	0	0	0	0	0	0	0	0
JX462546.1.1487	0	0	0	0	0	19	0	0	0	0	0	0	69	11	0	0	0	0	0	0	0	0	0	0	0	0	0	13	4	12	0	553	0	0	11	0	0	0	0	0	7	50	0	0	0	27	0	0	0
FQ659454.1.1330	0	0	0	0	0	0	0	114	0	0	0	0	0	0	82	0	0	0	0	0	0	21	131	382	0	0	0	0	3	0	85	0	0	0	0	0	0	0	63	99	0	0	0	0	0	0	0	0	0
HG917685.1.1416	13	0	0	16	0	15	25	57	0	0	0	0	0	8	0	21	0	0	12	0	47	72	157	276	12	0	0	0	3	0	44	0	0	62	9	10	21	15	44	31	0	5	0	0	0	0	0	0	0
CP011270.1884247.1885732	0	0	0	7	0	35	66	79	0	0	0	0	8	71	65	191	0	0	50	9	44	32	18	26	31	0	26	0	6	0	10	0	0	81	0	27	40	22	7	7	0	7	0	0	0	0	0	0	0
FJ799120.1.1498	0	0	0	0	0	45	19	72	0	0	0	0	0	10	23	0	0	0	0	0	52	18	0	0	0	0	0	0	4	0	13	59	0	0	0	0	48	35	0	10	12	17	0	0	0	44	44	48	23
X79458.1.1486	0	0	0	0	0	0	9	9	0	0	0	0	0	0	14	13	0	0	0	0	25	11	9	0	0	0	0	0	8	0	68	0	0	0	0	0	0	56	0	85	0	10	0	0	0	6	25	51	193
KC845973.1.1478	0	8	41	42	46	55	37	0	15	0	68	16	51	39	51	24	0	12	29	7	17	0	0	0	0	0	9	67	3	5	0	0	15	0	61	20	31	0	0	0	8	6	0	0	0	0	0	0	0
EU828414.1.1456	0	0	0	20	0	19	0	0	0	0	15	0	70	10	0	0	0	0	9	0	10	0	0	0	0	0	0	9	0	23	0	401	0	0	11	0	0	13	0	0	10	68	0	0	0	39	8	0	0
JN035218.1.1452	55	126	0	0	0	0	0	0	79	29	0	0	0	0	0	0	59	204	0	0	0	0	0	0	16	277	0	0	0	0	0	0	106	0	0	0	0	0	0	0	0	0	0	0	0	0	0	0	0
AJ227795.1.1416	0	0	0	27	8	22	27	29	0	0	0	0	0	14	35	10	0	0	16	10	53	27	30	13	0	0	11	0	0	0	0	0	0	0	0	142	13	44	6	0	0	15	0	17	0	0	0	0	0
JQ996665.1.1510	0	0	0	0	0	0	43	81	0	0	0	0	0	0	23	78	0	0	0	0	30	97	130	239	0	0	0	0	6	0	106	0	0	0	0	0	19	21	40	40	0	0	0	0	0	0	0	0	0
JX872343.1.1393	98	77	51	20	15	0	0	0	23	64	15	6	0	0	0	0	72	39	20	0	0	0	0	0	89	32	17	36	0	5	0	0	26	138	31	24	0	0	0	0	7	0	0	0	1	0	9	0	0
AB818646.1.1491	0	0	17	10	17	199	18	8	0	0	23	0	91	39	82	25	0	0	9	7	39	0	0	0	0	0	15	18	6	0	28	16	0	0	21	19	160	85	0	0	0	0	0	0	0	0	0	0	0
KM089833.1.1477	0	0	0	0	0	0	0	0	0	0	0	0	0	0	0	0	0	0	0	0	77	0	0	0	0	0	0	0	0	0	0	0	0	0	0	0	0	0	0	0	0	0	0	0	0	0	0	0	29
AF282916.1.1482	0	0	0	0	0	0	0	0	0	0	0	0	0	0	0	0	0	0	0	0	0	0	0	0	0	0	0	0	0	0	0	0	0	0	0	0	0	0	0	0	0	0	0	0	1	0	0	0	34
LN560144.1.1324	0	0	10	45	62	32	0	0	0	11	103	16	47	0	0	0	10	0	0	0	0	0	0	0	0	0	0	79	0	79	0	279	0	0	112	0	10	0	0	0	0	0	0	0	0	0	0	0	0
JF803808.1.1418	0	0	0	0	0	0	20	0	0	0	0	0	0	12	0	0	0	0	0	0	13	0	0	0	0	0	0	0	4	0	0	0	0	0	0	0	52	20	0	0	0	5	0	0	0	0	0	0	19
KF931641.1.1444	0	0	0	0	0	0	0	0	0	0	0	0	0	0	0	0	0	0	0	0	0	0	0	0	0	0	0	0	0	0	0	0	0	0	0	0	0	0	0	0	0	0	0	0	0	7	0	0	0
FR853416.1.1449	115	116	48	17	9	0	0	0	45	51	12	12	0	0	0	0	81	40	31	5	0	0	0	0	78	59	23	23	3	0	0	0	28	63	22	13	0	0	0	0	0	6	0	0	1	0	0	0	0
KY031327.1.1458	100	55	30	10	0	0	0	0	56	90	17	0	0	0	0	0	185	97	15	0	0	0	0	0	55	90	0	11	0	0	0	0	59	52	0	10	0	0	0	0	0	0	0	0	0	0	0	0	0
FN436172.1.1513	0	0	0	0	22	21	83	100	0	0	0	0	14	23	22	48	0	0	0	0	51	23	63	10	0	0	0	0	6	0	69	0	0	0	0	0	29	49	0	185	15	6	0	0	0	0	0	0	0
CP022363.432613.434109	0	0	0	0	0	0	0	0	0	0	0	0	0	0	0	0	0	0	0	0	0	0	0	0	0	0	0	0	0	0	0	0	0	0	0	0	0	0	0	0	0	0	0	0	0	0	0	0	0
HE576075.1.1458	0	0	0	0	0	0	0	0	0	0	0	0	0	0	0	0	0	0	0	0	0	0	0	0	0	0	0	0	0	3	0	25	0	0	0	0	0	0	0	0	20	5	0	0	0	32	15	0	0
MF706250.1.1461	0	0	0	0	0	0	0	23	0	0	0	0	0	0	0	0	0	0	0	0	96	130	237	189	0	0	0	0	58	0	68	0	0	0	0	0	0	49	0	70	0	0	0	0	0	0	0	0	0
D85994.1.1329	0	0	0	0	0	0	0	0	0	0	0	0	0	0	0	0	0	0	0	0	0	0	0	0	0	0	0	0	0	0	0	0	0	0	0	0	0	0	0	0	0	0	0	0	0	0	0	0	0
EU104101.1.1413	16	0	11	20	13	37	24	56	0	18	0	12	17	28	32	34	13	0	28	7	31	60	53	46	15	0	43	12	15	4	19	10	0	22	15	29	27	27	8	25	0	6	17	8	0	0	15	0	0
FJ542965.1.1486	11	9	9	12	8	39	55	93	0	0	12	4	9	8	12	32	0	0	25	8	59	44	113	67	25	0	24	0	7	5	23	43	0	37	15	0	23	0	12	6	9	15	13	0	1	0	0	0	0
MKSO01000001.168928.170410	35	19	27	67	21	18	0	0	16	10	15	26	0	8	0	0	24	24	86	6	0	0	0	0	15	29	20	58	0	0	0	0	12	18	73	147	0	0	0	0	28	13	9	0	0	7	9	32	0
JQ086951.1.1417	0	0	0	0	10	10	17	10	0	0	0	0	0	9	0	21	0	0	0	0	97	97	157	108	0	0	7	0	21	0	97	0	0	0	0	0	22	98	9	110	0	0	10	0	0	0	0	0	0
AB238789.1.1458	0	0	0	0	0	0	0	0	0	0	0	0	0	0	0	0	0	0	0	0	0	0	0	0	0	0	0	0	0	0	0	0	0	0	0	0	0	0	0	0	8	11	15	0	2	0	11	9	0
JQ625004.1.1347	0	0	0	0	0	0	0	24	0	0	0	0	0	0	18	11	0	0	0	3	77	164	180	101	0	0	0	0	9	0	49	0	0	0	0	0	39	170	8	56	0	0	0	0	0	0	0	0	0
AB166882.1.1467	0	0	0	0	0	0	0	0	0	0	0	0	10	0	0	0	0	0	0	0	0	0	0	0	0	0	0	0	0	0	8	0	0	0	0	0	0	0	0	0	0	0	0	0	0	0	0	0	0
KY190671.1.1467	0	0	0	0	0	0	0	0	0	0	0	0	0	0	0	0	0	0	0	0	0	0	0	0	0	0	0	0	0	0	0	0	0	0	0	0	0	0	0	12	337	65	237	15	11	0	27	0	0
AM084043.1.1456	11	0	15	8	0	0	0	0	7	0	0	0	0	0	0	0	0	0	9	0	0	18	0	17	17	0	13	0	0	0	12	0	0	33	9	13	0	0	0	9	47	116	57	29	2	7	16	16	40
AY328789.1.1422	25	16	30	76	15	24	0	0	9	12	31	22	0	12	0	0	14	10	95	15	19	0	0	0	28	0	23	23	0	0	0	0	9	76	55	213	0	12	0	0	0	12	0	0	0	0	0	0	0
CP011272.3578879.3580367	9	0	0	0	0	19	20	134	0	0	0	0	0	8	0	26	0	0	29	17	17	83	87	121	19	0	41	0	22	0	32	0	0	62	0	12	17	46	8	36	0	31	0	0	0	0	0	0	0
FPLM01006508.36.1561	0	0	8	8	15	0	0	0	0	0	15	0	0	9	6	0	0	0	0	8	0	0	0	0	0	0	20	21	0	0	0	0	25	0	15	35	0	0	0	0	49	25	131	0	0	43	17	55	0
FN396935.1.1327	0	0	0	0	29	59	20	41	0	0	0	0	70	26	23	14	0	0	0	6	43	60	19	0	0	0	0	9	8	3	19	11	10	0	15	18	113	154	15	43	6	13	7	0	0	0	0	0	0
KC835990.1.1484	0	0	0	0	0	148	79	101	0	0	0	0	0	30	122	105	0	0	0	0	35	89	0	0	0	0	0	0	0	0	0	0	0	0	0	0	175	17	0	0	0	0	0	0	0	0	0	0	0
HM159980.1.1507	0	0	0	0	0	0	0	0	0	0	0	0	0	0	0	0	0	0	0	0	0	0	0	0	0	0	0	0	0	0	0	0	0	0	10	9	0	0	0	0	42	5	143	0	3	19	18	0	0
GQ264532.1.1463	0	0	0	0	0	0	58	178	0	0	0	0	0	7	0	40	0	0	13	2	10	20	106	91	0	0	0	0	3	0	172	0	0	0	0	0	19	11	143	25	0	0	0	0	0	0	0	0	0
HE604052.1.1499	0	0	0	0	34	32	115	21	0	0	0	0	46	68	114	79	0	0	0	0	48	70	60	20	0	0	0	0	9	0	27	12	0	0	0	0	117	17	0	0	0	0	0	0	0	0	0	0	0
DQ234095.1.1540	0	0	0	0	0	0	0	0	0	0	0	0	0	0	0	0	0	0	0	0	0	0	0	0	0	0	0	0	0	0	0	0	0	0	0	0	0	0	0	0	0	0	0	0	0	0	0	0	0
AJ295670.1.1495	0	0	0	0	0	0	0	0	0	0	0	0	0	0	0	0	0	0	0	0	0	0	0	0	0	0	0	0	0	0	0	0	0	0	0	0	0	0	0	0	0	0	101	2	0	0	0	86	235
LC276047.1.1423	0	0	0	0	36	66	32	55	0	0	0	0	254	28	106	37	0	0	0	0	0	15	9	0	0	0	0	0	0	5	0	183	0	0	0	0	43	12	11	0	0	0	0	0	0	0	0	0	0
HQ602890.1.1435	0	0	0	0	0	0	0	0	0	0	0	0	0	0	0	0	0	0	0	0	0	0	0	0	0	0	0	0	0	0	0	0	0	0	0	0	0	0	0	0	0	0	0	0	0	0	0	61	233
JX272036.1.1454	0	0	0	0	0	0	0	17	0	0	0	0	0	0	0	0	0	0	0	0	0	20	0	20	0	0	0	0	3	0	11	0	0	9	0	27	0	37	4	14	195	258	14	3	0	0	20	0	0
AJ233932.1.1522	0	0	0	12	0	26	48	89	0	0	0	0	0	0	0	0	0	0	0	21	0	236	34	420	0	0	0	0	0	0	0	0	0	0	0	0	0	0	0	0	0	0	0	0	0	0	0	0	0
LC008328.1.1491	0	0	217	72	40	22	25	0	14	0	58	28	0	39	0	19	0	10	10	9	31	21	0	0	0	0	0	60	8	3	0	0	43	0	91	15	18	22	0	0	0	0	10	0	0	0	0	0	0
DQ234174.1.1536	0	0	0	0	0	0	0	0	0	0	0	0	0	0	0	0	0	0	0	0	0	0	0	0	0	0	0	0	0	0	0	0	0	0	0	0	0	0	0	0	0	0	0	0	0	0	0	0	0
FJ542912.1.1471	0	0	0	0	0	0	0	0	0	0	0	0	0	0	0	0	0	0	0	0	0	0	0	0	0	0	0	0	0	0	0	0	0	0	0	0	0	0	0	0	0	0	0	0	0	0	0	0	0
CU926626.1.1359	0	0	0	0	0	45	19	67	0	0	0	0	13	14	16	0	0	0	0	0	42	14	0	0	0	0	0	0	5	3	8	73	0	0	0	0	54	44	0	0	11	17	0	0	0	75	19	38	8
FPLS01057440.11.1513	47	9	41	33	13	0	7	0	12	15	8	5	0	0	0	7	0	0	27	9	18	31	12	0	118	27	22	0	10	4	0	0	17	261	24	33	11	0	12	0	13	9	21	3	0	0	0	0	0
AM743169.4791079.4792623	0	0	0	0	0	0	0	0	0	0	0	0	0	0	0	0	0	0	0	0	0	0	0	0	0	0	0	0	0	0	0	0	0	0	0	0	0	0	0	0	0	0	0	0	0	0	0	0	0
AB681970.1.1462	0	0	0	0	0	0	0	0	0	0	0	0	0	0	0	0	0	0	0	0	0	0	0	0	0	0	0	0	0	0	0	0	0	0	0	0	0	0	0	0	0	0	0	0	0	0	0	0	0
DQ478740.1.1476	0	0	0	0	0	0	0	10	0	0	0	0	0	0	0	0	0	0	0	0	0	18	167	332	0	0	0	0	0	0	52	0	0	0	0	0	0	26	143	129	0	0	0	0	0	0	0	0	0
MH135315.1.1411	46	27	8	14	0	0	0	0	27	15	0	5	0	0	0	0	16	36	10	3	12	17	0	17	44	39	17	0	10	3	35	0	18	46	12	21	0	0	0	0	0	8	0	0	0	0	0	0	0
DM110782.1.1445	10	0	0	20	21	15	0	16	0	0	8	4	11	11	0	0	0	0	29	4	14	11	10	0	0	0	9	10	0	0	0	10	0	0	0	18	0	0	0	0	8	30	0	8	3	0	71	0	0
GU591538.1.1435	0	0	0	0	0	0	0	19	0	0	0	0	0	0	0	0	0	0	0	0	30	0	0	0	0	0	0	0	0	0	18	0	0	0	0	0	0	19	0	0	101	34	14	0	4	248	38	61	0
JQ745649.1.1371	0	0	0	0	0	0	0	0	0	0	0	0	0	0	0	0	0	0	0	0	197	0	98	0	0	0	0	0	0	0	0	0	0	0	0	0	0	0	0	0	0	0	0	0	0	0	0	0	0
KX057479.1.1443	0	0	0	0	0	0	0	0	0	0	0	0	0	0	0	0	0	0	0	0	0	0	0	0	0	0	0	0	0	0	0	0	0	0	0	0	0	0	0	0	0	0	0	0	0	0	0	0	0
KM206767.1.1507	81	69	41	54	0	0	0	0	59	59	28	16	0	0	0	0	65	71	15	0	0	0	0	0	49	47	18	31	0	0	0	0	76	32	42	10	0	0	0	0	0	0	0	0	0	0	0	0	0
KM046976.1.1479	0	0	0	0	20	14	98	86	0	0	0	0	26	7	82	79	0	0	0	0	74	50	92	106	0	0	0	0	7	0	46	9	0	0	0	0	13	34	20	0	0	0	0	0	0	0	0	0	0
CP030874.4358656.4360205	0	0	0	0	0	0	0	0	0	0	0	0	0	0	0	0	0	0	0	0	0	0	0	0	0	0	0	0	0	0	0	0	0	0	0	0	0	0	0	0	0	0	0	0	0	0	0	0	0
CP013338.4784164.4785674	0	0	0	0	0	0	0	0	0	0	0	0	0	0	0	0	0	0	0	0	0	0	0	0	0	0	0	0	0	0	0	0	0	0	0	0	0	0	0	0	0	0	0	0	0	0	0	0	0
LN568159.1.1320	39	12	96	32	0	0	0	0	0	14	12	15	0	0	0	0	0	12	13	2	0	0	0	0	175	8	13	0	0	0	0	0	0	290	41	39	0	0	0	0	11	5	0	3	0	0	13	0	0
KR140090.1.1388	64	49	28	15	12	13	0	0	67	81	17	8	15	0	7	0	136	50	18	4	0	12	0	0	46	29	16	17	0	6	0	0	48	55	11	8	0	0	4	0	0	0	0	0	1	0	0	0	0
CP020358.4775894.4777447	0	0	0	0	0	0	0	0	0	0	0	0	0	0	0	0	0	0	0	0	0	0	0	0	0	0	0	0	0	0	0	0	0	0	0	0	0	0	0	0	0	0	0	0	0	0	0	0	0
FJ516844.1.1447	0	0	0	0	0	0	0	0	0	0	0	0	0	0	0	0	0	0	0	0	0	0	0	0	0	0	0	0	0	0	0	0	0	0	0	0	0	0	0	0	0	0	0	0	0	15	0	59	35
Y14302.1.1425	0	0	0	7	0	0	0	9	0	0	0	0	0	0	0	8	0	0	0	2	11	52	60	166	11	0	16	0	5	0	42	0	0	11	0	12	17	21	37	42	27	39	22	9	1	11	47	0	14
JF922312.1.1480	58	0	0	0	0	0	0	0	11	18	0	0	0	0	0	0	0	25	0	7	0	0	0	0	179	28	14	0	0	0	0	0	11	491	0	0	0	0	0	0	0	0	0	0	0	0	0	0	0
CU927034.1.1328	0	0	0	0	38	86	85	77	0	0	0	0	71	45	75	53	0	0	0	0	46	53	10	0	0	0	0	0	5	0	17	10	0	0	0	0	98	57	0	13	0	0	0	0	0	0	0	0	0
EF688183.1.1425	0	0	24	18	61	65	34	30	7	0	14	3	64	42	31	17	0	16	13	8	36	34	0	0	8	0	12	26	0	3	11	25	26	0	33	26	55	28	0	11	6	7	10	0	0	0	0	0	0
EF469609.1.1491	0	0	0	0	0	0	0	0	0	0	0	0	0	0	0	0	0	0	0	0	0	0	0	0	0	0	0	0	0	0	0	0	0	0	0	0	0	0	0	0	46	51	188	0	6	114	55	21	0
CP010350.26132.27676	0	0	0	0	0	0	0	0	0	0	0	0	0	0	0	0	0	0	0	0	0	0	0	0	0	0	0	0	0	0	0	0	0	0	0	0	0	0	0	0	0	0	0	0	0	48	0	0	0
KY910084.1.1363	60	79	35	29	0	0	0	0	42	108	11	13	0	0	0	0	128	70	0	2	0	0	0	0	63	49	0	10	0	0	0	0	42	68	17	0	0	0	0	0	0	0	0	0	0	0	0	0	0
EU137374.1.1504	0	0	0	0	0	0	0	0	0	0	0	0	0	0	0	0	0	0	0	0	0	0	0	0	0	0	0	0	0	0	0	0	0	0	0	0	0	0	0	0	0	0	0	0	0	0	0	0	0
JQ072691.1.1344	0	0	0	16	24	57	34	43	0	0	0	7	0	15	20	30	0	0	46	5	73	40	90	28	0	0	28	0	9	0	26	13	0	0	14	34	48	54	0	20	0	10	0	3	0	0	8	0	0
HQ592543.1.1446	0	0	0	0	0	0	42	82	0	0	0	0	0	0	46	62	0	0	0	3	14	39	106	102	0	0	0	0	9	0	58	0	0	0	0	0	21	27	121	91	0	0	0	0	0	0	0	0	0
FJ871054.1.1426	74	91	11	0	0	0	0	0	44	78	0	0	0	0	0	0	144	50	0	0	0	0	0	0	84	79	0	0	0	0	0	0	34	133	0	0	0	0	0	0	0	0	0	0	0	0	0	0	0
FJ439857.1.1499	0	0	188	0	9	0	0	0	0	0	72	0	56	0	12	0	0	0	0	0	0	0	0	0	0	0	0	485	0	0	0	0	0	0	0	0	0	0	0	0	0	0	0	0	0	0	0	0	0
AY566583.1.1483	0	0	13	17	0	0	0	0	0	0	10	0	0	0	0	0	0	0	23	6	11	0	0	0	0	8	15	8	0	0	9	0	0	0	12	11	0	0	0	0	0	0	11	0	0	0	0	0	0
EU471620.1.1381	0	0	83	42	22	20	0	9	0	0	73	5	13	0	0	0	0	0	41	13	18	24	0	0	0	0	14	73	3	21	0	36	10	0	77	50	29	14	11	10	22	8	0	0	2	0	0	0	0
JQ977248.1.1448	34	17	104	36	13	0	0	0	16	8	19	11	0	0	0	0	9	12	39	7	11	0	0	0	28	22	96	33	0	5	0	0	0	45	45	48	0	11	0	0	10	36	0	2	0	0	16	0	0
AJ575430.1.1475	28	23	29	13	0	0	0	0	29	43	7	3	0	0	0	0	46	34	0	0	0	13	0	0	31	38	0	14	0	0	0	0	21	26	12	11	10	185	0	9	135	0	0	0	0	0	0	0	0
GQ503869.1.1513	0	0	0	0	0	0	0	0	0	0	0	0	0	0	0	0	0	0	0	0	0	0	0	0	0	0	0	0	0	0	0	0	0	0	0	0	0	0	0	0	15	5	0	0	0	49	129	16	30
AGWY01000015.190135.191611	0	0	0	0	0	0	37	70	0	0	0	0	0	12	27	39	0	0	0	0	39	68	126	140	0	0	0	0	22	0	66	0	0	0	0	0	24	47	15	74	0	0	0	0	0	0	0	0	0
AJ300771.1.1402	0	0	0	0	0	0	0	0	0	0	0	0	0	0	0	0	0	0	11	0	0	10	0	0	16	10	17	0	4	0	0	0	0	22	0	0	0	0	6	0	58	45	56	28	5	25	46	35	9
KF020720.1.1444	0	0	0	0	0	0	0	0	0	0	0	0	0	0	0	0	0	0	0	0	0	0	0	0	0	0	0	0	0	0	0	0	0	0	0	0	0	0	0	0	0	0	0	0	0	0	0	0	0
KY031328.1.1449	0	0	14	17	0	16	16	63	0	0	11	8	0	8	0	0	11	0	44	3	203	35	201	43	0	9	0	0	0	0	0	0	0	0	14	22	15	48	4	0	0	0	0	0	0	0	0	0	0
EU104123.1.1415	16	0	15	33	19	11	0	0	0	0	0	5	0	17	0	18	0	0	83	19	21	35	0	13	37	15	66	0	10	0	0	0	0	122	26	134	23	34	0	9	0	15	0	0	0	0	0	0	0
HE649224.1.1402	28	23	28	23	0	12	9	0	12	14	8	5	0	0	0	0	24	9	19	6	0	25	0	0	105	23	21	16	5	4	0	0	21	208	31	19	16	15	0	0	16	10	14	0	0	0	8	0	0
AY742226.1.1523	0	0	0	0	0	0	0	0	0	0	0	0	0	0	0	0	0	0	0	0	18	0	57	23	0	0	0	0	42	0	230	0	0	0	0	0	0	31	0	148	10	8	13	0	0	0	0	44	0
KT182486.1.1444	10	8	0	13	8	25	24	45	0	0	0	7	0	17	32	40	0	0	24	9	19	60	42	11	33	0	16	0	16	0	31	10	0	37	0	17	19	35	4	39	15	20	9	0	0	0	7	0	0
JF736629.1.1452	0	0	0	0	0	10	0	16	0	0	0	0	0	0	0	0	0	0	0	6	33	81	63	159	0	0	9	0	6	0	35	0	0	0	0	32	0	70	11	113	0	0	0	0	0	0	0	0	0
JN038790.1.1494	0	0	226	40	37	10	0	0	0	0	14	29	14	0	0	0	0	0	35	5	9	0	0	0	0	0	37	147	4	0	0	0	0	0	79	99	0	0	0	0	0	0	0	0	1	0	8	0	0
HE804550.1.1482	0	0	0	0	19	73	66	104	15	0	0	0	88	19	46	20	0	39	0	0	0	0	31	16	0	0	0	0	0	0	0	0	177	0	0	0	35	0	44	0	0	0	0	0	0	0	0	0	0
KP054153.1.1395	62	119	0	0	0	0	0	0	111	55	0	0	0	0	0	0	105	83	0	0	0	0	0	0	33	127	0	0	0	0	0	0	81	15	0	0	0	0	0	0	0	0	0	0	0	0	0	0	0
GQ007398.1.1345	92	57	26	10	0	0	0	0	70	57	18	8	0	0	0	0	116	71	0	0	0	0	0	0	58	77	0	10	0	0	0	0	37	51	29	0	0	0	0	0	0	0	0	0	0	0	0	0	0
X81948.1.1491	0	0	0	0	0	65	15	99	0	0	0	0	0	0	0	11	0	0	67	7	163	41	73	18	8	0	36	0	15	0	17	0	0	0	0	59	0	27	0	0	0	0	0	0	0	0	0	0	0
HQ120048.1.1502	0	0	0	0	0	0	0	12	0	0	0	0	0	0	0	0	0	0	0	0	12	17	216	112	0	0	0	0	17	0	258	0	0	0	0	0	0	32	5	104	0	0	0	0	0	0	0	0	0
LN569517.1.1377	0	0	0	0	0	0	0	21	0	0	0	0	0	0	0	8	0	0	0	3	141	73	151	103	0	0	0	0	115	0	118	0	0	0	0	0	0	50	0	0	0	0	0	0	0	0	0	0	0
KP690958.1.1505	0	0	0	0	0	0	0	0	0	0	0	0	0	0	0	0	0	0	0	0	0	0	0	0	0	0	0	0	0	0	0	0	0	0	0	0	0	0	0	0	0	0	0	0	0	0	0	0	0
GU199003.1.1406	0	0	0	0	0	0	0	0	0	0	0	0	0	0	0	0	0	0	0	0	0	0	0	0	0	0	0	0	0	0	21	0	0	0	0	0	0	0	5	748	0	0	0	4	0	0	0	0	0
FN667321.1.1440	0	0	0	0	0	0	0	0	0	0	0	0	0	0	0	0	0	0	0	0	0	0	0	0	0	0	0	0	0	0	36	0	0	0	0	0	0	0	0	0	0	13	0	0	0	0	10	0	698
CP018762.2343163.2344689	18	0	76	10	12	13	0	8	12	13	9	5	0	10	0	12	17	16	50	9	44	56	37	32	17	19	43	20	13	6	10	0	0	26	19	20	9	15	0	10	8	14	0	0	3	0	11	0	0
FJ393073.1.1503	0	0	30	0	19	23	0	0	0	0	298	0	40	12	0	0	0	0	0	0	0	0	0	0	0	0	0	120	0	90	0	116	0	0	14	0	0	0	0	0	0	0	0	0	0	0	0	0	0
FJ167460.1.1499	0	0	0	0	0	0	0	0	0	0	0	0	0	0	0	0	0	0	0	0	0	0	0	0	0	0	0	0	0	0	0	0	0	0	0	0	0	0	0	0	0	0	0	0	0	0	0	0	0
HM835466.1.1356	0	0	0	0	0	0	0	0	0	0	0	0	0	0	0	0	0	0	0	0	0	0	0	0	0	0	0	0	0	0	0	0	0	0	0	0	0	0	0	0	0	0	0	0	0	0	0	0	0
FJ167507.1.1497	0	0	0	0	0	0	0	0	0	0	0	0	0	0	0	0	0	0	0	0	0	0	0	0	0	0	0	0	0	0	0	0	0	0	0	0	0	0	0	0	0	0	0	0	0	0	0	0	0
KY689832.1.1453	0	0	0	7	0	0	0	0	12	0	0	0	0	0	0	0	0	0	172	25	0	0	0	0	36	11	400	0	0	0	0	0	0	10	13	83	0	0	0	0	0	0	0	0	0	0	0	0	0
AM231052.1.1524	0	0	13	33	0	17	19	38	0	0	6	6	0	11	0	13	0	0	68	35	95	88	39	32	8	0	84	9	8	0	0	0	0	16	18	44	14	37	0	0	0	0	13	2	0	0	0	0	0
AB187585.1.1415	0	0	0	0	0	0	0	0	0	0	0	0	0	0	0	13	0	0	9	0	43	0	46	0	0	0	0	0	0	0	0	0	0	0	0	0	0	0	0	0	10	28	40	45	0	0	0	12	25
FJ535204.1.1503	46	106	0	0	0	0	0	0	75	24	0	0	0	0	0	0	56	140	0	2	0	0	0	0	19	151	0	0	0	0	0	0	91	0	0	0	0	0	0	0	0	0	0	0	0	0	0	0	0
HE774682.134357.135860	22	41	63	81	0	0	0	0	38	28	45	31	0	0	0	0	51	46	30	9	0	0	0	0	12	68	11	126	0	3	0	0	17	0	31	10	0	0	0	0	0	0	0	0	0	0	0	0	0
EU379016.1.1477	0	0	107	8	54	9	24	20	0	0	13	7	14	8	8	22	0	0	22	3	23	16	18	28	0	0	26	70	0	4	0	0	0	9	31	102	29	36	14	26	0	8	0	0	1	0	0	0	0
FR669205.1.1453	0	0	0	0	0	0	0	0	0	0	0	0	9	0	0	0	0	0	0	0	18	9	0	0	0	0	0	9	0	0	0	0	0	0	0	0	23	28	0	0	75	29	26	2	4	17	25	0	0
FPLP01000350.16.1517	0	0	0	0	0	0	26	83	0	0	0	0	0	0	32	37	0	0	0	0	0	15	124	131	0	0	0	0	0	0	51	0	0	0	0	0	36	19	67	62	0	14	0	15	0	0	0	0	0
JQ072476.1.1372	0	0	0	0	0	0	0	0	0	0	0	0	0	0	0	0	0	0	0	0	0	0	0	0	0	0	0	0	0	0	0	0	0	0	0	0	0	0	0	0	16	0	13	0	0	117	0	173	225
JN107635.1.1474	0	0	0	0	0	0	0	0	0	0	0	3	0	0	0	0	0	0	0	0	19	0	0	0	0	0	29	9	3	0	0	0	0	0	15	12	0	9	0	0	0	0	10	2	0	16	0	139	193
AM084007.1.1512	0	0	0	0	0	0	0	0	0	0	0	0	0	0	0	0	0	0	0	0	0	0	0	0	0	0	0	0	0	0	0	0	0	0	0	0	0	0	0	0	0	0	31	2	0	0	9	0	0
AB733647.1.1413	14	11	18	32	35	25	0	0	9	21	12	7	20	20	10	0	44	0	25	7	10	21	0	0	0	15	20	27	3	3	0	0	15	0	46	22	22	20	0	0	0	7	0	0	0	0	9	0	0
CU925480.1.1335	0	0	0	0	51	83	53	48	0	0	0	0	96	42	73	31	0	0	0	0	42	33	10	0	0	0	0	0	8	4	9	19	0	0	0	10	78	42	0	23	0	0	0	0	0	0	0	0	0
JF309189.1.1468	0	0	0	0	0	0	0	0	0	0	0	0	0	0	0	0	0	0	0	0	0	0	0	0	0	0	0	0	0	0	0	0	0	0	0	0	0	0	0	0	0	0	17	0	0	0	0	0	0
FPLS01008417.19.1480	0	0	0	0	0	13	7	90	0	0	0	3	0	0	42	11	0	0	13	0	16	33	79	235	0	0	0	0	5	0	28	0	0	0	0	0	0	30	53	78	0	11	0	5	0	0	0	0	0
FPLS01036516.11.1511	0	0	0	0	0	0	36	41	0	0	0	0	0	0	8	11	0	0	0	0	14	28	133	182	0	0	0	0	11	0	142	0	0	0	0	0	16	34	22	43	0	5	0	0	0	0	0	0	0
KT357487.1.1452	0	0	0	8	0	0	0	0	0	0	0	0	0	0	0	7	0	0	0	2	16	0	0	0	0	0	76	0	86	0	15	0	0	0	0	8	0	44	0	0	0	11	0	11	1	0	0	0	0
LN569634.1.1366	0	0	0	0	0	0	61	80	0	0	0	0	0	7	45	88	0	0	0	0	22	42	54	77	0	0	0	0	7	0	26	0	0	0	0	0	90	54	40	55	0	0	0	0	0	0	0	0	0
AB806237.1.1626	0	0	8	0	0	0	0	0	0	0	0	0	0	0	0	0	0	0	0	0	0	0	0	0	0	0	0	0	0	0	0	0	0	0	0	0	0	0	0	7	0	0	0	0	0	0	0	0	0
FJ592923.1.1350	67	35	0	0	0	0	0	0	54	66	0	3	0	0	0	0	107	59	0	0	0	0	0	0	95	46	0	13	0	0	0	0	61	134	0	0	0	0	0	0	0	0	0	0	0	0	0	0	0
KF551184.1.1355	9	0	26	87	0	29	12	0	0	9	11	14	0	16	0	0	0	9	35	14	26	30	10	0	49	11	44	10	4	0	0	0	0	131	43	54	26	20	0	7	0	0	0	0	2	0	0	0	0
JX534173.1.1480	40	15	9	10	10	9	9	10	7	15	0	0	0	0	0	7	20	10	26	3	30	12	20	0	45	17	42	0	7	3	15	10	0	53	12	21	11	10	0	12	0	11	9	0	0	0	27	0	0
FN430422.1.1435	0	0	0	0	0	0	0	10	0	0	0	6	0	0	0	0	0	0	12	0	0	0	11	0	0	0	0	0	0	0	0	0	0	0	0	0	0	0	0	0	24	14	12	17	7	0	24	0	0
FJ811525.1.1455	51	10	15	11	0	0	0	0	0	6	0	0	0	0	0	0	0	21	74	7	15	9	0	0	97	13	90	0	7	0	0	0	0	173	11	111	0	11	0	0	0	0	0	0	0	0	0	0	0
DM169024.2.1458	11	0	8	14	9	20	17	40	0	7	8	14	0	15	17	23	0	0	21	3	26	40	31	59	12	0	36	0	10	0	23	0	0	16	0	28	20	47	23	55	0	9	18	3	4	0	9	11	0
KT072571.1.1493	0	0	67	81	22	18	0	0	0	0	69	25	0	43	0	0	0	11	81	15	21	0	0	0	0	0	64	63	4	0	0	0	23	0	50	55	0	0	0	0	0	9	0	0	0	0	0	0	0
GQ093827.1.1309	0	0	0	0	0	0	0	43	0	0	0	0	0	0	0	22	0	0	0	0	0	50	95	142	0	0	0	0	7	0	110	0	0	0	0	0	0	25	97	140	0	0	0	0	0	0	0	0	0
HM445964.1.1471	42	75	27	18	0	0	0	0	68	34	24	9	0	0	0	0	75	87	14	0	0	0	0	0	26	107	8	27	0	0	0	0	54	0	27	0	0	0	0	0	0	0	0	0	0	0	0	0	0
AB695376.1.1475	0	0	0	0	0	0	0	0	0	0	0	0	0	0	0	0	0	0	0	0	0	0	0	0	0	0	0	0	0	0	0	0	0	0	0	0	0	0	0	0	0	0	0	0	0	0	0	14	0
AM743169.416435.417979	0	0	0	0	0	0	0	0	0	0	0	0	0	0	0	0	0	0	0	0	0	0	0	0	0	0	0	0	0	0	0	0	0	0	0	0	0	0	0	0	0	0	0	0	0	0	0	0	0
LN880506.1.1525	0	0	0	0	0	0	0	0	0	0	0	0	0	0	0	0	0	0	0	0	0	0	0	0	0	0	0	0	0	0	0	0	0	0	0	0	0	0	0	0	0	0	0	52	1	0	0	0	0
KP717471.1.1485	0	0	0	9	0	10	13	39	0	0	0	0	0	0	0	10	0	0	16	10	21	49	62	60	0	0	0	0	26	0	236	0	0	0	0	29	12	42	0	0	6	0	73	0	0	0	0	0	0
JX225848.1.1478	0	0	0	18	71	105	25	22	0	0	8	0	57	49	45	15	0	0	0	5	32	20	0	0	0	0	7	11	6	8	0	42	0	0	22	30	62	44	0	0	0	0	0	0	0	0	0	0	0
AB074526.1.1503	0	0	0	0	0	0	0	0	0	0	0	0	0	0	0	0	0	0	0	0	0	0	0	0	0	0	0	0	0	0	0	0	0	0	0	0	0	0	0	0	0	0	0	0	0	0	0	0	0
HQ827967.1.1359	0	0	0	0	0	0	0	0	0	0	0	0	0	0	0	0	0	0	0	0	0	0	125	185	0	0	0	0	0	0	386	0	0	0	0	0	0	0	12	10	0	0	0	0	0	0	0	0	0
KR110099.1.1482	46	35	10	17	13	19	22	8	45	27	16	4	0	24	22	0	64	59	0	0	27	16	0	0	23	37	0	16	4	0	0	0	74	10	16	0	32	0	0	0	0	0	0	0	0	0	0	12	10
CP001615.1611394.1612943	10	9	124	7	65	0	22	10	0	0	0	9	8	10	11	22	0	0	16	2	14	22	14	40	9	11	36	47	3	0	0	0	0	0	15	78	15	38	7	19	0	12	0	0	0	0	0	0	0
KF059942.1.1477	48	22	17	26	20	8	0	0	24	68	11	9	8	11	0	13	121	14	35	3	11	9	0	0	47	13	24	21	0	4	0	11	22	33	17	19	0	0	0	0	6	0	0	0	0	0	10	0	0
U81761.1.1440	0	0	0	0	0	0	36	108	0	0	0	0	0	0	36	85	0	0	0	0	0	28	96	92	0	0	0	0	0	0	65	0	0	0	0	0	57	33	47	29	0	0	0	0	0	0	0	0	0
AB680263.1.1484	0	0	0	0	0	0	0	0	0	0	0	0	0	0	0	0	0	0	0	0	0	0	0	0	0	0	0	0	0	0	0	0	0	0	0	0	0	0	0	0	0	0	0	0	0	0	0	0	0
KF963768.1.1323	28	0	37	24	19	30	29	27	0	11	8	5	0	12	13	21	0	0	14	6	0	31	0	17	79	10	14	8	0	0	0	0	9	179	22	14	18	12	8	0	0	5	0	0	1	0	0	0	0
CP010979.6387689.6389235	0	0	0	0	0	0	0	0	0	0	0	0	0	0	0	0	0	0	0	0	0	0	0	0	0	0	0	0	0	0	0	0	0	0	0	0	0	0	0	0	0	0	0	0	0	0	0	0	0
EU815223.1.1420	0	0	0	0	0	0	0	0	0	0	0	0	0	0	0	0	0	0	0	0	0	0	0	0	0	0	0	9	0	0	0	0	0	0	0	0	0	14	0	48	0	0	0	0	0	0	0	0	0
CP020917.1416292.1417833	0	0	0	0	0	0	0	0	0	0	0	0	0	0	0	0	0	0	0	0	0	0	0	0	0	0	0	0	0	0	0	0	0	0	0	0	0	0	0	0	0	0	0	0	0	0	0	0	0
AJ229190.1.1420	0	0	0	0	42	32	78	57	0	0	0	0	42	21	73	39	0	0	0	2	47	47	42	25	0	0	0	0	7	0	25	0	0	0	0	0	70	38	17	0	0	0	0	0	0	0	0	0	0
FJ269072.1.1480	0	0	0	0	35	42	52	46	0	0	0	0	34	21	43	24	0	0	0	0	47	41	51	36	0	0	0	0	5	0	10	0	0	0	0	0	105	64	42	6	0	0	0	0	0	0	0	0	0
FPLM01007280.13.1530	0	0	0	0	0	0	0	0	0	0	0	0	0	0	0	0	0	0	0	0	0	0	0	0	0	0	0	0	0	0	0	0	0	0	0	0	0	0	0	0	0	0	0	0	0	36	0	0	0
LN560467.1.1322	0	0	9	7	8	0	0	0	0	0	0	10	0	0	0	0	0	0	28	3	0	0	0	0	0	0	0	12	0	0	0	0	0	0	19	52	0	0	0	0	17	0	0	0	0	0	0	37	0
FPLS01013528.14.1504	0	0	0	0	0	0	0	33	0	0	0	0	0	0	0	8	0	0	0	0	39	0	420	10	0	0	0	0	34	0	0	0	0	0	0	0	0	48	9	0	0	0	0	0	0	0	0	0	0
AF129444.1.1436	0	0	0	0	0	0	0	0	0	0	0	0	0	0	0	0	0	0	0	0	0	0	0	0	0	0	0	0	0	0	0	0	0	0	0	0	0	0	0	0	0	0	0	0	0	0	0	0	0
HM311569.1.1353	12	0	0	37	12	27	12	19	0	7	0	16	0	28	0	19	0	0	75	14	45	46	16	14	28	0	58	8	13	3	38	0	0	60	9	24	0	48	0	0	0	0	9	4	0	0	0	0	0
AM084028.1.1505	0	0	0	0	0	8	0	0	0	0	0	0	0	0	0	0	0	0	0	0	0	0	0	0	0	0	7	0	0	0	0	0	0	0	0	18	0	8	0	0	0	0	0	0	0	0	0	0	0
EU488384.1.1450	28	13	8	20	8	0	0	0	13	10	0	6	0	0	0	0	25	14	28	0	13	0	0	0	33	18	18	0	4	0	0	0	0	23	10	8	0	0	0	0	0	0	0	0	0	0	0	0	0
JX434175.1.1496	0	0	0	0	0	0	0	0	0	0	0	0	0	7	0	0	0	0	0	0	0	34	24	50	0	0	0	0	12	0	369	10	0	0	0	0	44	72	49	16	0	0	11	0	0	0	0	0	0
CP022364.1436249.1437745	0	0	0	0	0	0	0	0	0	0	0	0	0	0	0	0	0	0	0	0	0	0	0	0	0	0	0	0	0	0	0	0	0	0	0	0	0	0	0	0	0	0	0	0	0	0	0	0	0
CP028519.1410408.1411954	0	0	0	0	0	0	0	0	0	0	0	0	0	0	0	0	0	0	0	0	0	0	0	0	0	0	0	0	0	0	0	0	0	0	0	0	0	0	0	0	0	0	0	0	0	0	0	0	0
EF157268.1.1425	0	0	0	0	0	0	0	0	0	0	0	0	0	0	0	0	0	0	0	2	0	28	129	189	0	0	0	0	3	0	173	0	0	0	0	0	0	12	7	153	0	0	0	0	0	0	0	0	0
LN561316.1.1357	0	0	0	0	0	0	28	53	0	0	0	0	0	0	22	39	0	0	0	5	15	67	142	123	0	0	0	0	13	0	59	0	0	10	0	11	0	32	31	45	0	0	0	0	0	0	0	0	0
FM200903.1.1325	0	0	0	0	0	14	52	76	0	0	0	0	0	9	12	37	0	0	24	6	36	71	41	74	0	0	21	0	14	0	99	0	0	20	0	19	10	23	13	15	0	0	0	0	0	0	0	0	0
GU184187.1.1335	0	0	0	0	0	0	0	0	0	0	0	0	0	0	0	0	0	0	0	3	0	10	91	86	0	0	0	0	4	0	64	0	0	13	0	10	0	15	64	242	9	10	67	5	0	0	0	0	0
KX509057.1.1494	0	0	0	0	0	0	0	0	0	0	0	0	0	0	0	0	0	0	0	0	0	0	0	0	0	0	0	0	0	0	0	0	0	0	0	0	0	0	0	0	0	0	0	0	0	0	0	0	0
LN566079.1.1359	0	0	0	9	0	0	0	16	0	0	0	0	0	0	0	0	0	0	25	11	30	119	57	38	0	0	45	0	112	0	115	0	0	9	0	39	18	35	0	12	0	0	0	0	0	0	0	0	0
EF688146.1.1473	0	0	0	0	55	73	48	93	0	0	0	0	22	50	23	26	0	0	0	3	61	29	25	0	0	0	0	0	8	0	23	20	0	0	0	8	30	55	0	38	0	0	0	0	0	0	0	0	0
JN090790.1.1303	0	0	0	0	0	0	25	17	0	0	0	0	0	18	12	0	0	0	146	34	0	0	0	0	0	0	145	0	0	0	0	0	16	102	0	173	0	0	0	0	0	0	0	0	0	0	0	0	0
KX035231.1.1449	0	0	0	0	0	0	39	47	0	0	0	0	0	0	30	25	0	0	0	0	16	59	138	102	0	0	0	0	7	0	20	0	0	0	0	0	18	20	111	54	0	0	0	2	0	0	0	0	0
CU925793.1.1360	0	0	0	0	12	90	11	18	0	0	0	0	10	26	18	0	0	0	0	0	51	12	0	0	0	0	0	8	10	0	0	74	0	0	0	0	71	12	0	0	0	12	0	0	0	17	18	23	0
FJ542898.1.1488	12	0	31	28	30	25	11	11	0	7	9	8	11	13	6	0	0	0	27	2	19	25	0	0	48	0	38	37	10	6	0	17	11	61	21	30	12	18	0	0	10	11	7	0	0	0	0	0	0
CU927158.1.1346	0	0	0	7	0	0	0	0	7	10	0	3	0	0	0	0	9	9	35	6	12	38	15	10	13	0	24	0	3	0	0	0	18	0	0	23	13	18	0	9	0	5	0	0	2	8	12	0	0
CU927865.1.1356	76	37	14	20	0	0	0	0	50	51	18	7	0	0	0	0	105	68	0	0	0	0	0	0	64	65	0	15	0	0	0	0	51	28	11	0	0	0	0	0	0	0	0	0	0	0	0	0	0
AJ488076.1.1517	0	0	0	0	14	17	8	0	16	0	11	0	0	29	0	7	18	26	0	4	16	0	0	0	0	0	16	10	4	0	0	0	32	0	0	0	11	0	0	0	20	59	12	0	0	25	12	9	0
FJ393126.1.1488	0	0	0	0	0	0	0	0	0	0	0	0	0	0	0	0	0	0	0	0	0	0	0	0	0	0	0	0	0	12	0	652	0	0	0	0	0	0	0	0	0	5	0	0	0	0	0	0	0
KJ206699.1.1473	0	0	29	0	0	0	0	0	0	0	0	0	8	0	7	47	0	0	0	0	0	0	0	0	0	0	0	0	0	0	0	0	0	0	0	45	0	0	12	16	0	0	0	3	2	0	0	0	0
KC174860.1.1421	0	0	0	0	0	0	0	0	0	0	0	0	0	0	0	0	0	0	0	0	0	0	0	0	0	0	0	0	0	0	0	0	0	0	0	10	0	0	0	7	43	30	0	2	0	0	0	0	0
AB264128.1.1432	0	0	0	24	10	22	16	45	0	0	0	4	0	0	0	0	0	0	33	8	37	49	82	46	17	0	45	0	8	0	36	0	0	39	0	43	19	53	4	22	0	8	0	0	0	0	0	0	0
KT834703.1.1489	0	0	0	0	0	0	24	0	0	0	0	0	0	0	0	52	0	0	0	0	0	0	19	217	0	0	0	0	0	0	281	0	0	0	0	0	0	0	31	46	0	0	0	0	0	0	0	0	0
AB680432.1.1450	58	90	0	0	0	0	0	0	36	54	0	0	0	0	0	0	117	45	0	0	0	0	0	0	75	62	0	0	0	0	0	0	25	107	0	0	0	0	0	0	0	0	0	0	0	0	0	0	0
AB680907.1.1414	0	0	0	0	0	9	0	17	0	0	0	0	0	0	0	0	0	0	0	0	0	0	0	21	0	0	0	0	0	0	0	0	0	0	0	0	0	0	15	0	22	73	203	60	5	0	0	32	16
KC791013.1.1410	0	0	0	0	0	0	0	0	0	0	0	0	0	0	0	0	0	0	0	0	0	0	0	0	0	0	0	0	0	0	0	0	0	0	0	0	0	0	0	0	0	0	0	0	0	0	0	0	0
FM178831.1.1354	0	0	0	0	9	14	7	20	0	0	0	0	10	18	22	0	0	0	0	2	46	231	34	62	0	0	0	0	3	0	20	0	0	0	0	0	32	89	4	42	0	0	0	0	0	0	0	0	0
KX589531.1.1425	62	30	15	19	0	0	0	0	23	29	0	0	0	0	0	0	20	30	0	0	0	0	0	0	94	33	9	0	0	0	0	0	19	259	9	9	0	0	0	0	0	0	0	2	0	0	0	0	0
AF094748.1.1458	0	0	0	8	0	0	0	0	0	0	0	0	0	0	0	0	0	0	0	0	0	0	0	0	0	0	11	0	0	0	0	0	0	0	0	14	0	9	0	0	0	0	0	3	0	0	0	0	0
JX520990.1.1488	0	0	0	0	0	0	76	44	0	0	0	0	0	60	105	235	0	0	0	6	0	43	0	10	0	0	0	0	0	0	0	0	0	0	0	0	53	30	0	0	0	0	0	0	0	0	0	0	0
GQ199733.1.1365	0	0	11	20	0	27	0	45	0	0	0	10	0	0	0	0	0	0	49	56	25	134	41	106	0	0	59	23	0	0	0	11	0	0	14	9	0	9	0	10	0	0	0	0	0	0	0	0	0
FOZR01000080.12.1546	0	0	0	0	0	0	0	0	0	0	0	0	0	0	0	0	0	0	0	0	27	0	41	21	0	0	0	0	20	0	109	0	0	0	0	0	0	26	0	196	0	0	11	0	0	6	0	29	0
GU591527.1.1544	10	9	15	0	36	25	25	35	11	6	12	0	87	36	84	42	0	9	0	0	0	37	0	19	0	0	0	24	0	6	0	15	40	0	12	0	35	0	17	0	0	0	0	0	0	0	11	0	0
EF063613.1.1479	0	0	0	0	10	14	31	23	0	0	0	0	15	16	9	28	0	0	0	0	43	32	124	62	0	0	0	0	6	0	48	0	0	0	0	0	41	47	35	39	0	0	0	0	0	8	0	0	0
HM584349.1.1320	0	0	0	0	59	61	140	79	0	0	0	0	64	33	121	60	0	0	0	0	0	0	0	0	0	0	0	0	0	0	0	15	0	0	0	0	25	0	0	0	0	0	0	0	0	0	0	0	0
AB755779.1.1328	0	0	0	0	0	9	21	28	0	0	0	0	0	0	6	20	0	0	0	2	9	10	105	35	0	0	0	0	5	0	0	0	0	0	13	0	89	72	154	65	0	0	0	0	0	0	0	0	0
KR052095.1.1417	9	0	15	22	9	20	9	19	0	0	0	11	0	13	6	12	0	0	62	10	18	72	20	30	11	0	44	0	19	0	47	0	0	19	10	46	10	37	9	23	0	0	7	0	0	0	0	0	0
CU922425.1.1355	0	0	0	0	9	102	0	11	0	0	0	0	21	22	15	0	0	9	0	0	0	21	0	0	0	0	0	0	5	0	76	0	15	0	0	0	28	322	0	0	0	0	0	0	0	0	0	0	0
HM069032.1.1487	0	0	0	0	0	0	0	0	0	0	0	0	0	0	0	0	0	0	0	0	0	0	0	0	0	0	0	0	0	0	0	0	0	0	0	0	0	0	0	0	0	0	0	0	0	0	0	0	0
CU926960.1.1358	0	0	0	0	11	98	17	31	0	0	0	0	31	20	25	0	0	0	0	0	45	9	0	0	0	0	0	11	0	0	0	42	0	0	0	0	81	36	0	0	10	5	0	0	0	7	11	30	0
FPLP01011520.7.1469	0	0	0	0	0	0	24	15	0	0	0	0	0	24	57	23	0	0	0	0	9	36	0	10	0	0	0	0	42	0	132	0	0	0	0	0	36	205	6	36	0	0	0	0	0	0	0	0	0
KF066191.1.1344	64	28	15	11	0	0	0	0	57	47	10	6	0	0	0	0	82	67	0	0	0	9	0	0	50	90	0	10	0	0	0	0	23	42	18	8	0	0	0	0	0	0	0	0	0	0	0	0	0
CP001615.1660131.1661680	8	0	124	12	53	0	14	16	0	0	0	8	0	10	10	16	0	0	10	6	13	32	17	29	0	0	24	74	5	3	0	0	0	0	19	76	18	18	10	18	0	5	0	4	0	0	0	0	0
EF688208.1.1439	21	0	52	32	21	0	11	10	0	13	17	17	19	10	13	0	14	0	46	3	13	0	0	0	0	9	25	18	0	3	0	0	0	0	42	33	0	0	0	0	20	16	15	0	0	14	22	10	0
APMI01031815.1902.3375	0	0	0	0	0	0	16	85	0	0	0	0	0	0	25	30	0	0	0	0	0	91	31	126	0	0	0	0	22	0	170	0	0	0	0	0	17	38	0	0	0	0	0	0	0	0	0	0	0
HE716934.1.1485	54	10	25	23	21	0	0	0	0	9	7	3	0	8	0	0	14	0	28	6	0	20	0	9	53	13	34	0	6	0	8	0	0	107	16	51	0	15	0	9	8	11	0	0	1	0	0	0	0
KJ568479.1.1443	9	0	0	10	0	0	33	17	0	0	0	3	0	23	22	0	0	0	197	35	0	0	0	0	13	0	104	0	0	0	0	0	11	71	0	100	0	0	0	0	0	0	0	0	0	0	0	0	0
JX521073.1.1498	0	0	75	88	21	21	0	0	12	0	66	20	9	23	0	0	13	20	30	7	0	0	0	0	0	0	29	74	0	0	0	0	25	0	65	44	0	0	0	0	0	0	0	0	0	0	0	0	0
GU356121.1.1375	28	76	11	0	0	0	0	0	98	18	0	0	0	0	0	0	50	115	0	6	0	0	0	0	13	126	0	10	0	0	0	0	72	0	11	0	0	0	0	0	0	0	0	0	0	0	0	0	0
LS999986.1.1449	0	0	0	0	0	0	0	0	0	0	0	0	0	0	0	0	0	0	0	0	0	0	0	0	0	0	0	0	0	0	0	0	0	0	0	0	0	0	0	0	0	0	0	0	0	0	0	0	0
KF668477.1.1495	0	0	0	0	0	0	0	0	0	0	0	0	0	0	0	0	0	0	0	0	0	0	0	0	0	0	0	0	0	0	0	0	0	0	0	0	0	0	0	0	0	0	0	0	0	0	0	0	0
KY212537.1.1486	0	0	0	0	0	0	0	0	0	0	0	0	0	0	0	0	0	0	0	0	0	0	0	0	0	0	0	0	0	0	0	0	0	0	0	0	0	0	0	0	50	13	321	17	4	23	16	58	0
DQ339153.1.1505	0	0	0	0	0	0	0	0	0	0	0	0	0	0	0	0	0	0	0	0	0	0	0	0	0	0	0	0	0	0	0	0	0	0	0	0	0	0	0	0	0	0	0	0	0	0	0	0	0
APMI01015156.1664.3151	0	0	26	26	18	0	26	0	0	0	0	17	0	11	0	46	0	0	134	9	24	13	0	0	0	0	117	13	0	0	0	0	0	0	30	96	0	0	0	0	7	0	0	0	0	0	8	0	0
CP001197.2806723.2808258	0	0	0	0	0	0	0	0	0	0	0	0	0	0	0	0	0	0	0	0	0	0	0	0	0	0	0	0	0	0	0	0	0	0	0	0	0	0	0	0	0	0	125	0	0	0	0	55	145
AB680911.1.1414	0	0	0	0	0	0	0	23	0	0	0	0	0	0	0	0	0	0	0	0	0	0	0	20	0	0	0	0	0	0	0	0	0	0	0	0	0	0	19	6	15	73	194	64	1	0	0	23	28
FM213054.1.1472	0	0	0	0	0	0	0	0	0	0	0	0	0	0	0	0	0	0	0	0	0	0	0	0	0	0	0	0	0	0	0	0	0	0	0	0	0	0	0	0	0	0	0	10	0	0	0	0	630
BDCO01000002.3351233.3352762	0	0	0	28	29	16	9	0	0	0	0	14	17	13	0	0	0	0	71	12	16	43	0	0	0	0	53	37	0	0	0	39	0	0	0	48	0	0	0	0	0	18	0	0	1	0	26	0	0
JF417799.1.1446	61	35	22	24	0	0	0	0	27	16	16	0	0	0	0	0	79	37	20	6	0	0	0	0	66	29	17	23	0	0	0	0	52	59	20	0	11	0	0	0	0	6	0	0	0	0	0	0	0
EU843150.1.1489	0	0	0	0	9	27	13	53	0	0	0	0	8	21	47	32	0	0	0	0	0	45	22	60	0	0	0	0	0	13	0	18	0	0	0	0	126	25	41	23	0	6	0	0	3	0	0	0	0
JN620481.1.1487	0	0	0	0	0	14	51	63	0	0	0	0	12	124	0	141	0	0	0	0	0	162	0	0	0	0	0	0	0	0	0	0	0	0	0	0	66	0	0	0	0	0	0	0	0	0	0	0	0
KT756664.1.1518	9	0	28	29	0	0	0	8	0	0	16	7	0	9	0	10	13	0	11	6	43	23	62	10	11	0	9	0	9	0	106	0	0	22	23	15	25	27	4	36	8	0	13	0	0	0	0	0	0
AP009384.680516.681983	12	0	0	14	45	0	16	9	11	13	9	8	22	7	0	10	12	0	20	5	0	10	0	0	8	0	12	35	0	18	0	121	10	12	36	0	45	0	5	0	6	0	0	0	3	0	22	0	0
DQ664257.1.1414	56	30	28	0	0	0	0	0	28	36	0	5	0	0	0	0	56	15	0	0	0	0	0	0	87	37	0	15	0	0	0	0	20	189	11	9	0	0	0	0	0	0	0	0	0	0	0	0	0
EF540406.1.1460	49	33	0	0	0	0	0	0	36	26	0	0	13	0	0	0	24	24	23	3	0	12	0	10	111	23	17	0	0	0	0	0	39	66	13	41	0	0	0	0	0	16	0	0	1	0	9	0	0
CP013342.1742942.1744438	0	0	0	0	0	12	0	19	0	0	0	0	0	0	0	0	0	0	0	0	0	0	0	0	0	0	0	0	0	0	0	0	0	0	0	0	0	0	9	6	18	83	217	32	2	0	14	26	20
DQ026293.1.1450	0	0	0	0	0	0	0	0	0	0	0	0	0	0	0	0	0	0	0	0	0	0	0	0	0	0	0	0	0	0	0	0	0	0	0	0	0	0	0	0	0	0	12	0	0	0	0	0	0
KC191779.1.1475	0	0	0	0	0	10	10	50	0	0	0	4	0	0	0	15	0	0	10	7	22	54	77	144	17	0	33	0	15	0	44	0	0	26	0	10	0	12	21	22	0	11	0	6	0	0	0	0	0
LN570370.1.1318	0	0	0	0	0	0	0	28	0	0	0	0	0	0	12	19	0	0	0	0	13	16	128	114	0	0	0	0	4	0	52	0	0	0	0	0	13	20	33	99	0	5	0	0	0	0	0	0	0
HM587947.1.1462	9	0	22	26	10	15	0	0	0	0	10	16	8	0	0	0	0	0	35	4	0	0	0	0	0	0	21	20	3	3	0	0	0	17	26	37	0	0	0	0	14	12	20	0	0	0	12	45	0
KY609493.1.1497	0	0	0	0	0	0	0	0	0	0	0	0	0	0	0	0	0	0	0	0	0	0	0	0	0	0	0	0	0	0	0	0	0	0	0	0	0	0	0	0	0	0	0	0	0	30	24	0	0
FPLS01011494.12.1329	17	0	0	0	0	0	44	37	0	0	0	4	0	0	0	25	0	0	22	24	11	75	15	11	38	9	38	0	16	0	52	0	0	118	0	60	0	0	0	0	0	0	0	0	1	0	0	0	0
JQ236844.1.1414	0	0	0	0	0	0	0	0	0	0	0	0	0	0	0	0	0	0	0	0	0	0	0	0	0	0	0	0	0	0	0	0	0	0	0	0	0	0	0	0	0	0	0	0	0	0	0	0	0
JX521347.1.1509	8	8	50	65	16	12	0	0	0	0	40	27	0	17	0	7	12	14	66	12	0	0	0	0	0	0	43	51	0	0	0	0	19	0	34	41	0	0	0	0	6	13	0	0	0	0	14	0	0
FJ660546.1.1490	0	0	0	11	0	14	0	9	0	0	0	0	0	0	0	9	0	0	28	14	15	91	16	115	0	0	24	0	8	0	26	0	0	32	0	64	0	95	0	40	0	0	0	0	0	0	0	0	0
CP023275.2009212.2010717	42	24	52	0	0	0	0	0	57	17	25	3	0	0	0	0	27	114	0	0	0	0	0	0	27	100	0	46	0	0	0	0	45	0	31	0	0	0	0	0	0	0	0	0	0	0	0	0	0
JQ624965.1.1329	0	0	0	0	0	0	0	0	0	0	0	0	0	0	0	0	0	0	0	0	0	0	0	0	0	0	0	0	0	0	0	0	0	0	0	0	0	0	0	0	0	0	0	0	0	0	0	0	0
AJ229210.1.1448	0	0	0	0	0	0	0	0	0	0	0	0	0	0	0	0	0	0	0	0	0	0	0	0	0	0	0	0	0	0	0	0	0	0	0	0	0	0	0	0	0	0	0	0	0	0	0	0	0
APMI01000105.687007.688514	95	151	0	0	0	0	0	0	51	25	0	0	0	0	0	0	14	43	0	4	0	0	0	0	93	97	0	0	0	0	0	0	0	9	0	21	0	0	0	0	0	0	0	0	0	0	0	0	0
MH671534.1.1526	16	0	22	8	0	9	19	26	0	7	6	0	0	0	7	13	0	10	25	5	19	22	16	25	50	9	25	10	10	3	25	0	0	98	11	14	14	8	4	15	10	0	15	0	0	0	0	0	0
AB078858.1.1302	46	31	28	18	0	0	0	0	31	23	14	0	0	0	0	0	27	33	30	0	0	0	0	0	23	35	23	14	0	6	0	0	26	29	22	12	0	0	0	0	0	7	0	0	1	14	8	0	0
GQ898015.1.1476	0	0	0	0	0	0	168	0	0	0	0	0	0	0	47	220	0	0	0	0	0	0	0	0	0	0	0	0	0	0	26	0	0	0	0	0	0	0	94	47	0	0	0	0	0	0	0	0	0
X93215.1.1401	0	0	0	0	0	0	0	0	0	0	0	0	0	0	0	0	0	0	0	0	0	0	0	0	0	0	0	0	0	0	0	0	0	0	0	0	0	0	0	0	0	0	0	0	0	0	0	0	0
CP001615.1688914.1690464	9	0	111	0	56	0	12	15	0	0	0	5	8	0	0	17	0	0	0	6	22	37	20	45	0	0	23	41	4	0	11	0	0	0	18	56	16	26	8	17	0	5	0	3	1	0	0	0	0
KX014203.1.1480	0	0	0	24	25	23	12	0	0	12	56	10	36	9	7	0	18	0	0	0	0	0	0	0	0	0	0	21	0	23	0	216	0	0	85	0	24	0	0	0	0	0	0	0	0	0	0	0	0
FPEI01000006.2581282.2582744	0	0	0	0	0	0	10	31	0	0	0	0	0	0	0	15	0	0	0	0	19	51	130	122	0	0	0	0	17	0	72	0	0	0	0	0	0	31	26	72	0	0	0	5	0	0	0	0	0
EF012357.1.1437	8	0	0	11	0	0	9	13	0	0	0	0	0	0	0	14	0	0	14	4	24	26	55	50	21	0	12	0	11	0	122	0	0	42	0	10	9	24	11	35	0	7	0	0	0	0	0	0	0
FJ665506.1.1524	0	0	0	0	0	0	0	0	0	0	0	0	0	0	0	0	0	0	0	0	0	0	0	0	0	0	0	0	0	0	0	0	0	0	0	0	0	0	0	0	38	0	16	0	0	0	0	0	0
CP019899.473657.475210	0	0	0	0	0	0	0	0	0	0	0	0	0	0	0	0	0	0	0	0	0	0	0	0	0	0	0	0	0	0	0	0	0	0	0	0	0	0	0	0	0	0	0	0	0	0	0	0	0
LN870298.1.1495	0	0	0	0	0	0	0	0	0	0	0	0	0	0	0	0	0	0	0	0	0	0	0	0	0	0	0	0	0	0	0	16	0	0	0	0	0	0	0	0	67	19	58	9	0	45	58	25	0
FJ529991.1.1447	17	0	0	21	17	10	0	0	9	0	0	0	0	0	0	0	0	17	20	0	0	0	0	0	18	21	17	0	0	0	0	0	0	51	27	12	0	0	0	0	0	0	0	0	0	0	0	0	0
GU196200.1.1483	0	0	0	0	0	0	0	0	0	0	0	0	0	0	0	0	0	0	0	0	0	0	0	0	0	0	0	0	0	0	0	0	0	0	0	0	0	0	0	0	0	0	16	0	0	0	0	471	0
CP021430.803771.805297	0	0	0	0	0	0	0	0	0	0	0	0	0	0	0	0	0	0	0	0	0	0	0	0	0	0	0	0	0	0	0	0	0	0	0	0	0	0	0	0	0	0	0	0	0	0	21	22	88
AB680704.1.1454	0	0	8	0	0	0	0	0	0	0	8	0	0	0	0	0	0	0	0	0	0	0	0	0	0	0	0	0	0	0	0	0	0	0	0	0	0	0	0	0	0	0	0	0	0	11	0	0	0
JN981887.1.1496	0	0	0	0	10	0	67	13	0	0	0	0	11	18	58	45	0	0	9	0	66	37	55	30	0	0	0	0	4	0	54	0	0	0	0	0	28	70	10	7	0	0	0	0	0	0	0	0	0
CP000949.5614825.5616353	0	0	0	0	0	0	0	0	0	0	0	0	0	0	0	0	0	0	0	0	0	0	0	0	0	0	0	0	0	0	0	0	0	0	0	0	0	0	0	0	0	0	0	0	0	0	0	0	0
AJ487013.1.1490	0	0	0	0	0	0	0	0	0	0	0	0	0	0	0	0	0	0	0	0	0	0	0	0	0	0	0	0	0	0	0	0	0	0	0	0	0	0	0	0	0	0	0	0	0	0	0	0	0
LN563914.1.1317	0	0	0	0	0	0	23	52	0	0	0	0	0	0	26	41	0	0	0	0	11	20	92	128	0	0	0	0	22	0	62	0	0	0	0	0	16	11	60	25	0	0	0	0	0	0	0	0	0
AY921727.1.1376	0	0	0	0	0	0	0	0	0	0	0	0	0	0	0	0	0	0	0	0	0	37	207	54	0	0	10	0	26	0	235	0	0	0	0	0	0	10	0	8	0	0	0	0	0	0	0	0	0
CU922221.1.1294	16	29	0	0	0	0	0	0	91	24	10	0	0	0	0	0	76	120	0	0	0	0	0	0	13	17	0	0	0	0	0	0	190	0	0	0	0	0	0	0	0	0	0	0	0	0	0	0	0
KJ808150.1.1493	0	0	84	38	32	12	0	0	0	0	94	11	51	12	6	0	0	0	0	0	0	0	0	0	0	0	0	75	0	12	0	44	0	0	84	0	31	0	0	0	0	0	0	0	0	0	0	0	0
CP014259.1494007.1495498	0	0	0	0	0	0	0	0	0	0	0	0	0	0	0	0	0	0	0	0	11	0	0	0	0	0	0	0	0	0	0	0	0	0	0	0	0	0	0	0	0	0	0	0	1	0	0	0	0
GQ221762.1.1422	24	10	20	23	11	16	19	17	7	6	0	0	13	9	9	14	18	10	27	0	0	41	0	14	52	12	16	8	0	0	0	0	9	120	18	27	0	0	6	6	0	0	0	3	0	0	0	0	0
AM072764.1.1408	0	0	51	0	83	0	24	12	0	0	0	0	0	8	11	29	0	0	0	0	18	0	26	29	0	0	21	81	7	0	0	0	0	0	16	80	16	30	11	19	0	13	0	0	0	0	0	0	0
AY118152.1.1483	0	0	0	0	0	0	52	81	0	0	0	0	0	0	33	61	0	0	0	0	0	28	123	105	0	0	0	0	0	0	10	0	0	0	0	0	16	10	36	30	0	0	0	0	0	0	0	0	0
CP029141.3847972.3849499	0	0	0	0	0	0	0	0	0	0	0	0	0	0	0	0	0	0	0	0	0	0	0	0	0	0	0	0	0	0	0	0	0	0	0	0	0	0	0	0	0	0	0	0	0	0	0	0	0
FR691509.1.1484	0	0	0	0	13	20	62	68	0	0	0	0	10	14	34	37	0	0	0	0	19	60	25	49	0	0	0	0	4	0	35	0	0	0	0	8	40	45	10	29	0	0	0	0	0	0	0	0	0
JF158280.1.1331	0	0	0	0	0	0	0	0	0	0	0	0	0	0	0	0	0	0	0	0	0	0	329	120	0	0	0	0	0	0	126	0	0	0	0	0	0	0	7	0	0	0	0	0	0	0	0	0	0
AP012222.3935431.3936930	0	0	0	0	0	0	0	0	0	0	0	0	0	0	0	0	0	0	0	0	0	0	0	0	0	0	0	0	0	0	0	0	0	0	0	0	0	0	0	0	0	0	0	0	0	0	0	0	0
GQ284417.1.1472	19	11	29	45	0	0	0	0	0	10	25	11	0	0	0	0	22	0	33	8	0	0	0	0	13	0	8	19	0	0	0	0	0	20	40	19	0	0	0	0	0	19	37	4	0	11	46	0	0
JF703421.1.1419	35	59	12	13	0	0	0	0	45	34	11	0	0	0	0	0	32	70	19	2	0	0	0	0	37	101	12	8	0	0	0	0	37	29	12	8	0	0	0	0	0	0	0	0	0	0	0	0	0
AY314755.1.1441	0	0	0	0	0	0	0	0	0	0	0	0	0	0	0	0	0	0	0	0	0	0	0	0	0	0	0	0	0	0	0	0	0	0	0	0	0	0	0	0	0	0	0	8	0	139	12	25	207
CP003218.3821.5374	0	0	0	0	0	0	0	0	0	0	0	0	0	0	0	0	0	0	0	0	0	0	0	0	0	0	0	0	0	0	0	0	0	0	0	0	0	0	0	0	0	0	0	0	0	0	0	0	0
KC189751.1.1438	38	22	16	75	34	9	0	0	24	16	9	7	0	0	0	0	28	13	51	8	0	0	0	0	54	17	7	17	0	3	0	0	20	49	29	24	0	0	0	0	0	6	0	0	0	0	0	0	0
EF207155.1.1419	0	0	0	15	0	0	0	0	0	0	0	3	0	0	0	0	0	0	188	0	85	0	0	0	0	0	56	0	6	0	0	0	0	0	0	14	0	34	0	0	12	0	0	0	0	0	0	0	0
MH759767.1.1372	0	0	0	0	0	0	0	0	0	0	0	0	0	0	0	0	0	0	0	0	0	0	0	0	0	0	0	0	0	0	0	0	0	0	0	0	0	0	0	0	0	0	0	0	0	0	0	0	0
AB680677.1.1408	33	0	11	16	14	0	0	0	18	31	8	3	21	11	7	0	36	20	32	7	0	0	0	0	27	15	17	16	0	6	0	29	33	28	21	0	14	0	0	0	0	0	0	0	0	0	16	0	0
DQ322069.1.1450	0	0	0	0	0	0	0	0	0	0	0	0	0	0	0	0	0	0	0	0	0	0	0	0	0	0	0	0	0	0	0	0	0	0	0	0	0	0	0	0	0	0	0	0	0	0	0	0	0
JQ723647.1.1489	0	0	12	0	24	13	0	0	13	0	8	0	0	18	0	14	14	10	0	0	22	0	0	0	0	0	8	8	0	0	0	0	15	0	0	0	15	8	0	0	30	49	31	0	0	16	7	12	0
HQ218692.1.1494	0	0	0	0	0	51	109	130	0	0	0	0	0	28	14	137	0	0	0	2	0	25	0	0	0	0	0	0	3	0	0	0	0	0	0	0	35	16	0	0	0	0	0	0	0	0	0	0	0
KJ650731.1.1505	0	0	0	0	0	0	0	0	0	0	0	0	0	0	0	0	0	0	0	0	0	0	0	0	0	0	0	0	0	0	0	0	0	0	0	0	0	298	0	274	0	0	0	0	0	0	0	0	0
CU926210.1.1356	0	0	0	0	0	49	10	51	0	0	0	0	18	15	15	0	0	0	0	0	31	11	0	0	0	0	0	0	0	3	8	68	0	0	0	0	56	25	0	8	0	6	0	0	0	41	27	24	0
GU120573.1.1398	54	42	0	20	0	0	0	0	49	48	10	11	0	0	0	0	63	38	37	0	0	0	0	0	26	58	0	13	0	0	0	0	31	20	17	25	0	0	0	0	7	0	0	0	0	0	0	0	0
JQ977656.1.1342	24	25	12	14	12	12	0	11	12	11	0	0	9	12	0	11	20	15	19	0	0	36	0	14	79	18	22	8	0	0	0	0	0	120	15	22	0	0	0	0	7	0	0	2	0	0	0	0	0
KF911175.1.1440	0	0	0	7	0	0	0	0	0	0	0	0	0	9	0	0	0	0	0	0	29	15	0	0	0	0	0	0	5	0	0	0	0	0	0	0	0	26	0	8	0	37	0	0	0	0	143	0	26
EU180520.1.1451	0	0	0	0	0	0	0	8	0	0	0	0	0	0	11	0	0	0	11	2	0	0	31	24	0	0	0	0	0	0	14	0	0	12	0	8	0	0	21	7	32	110	37	11	0	0	16	0	0
EU887999.1.1356	0	0	0	0	0	13	0	20	0	0	0	0	0	0	10	11	0	0	0	0	14	30	75	34	0	0	0	9	3	0	8	0	0	0	0	0	40	40	71	101	18	6	15	0	5	0	0	0	0
LRRQ01000112.18392.19954	0	0	0	0	0	0	0	0	0	0	0	0	0	0	0	0	0	0	0	0	0	0	0	0	0	0	0	0	0	0	0	0	0	0	0	0	0	0	0	0	0	0	0	0	0	0	0	0	0
GQ449141.1.1407	0	0	38	0	0	0	0	0	10	0	0	0	0	0	0	0	0	0	0	0	0	0	0	0	0	0	0	0	0	0	0	0	16	0	0	17	0	0	0	0	0	15	0	2	0	0	23	0	0
CU463952.1.1334	0	0	0	0	0	0	0	0	0	0	0	0	0	0	0	0	0	0	0	0	0	0	0	0	0	0	0	0	0	0	0	0	0	0	0	0	0	0	0	0	0	0	0	0	4	0	0	0	0
AY211516.1.1388	9	0	15	9	10	10	0	10	0	0	6	5	0	0	0	0	0	0	23	4	14	16	9	0	16	0	14	8	4	3	0	0	0	19	0	13	0	0	0	0	12	55	12	6	4	8	39	0	8
EF100696.1.1486	0	0	0	0	0	0	0	0	0	0	0	0	0	0	0	0	0	0	0	0	0	0	0	0	0	0	0	0	0	0	0	0	0	0	0	0	0	0	0	0	0	0	0	0	0	0	0	0	0
FQ659623.1.1349	0	0	20	7	19	22	44	18	0	0	0	3	14	25	156	37	0	27	11	8	10	16	0	0	0	0	0	0	0	0	0	0	19	0	18	20	58	8	0	0	0	0	0	0	0	0	0	0	0
EF688264.1.1402	0	13	35	24	26	0	15	0	11	0	29	6	10	16	6	7	10	13	36	0	10	11	0	0	0	0	18	28	3	11	10	0	29	0	30	11	0	0	0	6	13	12	0	0	0	9	0	39	0
EU443246.1.1511	0	0	0	0	0	0	0	0	0	0	0	0	0	0	0	0	0	10	24	9	9	28	0	9	0	0	21	0	0	0	0	0	0	0	0	15	0	14	0	14	0	6	0	0	1	15	21	0	0
HG518322.2522858.2524330	0	0	0	0	0	0	0	0	0	0	0	0	0	0	0	0	0	0	0	0	9	0	0	0	0	0	0	0	0	0	0	0	0	0	0	0	0	0	0	0	0	0	0	0	1	0	0	0	0
MH686115.1.1454	12	0	0	0	0	0	0	0	0	0	0	5	0	0	0	0	0	0	15	2	67	16	185	13	10	0	19	0	8	0	26	0	0	29	0	0	0	9	6	0	0	8	7	4	5	0	0	0	0
JQ599653.1.1483	0	0	0	0	10	22	11	23	0	0	0	0	16	0	41	7	0	0	0	0	14	24	14	19	0	0	0	9	3	0	0	19	0	0	0	11	23	18	7	22	53	10	13	3	1	0	0	0	12
HQ403245.1.1488	0	0	0	0	0	0	0	71	0	0	0	0	0	9	0	33	0	0	0	0	46	77	27	78	0	0	0	0	57	0	46	0	0	0	0	0	91	21	0	0	0	0	0	0	0	0	0	0	0
JQ798424.1.1490	0	0	0	0	0	0	0	0	0	0	0	0	0	0	0	0	0	0	42	46	210	25	0	0	0	0	122	0	103	0	0	0	0	0	0	8	0	0	0	0	0	0	0	0	0	0	0	0	0
GQ240228.1.1493	0	0	0	0	0	0	0	0	0	0	0	0	0	0	0	0	0	0	0	0	0	0	0	0	0	0	0	0	0	0	0	0	0	0	0	0	0	0	0	0	0	0	0	0	0	0	0	79	158
FPLP01004147.17.1461	17	0	0	0	0	0	0	22	9	0	0	0	0	0	0	0	0	0	0	0	0	0	68	205	38	0	0	0	0	0	21	0	0	82	0	0	0	0	67	26	0	0	0	0	0	0	0	0	0
HM008289.1.1494	0	0	0	0	0	0	0	0	0	0	0	0	0	0	0	0	0	0	0	0	0	0	0	0	0	0	0	0	0	0	0	0	0	0	0	0	0	0	0	0	0	0	0	0	0	14	0	0	0
CP016499.3357496.3358970	66	62	31	11	0	0	0	0	39	26	9	0	0	0	0	0	78	18	9	3	0	0	0	0	53	24	16	9	0	3	0	0	20	51	19	0	0	0	0	0	0	0	0	0	0	0	0	0	0
FN667262.1.1461	0	0	8	0	22	20	12	53	0	0	0	0	42	9	20	0	0	0	0	0	53	30	16	0	0	0	0	11	0	4	0	52	0	0	12	0	29	24	7	7	9	0	0	0	0	0	0	0	0
CP016320.1877456.1878947	0	0	0	0	0	0	0	0	0	0	0	0	0	0	0	0	0	0	0	0	0	0	0	0	0	0	0	0	0	0	0	0	0	0	0	0	0	0	0	0	0	0	0	0	0	0	0	0	0
AY574979.1.1498	0	0	0	0	0	0	0	0	0	0	0	0	0	0	0	0	0	0	0	2	0	0	0	0	0	0	0	0	0	0	0	0	0	0	0	0	0	0	0	0	58	125	80	8	2	20	52	26	68
AB681923.1.1462	0	0	0	0	0	0	0	0	0	0	0	0	0	0	0	0	0	0	0	0	0	0	0	0	0	0	0	0	0	0	0	0	0	0	0	0	0	0	0	0	0	0	0	0	0	0	0	0	0
CU926592.1.1355	0	0	0	0	0	16	8	27	0	0	0	0	0	0	0	0	0	0	0	0	13	0	0	0	0	0	0	0	0	0	0	31	0	0	0	0	18	13	0	0	9	6	0	0	0	25	24	30	9
EF174252.1.1456	0	0	0	0	0	0	0	0	0	0	0	3	0	0	0	0	0	0	0	0	0	0	10	0	0	0	0	0	0	0	0	0	0	0	0	0	11	0	6	0	11	63	21	48	0	0	8	0	0
AB765927.1.1398	0	0	0	0	0	0	0	0	0	0	0	0	0	0	0	0	0	0	0	0	0	0	0	0	0	0	0	0	0	0	0	0	0	0	0	0	0	0	0	0	0	0	0	0	0	0	0	0	0
CP002691.3841917.3843420	0	0	0	0	0	0	0	11	0	0	0	0	0	0	0	10	0	0	0	0	21	242	50	43	0	0	0	0	17	0	43	0	0	22	0	0	40	51	0	0	0	0	0	0	0	0	0	0	0
JQ723706.1.1405	11	0	9	13	0	0	7	12	0	9	0	6	0	0	0	8	0	0	45	7	32	32	27	20	19	0	55	0	10	0	11	0	0	29	0	46	0	13	0	0	0	5	0	0	0	0	12	0	0
KP876567.1.1503	0	0	0	9	0	12	27	33	0	0	0	0	0	0	0	23	0	0	12	4	25	0	12	0	0	0	0	0	9	0	37	0	0	0	0	0	11	17	6	8	20	0	202	8	0	0	0	14	0
FJ612117.1.1491	0	0	0	0	0	0	0	0	0	0	0	0	0	0	0	0	0	0	0	0	0	0	0	0	0	0	0	0	0	0	0	242	0	0	0	0	0	0	0	0	0	0	0	0	0	0	0	0	0
GU202941.1.1431	0	0	0	0	0	0	0	0	0	0	0	0	0	0	0	0	0	0	0	0	0	0	0	0	0	0	0	0	0	0	0	0	0	0	0	0	0	0	0	0	0	0	0	0	0	0	0	0	0
KR081270.1.1467	0	0	0	0	0	39	0	42	0	0	0	0	0	0	0	0	0	0	0	0	0	0	0	0	0	0	0	0	0	0	0	0	0	0	0	0	159	0	0	42	0	112	0	82	0	0	0	0	34
JX843738.1.1387	0	0	0	0	0	0	0	23	0	0	0	0	0	0	0	33	0	0	0	0	0	22	88	147	0	0	0	0	0	0	58	0	0	0	0	0	16	19	45	84	0	0	0	2	0	0	0	0	0
FR667805.1.1492	0	0	19	19	21	105	16	14	8	0	17	4	17	80	12	8	0	0	22	15	35	14	0	0	0	0	22	28	0	0	0	29	13	0	13	0	14	0	0	0	0	0	0	0	0	0	0	0	0
EU981250.1.1374	0	0	0	14	0	0	0	0	0	0	6	4	0	0	0	0	9	0	70	2	20	33	10	20	0	0	24	0	0	0	0	0	12	0	10	24	0	24	0	0	0	10	0	0	3	0	9	0	0
AY957940.1.1492	9	9	0	0	0	0	0	0	0	0	0	0	0	0	0	0	0	0	0	0	0	0	0	0	94	0	0	0	0	0	0	0	0	9	0	8	0	0	0	0	7	0	31	0	0	0	0	0	0
CP003872.1846977.1848511	13	0	33	43	0	0	0	0	7	9	24	18	0	0	0	0	26	0	43	6	0	0	0	0	19	0	9	21	0	0	0	0	0	17	29	13	0	0	0	0	0	17	21	7	1	9	39	0	0
FJ444721.1.1476	18	23	11	23	20	15	0	0	9	24	17	7	9	9	0	0	30	12	20	9	0	0	0	0	0	15	10	20	4	0	0	0	9	0	21	15	0	0	0	0	14	10	0	0	0	0	13	0	0
JN409163.1.1410	0	0	0	0	0	0	13	12	0	0	0	0	0	8	0	9	0	0	44	40	49	151	9	18	10	0	73	0	19	0	13	0	0	20	0	32	10	13	0	0	0	0	0	0	0	0	0	0	0
JQ624976.1.1348	0	0	0	0	19	47	32	54	0	0	0	0	63	26	30	31	0	0	0	0	34	40	48	0	0	0	0	0	3	0	0	38	0	0	0	0	46	20	11	0	0	0	0	0	0	0	0	0	0
KY190755.1.1447	0	0	0	0	15	10	0	9	7	0	7	0	110	0	191	0	0	0	0	0	0	0	0	0	0	0	0	0	0	12	0	68	0	0	9	0	91	9	4	0	0	0	0	0	0	0	0	0	0
AY945893.1.1454	0	0	0	21	8	59	36	51	0	0	0	6	0	38	78	37	0	0	0	3	13	0	29	35	0	0	0	9	0	0	0	0	0	0	13	0	62	25	15	0	0	0	0	2	0	0	0	0	0
HM141872.1.1480	0	0	0	0	83	20	44	0	0	0	0	0	38	162	39	26	0	0	0	0	0	0	0	0	0	0	0	12	0	0	0	0	0	0	0	0	68	18	0	0	0	0	0	0	0	0	0	0	0
HQ667767.1.1403	15	0	16	51	10	9	0	0	0	10	27	17	14	0	0	0	0	0	82	10	0	0	0	0	28	10	30	20	0	0	0	0	0	30	32	96	0	9	0	0	0	6	0	7	1	0	0	0	0
EU841519.1.1433	0	0	0	0	0	0	0	0	0	0	0	0	0	0	0	0	0	0	0	0	0	0	0	0	0	0	0	0	0	0	0	0	0	0	0	0	0	0	0	0	0	0	0	0	1	8	12	0	0
JQ885574.1.1441	0	0	0	0	14	32	0	70	0	0	0	0	10	50	134	64	0	0	0	0	13	0	0	0	0	0	0	0	0	0	0	0	0	0	0	0	120	0	0	0	0	0	0	0	0	0	0	0	0
JX223790.1.1497	0	0	0	0	17	37	7	32	0	0	0	0	34	7	29	0	0	0	0	5	25	21	0	0	0	0	7	16	7	0	0	0	0	0	23	11	89	71	0	44	8	0	16	0	0	0	0	0	0
AB680837.1.1463	0	0	0	0	0	0	0	0	0	0	0	0	0	0	0	0	0	0	0	0	0	0	0	0	0	0	0	0	0	0	0	0	0	0	0	0	0	0	0	0	0	0	0	0	0	0	0	0	0
JN688042.1.1404	0	0	0	0	74	48	0	0	0	0	8	0	48	63	14	0	0	0	0	2	78	38	0	0	0	0	0	0	12	0	18	0	0	0	17	0	28	81	0	0	0	0	0	0	0	0	0	0	0
MH185802.1.1488	0	0	0	0	0	11	37	89	0	0	0	0	0	18	53	84	0	0	0	0	0	22	15	20	0	0	0	0	12	0	83	0	0	0	0	0	38	40	7	0	0	0	0	0	0	0	0	0	0
HQ912771.1.1503	12	14	0	0	0	0	11	25	0	0	0	0	0	0	0	8	0	0	31	4	27	66	37	91	31	13	9	0	0	0	16	0	0	90	0	19	0	13	0	7	0	0	0	0	0	0	0	0	0
FPLS01039472.12.1517	0	0	0	0	15	26	13	25	0	0	0	0	8	10	8	15	0	0	0	0	46	58	10	14	0	0	0	0	4	0	8	20	0	0	0	0	23	12	0	0	0	17	0	4	1	0	16	0	0
AB680290.1.1410	45	33	17	10	0	0	0	0	24	55	14	3	0	0	0	0	211	24	0	0	0	0	0	0	0	16	0	27	0	8	0	0	12	0	26	0	0	0	0	0	0	0	0	0	0	0	0	0	0
GU201570.1.1487	65	77	0	0	0	0	0	0	49	32	0	0	0	0	0	0	38	63	0	0	0	0	0	0	36	104	0	0	0	0	0	0	32	29	0	0	0	0	0	0	0	0	0	0	0	0	0	0	0
AY928208.1.1318	16	26	15	9	8	0	0	0	14	12	6	3	0	0	0	0	18	27	33	3	0	0	0	0	17	22	20	10	4	0	0	0	13	13	10	20	0	10	0	0	0	5	0	0	0	6	0	0	9
JX566652.1.1511	8	0	17	17	0	0	0	14	0	0	7	5	0	0	0	13	0	0	38	3	29	38	45	59	11	8	38	0	8	3	17	0	0	11	11	35	0	14	0	11	0	11	24	0	0	0	0	0	0
DQ675052.1.1446	8	15	11	7	23	17	36	12	0	18	6	0	58	13	70	19	20	0	36	0	48	0	26	0	0	0	0	0	0	0	0	64	0	0	0	0	11	0	0	0	0	0	0	0	0	0	0	0	0
FJ542960.1.1484	0	0	0	0	0	0	178	57	0	0	0	0	0	0	0	33	0	0	0	0	20	31	26	66	0	0	18	0	7	0	79	0	0	0	0	0	0	0	0	7	0	0	0	0	0	0	0	0	0
AM085481.1.1470	0	0	0	0	0	0	0	0	0	0	0	0	0	0	0	0	0	0	0	0	0	0	0	0	0	0	0	0	0	0	0	0	0	0	0	0	0	0	0	0	0	0	0	0	0	0	0	0	0
KM046978.1.1509	10	0	14	21	34	39	20	19	8	0	19	0	29	10	28	22	0	15	0	0	18	37	22	0	0	0	0	14	0	0	0	0	32	0	12	10	21	39	0	16	0	0	0	0	0	0	0	0	0
KF827382.1.1400	0	0	0	0	0	0	17	95	0	0	0	0	0	0	0	17	0	0	15	3	16	38	34	85	17	0	14	0	8	0	61	0	0	26	0	10	0	27	6	25	0	6	0	0	0	0	0	0	0
GQ889485.1.1398	0	0	0	0	11	19	9	26	0	0	0	0	13	21	0	14	0	0	12	0	65	43	70	31	0	0	9	0	7	0	22	0	0	9	0	16	11	25	0	10	10	18	0	0	0	0	0	0	0
KR822477.1.1462	0	0	0	0	0	0	0	0	0	0	0	0	0	0	0	0	0	0	0	0	0	0	0	0	0	0	0	0	0	0	0	0	0	0	0	0	0	0	0	0	0	0	0	0	2	0	78	0	0
CP031011.334375.335915	0	0	0	0	0	0	0	0	0	0	0	0	0	0	0	0	0	0	0	0	0	0	0	0	0	0	0	0	0	0	0	0	0	0	0	0	0	0	0	0	0	0	0	0	0	19	0	0	0
KC432024.1.1361	31	0	0	0	0	0	0	0	0	8	0	0	0	23	21	19	0	0	23	3	0	15	11	65	142	0	0	0	0	0	0	0	0	11	0	47	22	24	0	11	0	0	0	0	0	0	0	0	0
DQ115999.1.1504	0	0	9	8	0	0	0	0	17	0	0	0	0	0	0	0	11	9	0	0	0	0	0	0	0	13	0	16	0	0	0	0	11	0	15	0	0	0	0	0	0	0	0	0	0	0	0	0	0
[truncated: 5,852 more rows]
[truncated: 37 more columns]

## Sheet: 6.Top_Fungi_incubatedPS
Genus	00 week 1.Original	00 week 2.Cellulose	00 week 3.Starch	00 week 4.Xylan	00 week 5.Lignin	02 week 1.Original	02 week 2.Cellulose	02 week 3.Starch	02 week 4.Xylan	02 week 5.Lignin	06 week 1.Original	06 week 2.Cellulose	06 week 3.Starch	06 week 4.Xylan	06 week 5.Lignin	10 week 1.Original	10 week 2.Cellulose	10 week 3.Starch	10 week 4.Xylan	10 week 5.Lignin
[truncated: 100 more rows]

[truncated: 2 more sheets: 7.Top100_Bacteria_IncubatedPS, 8.Top100_Bacteria_Enrichment]
